# Supplementary material for: Crystal structure of trans-bis­[2-(1H-benzotriazol-1-yl)acetato-κO]bis­(ethano­lamine-κ2 N,O)copper(II)
Source: Acta Crystallogr E Crystallogr Commun. 2019 Jan 18;75(Pt 2):233–6. doi: 10.1107/S2056989019000744 (PMC6362665; doi:10.1107/S2056989019000744)
Supplement: Supplementary file 1 [file e-75-00233-sup1.cif]

##############################################################################
#                                                                            #
# This CIF contains the data in a paper accepted for publication in          #
# Acta Crystallographica Section E. It conforms to the requirements of       #
# Notes for Authors for Acta Crystallographica Section E, and has been       #
# peer reviewed under the auspices of the IUCr Commission on Journals.       #
#                                                                            #
# Full details of the Crystallographic Information File format               #
# are given in the paper "The Crystallographic Information File (CIF):       #
# a New Standard Archive File for Crystallography" by S. R. Hall, F. H.      #
# Allen and I. D. Brown [Acta Cryst. (1991), A47, 655-685].                  #
#                                                                            #
# The current version of the core CIF dictionary is obtainable from          #
# ftp://ftp.iucr.org/pub/cif_core.dic.                                       #
#                                                                            #
# Software is freely available for graphical display of the structure(s)     #
# in this CIF. For information consult the CIF software page                 #
# http://www.iucr.org/resources/cif/software.                                #
#                                                                            #
# This file may be used for bona fide research purposes within the           #
# scientific community so long as proper attribution is given to the journal # 
# article from which it was obtained.                                        #
#                                                                            #
##############################################################################
data_I
_database_code_depnum_ccdc_archive 'CCDC 1891272'
_audit_creation_method     'SHELXL-2014/7'
_journal_date_recd_electronic     2018-12-24
_journal_date_accepted     2019-01-16
_journal_name_full     'Acta Crystallographica, Section E'
_journal_year     2019
_journal_volume     75
_journal_issue      2
_journal_page_first     233
_journal_page_last     236
_journal_paper_category     GM
_journal_paper_doi     10.1107/S2056989019000744
_journal_coeditor_code     WM5481
_publ_contact_author_name     'Guloy K. Alieva'
_publ_contact_author_address
;
Institute of General and Inorganic Chemistry of Uzbekistan Academy of Sciences,
M.Ulugbek Str, 77a, Tashkent.
;
_publ_contact_author_email     'x-ray.uz@mail.ru'
_publ_contact_author_fax     '+998712623540'
_publ_contact_author_phone     '+998712623540'
_publ_section_title
;\
Crystal structure of
<i>trans</i>-bis[2-(1<i>H</i>-benzotriazol-1-yl)acetato-\k<i>O</i>]\
bis(ethanolamine-\k^2^<i>N</i>,<i>O</i>)copper(II)
;
loop_
    _publ_author_name
    _publ_author_footnote
    _publ_author_address
    'Alieva, Guloy K.' .
;
Institute of General and Inorganic Chemistry of Uzbekistan Academy of Sciences,
M.Ulugbek Str, 77a, Tashkent
;
    'Ashurov, Jamshid M.' .
;
Institute of Bioorganic Chemistry
Academy of Sciences of Uzbekistan
M. Ulugbek Str 83
Tashkent
;
    'Kadirova, Shahnoza A.' .
;
Chemistry Department
National University of Uzbekistan
Tashkent
;
    'Ibragimov, Bakhtiyar T.' .
;
Institute of Bioorganic Chemistry
Academy of Sciences of Uzbekistan
M. Ulugbek Str 83
Tashkent
;
    'Zakhidov, Kasim A.' .
;
Samarkand State University 140104
University blv. 15, Samarkand
Samarkand region,
Uzbekistan
;
_publ_section_synopsis
;
The copper(II) atom shows a typical Jahn--Teller distorted [4 + 2] octahedral
coordination sphere.
;
_chemical_name_systematic
;\
<i>trans</i>-Bis[2-(1<i>H</i>-benzotriazol-1-yl)acetato-\k<i>O</i>]\
bis(ethanolamine-\k^2^<i>N</i>,<i>O</i>)copper(II)
;
_chemical_name_common     ?
_chemical_formula_moiety     'C20 H26 Cu N8 O6'
_chemical_formula_sum     'C20 H26 Cu N8 O6'
_chemical_formula_iupac     '[Cu (C8 H6 N3 O2)2 (C2 H7 N O)2]'
_chemical_formula_weight     538.03
_chemical_melting_point     ?
_space_group_crystal_system     monoclinic
_space_group_name_H-M_alt     'P 21/n'
_space_group_name_Hall     '-P 2yn'
loop_
    _space_group_symop_operation_xyz
    'x, y, z'
    '-x+1/2, y+1/2, -z+1/2'
    '-x, -y, -z'
    'x-1/2, -y-1/2, z-1/2'
_cell_length_a     12.4283(4)
_cell_length_b     4.84866(9)
_cell_length_c     20.6944(5)
_cell_angle_alpha     90
_cell_angle_beta     105.823(3)
_cell_angle_gamma     90
_cell_volume     1199.80(5)
_cell_formula_units_Z     2
_cell_measurement_reflns_used     3723
_cell_measurement_theta_min     3.7240
_cell_measurement_theta_max     75.6500
_cell_measurement_temperature     293(2)
_exptl_crystal_description     'block'
_exptl_crystal_colour     'blue'
_exptl_crystal_size_max     0.36
_exptl_crystal_size_mid     0.22
_exptl_crystal_size_min     0.12
_exptl_crystal_density_diffrn     1.489
_exptl_crystal_density_meas     ?
_exptl_crystal_density_method     ?
_exptl_crystal_F_000     558
_exptl_absorpt_coefficient_mu     1.749
_exptl_absorpt_correction_type     multi-scan
_exptl_absorpt_process_details
;
(CrysAlis PRO; Rigaku OD, 2015)
;
_exptl_absorpt_correction_T_min     0.55835
_exptl_absorpt_correction_T_max     1.00000
_diffrn_ambient_temperature     293(2)
_diffrn_source     'fine-focus sealed X-ray tube'
_diffrn_radiation_type     CuK\a
_diffrn_radiation_wavelength     1.54184
_diffrn_measurement_device_type     'Rigaku Xcalibur Ruby'
_diffrn_measurement_method     '\w scans'
_diffrn_detector_area_resol_mean     10.2576
_diffrn_reflns_number     8833
_diffrn_reflns_av_R_equivalents     0.0305
_diffrn_reflns_av_unetI/netI     0.0244
_diffrn_reflns_theta_min     3.757
_diffrn_reflns_theta_max     75.847
_diffrn_reflns_theta_full     67.684
_diffrn_measured_fraction_theta_max     0.982
_diffrn_measured_fraction_theta_full     1.000
_diffrn_reflns_limit_h_min     -15
_diffrn_reflns_limit_h_max     15
_diffrn_reflns_limit_k_min     -5
_diffrn_reflns_limit_k_max     5
_diffrn_reflns_limit_l_min     -20
_diffrn_reflns_limit_l_max     25
_refine_special_details     ?
_reflns_number_total     2444
_reflns_number_gt     2152
_reflns_threshold_expression     'I > 2\s(I)'
_refine_ls_structure_factor_coef     Fsqd
_refine_ls_matrix_type     full
_refine_ls_R_factor_all     0.0382
_refine_ls_R_factor_gt     0.0329
_refine_ls_wR_factor_gt     0.0904
_refine_ls_wR_factor_ref     0.0957
_refine_ls_goodness_of_fit_ref     1.064
_refine_ls_restrained_S_all     1.064
_refine_ls_number_reflns     2444
_refine_ls_number_parameters     173
_refine_ls_number_restraints     3
_refine_ls_hydrogen_treatment     mixed
_refine_ls_weighting_scheme     calc
_refine_ls_weighting_details
              'w=1/[\s^2^(Fo^2^)+(0.0480P)^2^+0.3640P] where P=(Fo^2^+2Fc^2^)/3'
_atom_sites_solution_hydrogens     mixed
_atom_sites_solution_primary     ?
_atom_sites_solution_secondary     ?
_refine_ls_shift/su_max     0.000
_refine_ls_shift/su_mean     0.000
_refine_diff_density_max     0.244
_refine_diff_density_min     -0.307
_refine_ls_extinction_method
;
SHELXL2014 (Sheldrick, 2015b)
;
_refine_ls_extinction_coef     0.0009(2)
_refine_ls_extinction_expression
                                  'Fc^*^=kFc[1+0.001xFc^2^\l^3^/sin(2\q)]^-1/4^'
loop_
    _atom_type_symbol
    _atom_type_description
    _atom_type_scat_dispersion_real
    _atom_type_scat_dispersion_imag
    _atom_type_scat_source
    'C' 'C' 0.0181 0.0091
                         'International Tables Vol C Tables 4.2.6.8 and 6.1.1.4'
    'H' 'H' 0.0000 0.0000
                         'International Tables Vol C Tables 4.2.6.8 and 6.1.1.4'
    'O' 'O' 0.0492 0.0322
                         'International Tables Vol C Tables 4.2.6.8 and 6.1.1.4'
    'Cu' 'Cu' -1.9646 0.5888
                         'International Tables Vol C Tables 4.2.6.8 and 6.1.1.4'
    'N' 'N' 0.0311 0.0180
                         'International Tables Vol C Tables 4.2.6.8 and 6.1.1.4'
_computing_data_collection
;
CrysAlis PRO (Rigaku OD, 2015)
;
_computing_cell_refinement
;
CrysAlis PRO (Rigaku OD, 2015)
;
_computing_data_reduction
;
CrysAlis PRO (Rigaku OD, 2015)
;
_computing_structure_solution
;
SHELXT (Sheldrick, 2015a)
;
_computing_structure_refinement
;
SHELXL2014 (Sheldrick, 2015b)
;
_computing_molecular_graphics
;
Mercury (Macrae <i>et al.</i>,  2006
;
_computing_publication_material
;
publCIF (Westrip, 2010)
;
loop_
    _atom_site_type_symbol
    _atom_site_label
    _atom_site_fract_x
    _atom_site_fract_y
    _atom_site_fract_z
    _atom_site_U_iso_or_equiv
    _atom_site_adp_type
    _atom_site_calc_flag
    _atom_site_occupancy
    _atom_site_disorder_assembly
    _atom_site_disorder_group
    Cu Cu 0.5000 0.5000 0.5000 0.03515(14) Uani d 1 . .
    O O2 0.53163(12) 0.2852(3) 0.58733(6) 0.0434(3) Uani d 1 . .
    O O3 0.66203(12) 0.2720(3) 0.47288(7) 0.0449(3) Uani d 1 . .
    O O1 0.46322(14) 0.5886(3) 0.64711(7) 0.0535(4) Uani d 1 . .
    N N1 0.56782(14) 0.3490(4) 0.76528(8) 0.0420(4) Uani d 1 . .
    N N4 0.62260(16) 0.7586(3) 0.54159(8) 0.0432(4) Uani d 1 . .
    N N3 0.60695(19) 0.6560(5) 0.84410(10) 0.0659(6) Uani d 1 . .
    C C7 0.57879(18) 0.2195(5) 0.70430(9) 0.0458(5) Uani d 1 . .
    H H7A 0.5484 0.0342 0.7013 0.055 Uiso calc 1 . .
    H H7B 0.6574 0.2054 0.7061 0.055 Uiso calc 1 . .
    N N2 0.64071(17) 0.5465(5) 0.79544(10) 0.0582(5) Uani d 1 . .
    C C8 0.51797(16) 0.3819(4) 0.64159(9) 0.0383(4) Uani d 1 . .
    C C3 0.50966(19) 0.5287(5) 0.84514(11) 0.0494(5) Uani d 1 . .
    C C2 0.48288(17) 0.3334(4) 0.79457(10) 0.0430(4) Uani d 1 . .
    C C10 0.74518(19) 0.4794(5) 0.49439(13) 0.0568(6) Uani d 1 . .
    H H10A 0.7391 0.6123 0.4585 0.068 Uiso calc 1 . .
    H H10B 0.8187 0.3956 0.5041 0.068 Uiso calc 1 . .
    C C9 0.73262(19) 0.6246(5) 0.55560(12) 0.0557(5) Uani d 1 . .
    H H9A 0.7405 0.4930 0.5919 0.067 Uiso calc 1 . .
    H H9B 0.7910 0.7621 0.5696 0.067 Uiso calc 1 . .
    C C1 0.3878(2) 0.1733(5) 0.78222(14) 0.0628(6) Uani d 1 . .
    H H1 0.3704 0.0434 0.7479 0.075 Uiso calc 1 . .
    C C4 0.4385(3) 0.5704(7) 0.88710(14) 0.0763(8) Uani d 1 . .
    H H4 0.4549 0.7005 0.9214 0.092 Uiso calc 1 . .
    C C6 0.3200(3) 0.2185(7) 0.82423(19) 0.0817(9) Uani d 1 . .
    H H6 0.2551 0.1146 0.8180 0.098 Uiso calc 1 . .
    C C5 0.3452(3) 0.4120(7) 0.87504(19) 0.0849(10) Uani d 1 . .
    H H5 0.2967 0.4345 0.9018 0.102 Uiso calc 1 . .
    H H4A 0.609(2) 0.836(6) 0.5773(10) 0.078(9) Uiso d 1 . .
    H H4B 0.623(2) 0.895(4) 0.5130(11) 0.063(7) Uiso d 1 . .
    H H3 0.6329(19) 0.295(5) 0.4336(6) 0.055(7) Uiso d 1 . .
loop_
    _atom_site_aniso_label
    _atom_site_aniso_U_11
    _atom_site_aniso_U_22
    _atom_site_aniso_U_33
    _atom_site_aniso_U_12
    _atom_site_aniso_U_13
    _atom_site_aniso_U_23
    Cu 0.0477(2) 0.0285(2) 0.0312(2) 0.00425(15) 0.01401(15) 0.00123(13)
    O2 0.0614(9) 0.0372(7) 0.0338(6) 0.0079(6) 0.0165(6) 0.0036(5)
    O3 0.0546(8) 0.0376(7) 0.0420(7) 0.0017(6) 0.0123(6) 0.0019(6)
    O1 0.0741(10) 0.0485(8) 0.0375(7) 0.0204(8) 0.0144(7) 0.0023(6)
    N1 0.0441(9) 0.0473(10) 0.0336(8) -0.0002(7) 0.0088(6) 0.0049(7)
    N4 0.0584(10) 0.0309(9) 0.0406(9) 0.0015(7) 0.0143(8) -0.0008(7)
    N3 0.0681(13) 0.0681(14) 0.0559(11) -0.0137(11) 0.0077(10) -0.0147(10)
    C7 0.0558(12) 0.0469(11) 0.0350(9) 0.0103(9) 0.0130(8) 0.0053(8)
    N2 0.0507(11) 0.0671(13) 0.0535(11) -0.0122(9) 0.0085(8) -0.0018(9)
    C8 0.0472(10) 0.0361(10) 0.0322(8) 0.0001(8) 0.0119(7) 0.0025(7)
    C3 0.0562(12) 0.0505(13) 0.0401(10) 0.0043(10) 0.0109(9) 0.0045(9)
    C2 0.0446(10) 0.0441(11) 0.0385(9) 0.0040(8) 0.0082(8) 0.0103(8)
    C10 0.0449(11) 0.0573(14) 0.0721(15) -0.0031(10) 0.0227(11) -0.0066(11)
    C9 0.0502(12) 0.0472(13) 0.0611(13) -0.0009(10) 0.0009(10) -0.0049(10)
    C1 0.0580(14) 0.0556(15) 0.0722(15) -0.0095(11) 0.0133(12) 0.0092(12)
    C4 0.105(2) 0.0715(18) 0.0614(15) 0.0215(17) 0.0369(16) 0.0050(13)
    C6 0.0641(16) 0.0718(19) 0.121(3) 0.0015(14) 0.0447(17) 0.0307(19)
    C5 0.087(2) 0.082(2) 0.105(2) 0.0210(18) 0.060(2) 0.0341(19)
_geom_special_details
;
 All esds (except the esd in the dihedral angle between two l.s. planes)
 are estimated using the full covariance matrix.  The cell esds are taken
 into account individually in the estimation of esds in distances, angles
 and torsion angles; correlations between esds in cell parameters are only
 used when they are defined by crystal symmetry.  An approximate (isotropic)
 treatment of cell esds is used for estimating esds involving l.s. planes.
;
loop_
    _geom_bond_atom_site_label_1
    _geom_bond_atom_site_label_2
    _geom_bond_site_symmetry_2
    _geom_bond_distance
    _geom_bond_publ_flag
    Cu N4 3_666 1.9798(18) ?
    Cu N4 . 1.9798(18) ?
    Cu O2 . 2.0292(12) ?
    Cu O2 3_666 2.0293(12) ?
    Cu O3 3_666 2.4917(15) ?
    O2 C8 . 1.270(2) ?
    O3 C10 . 1.424(3) ?
    O3 H3 . 0.802(10) ?
    O1 C8 . 1.234(2) ?
    N1 N2 . 1.349(3) ?
    N1 C2 . 1.355(3) ?
    N1 C7 . 1.449(2) ?
    N4 C9 . 1.470(3) ?
    N4 H4A . 0.885(10) ?
    N4 H4B . 0.887(10) ?
    N3 N2 . 1.305(3) ?
    N3 C3 . 1.363(3) ?
    C7 C8 . 1.530(3) ?
    C7 H7A . 0.9700 ?
    C7 H7B . 0.9700 ?
    C3 C2 . 1.383(3) ?
    C3 C4 . 1.413(4) ?
    C2 C1 . 1.378(3) ?
    C10 C9 . 1.494(3) ?
    C10 H10A . 0.9700 ?
    C10 H10B . 0.9700 ?
    C9 H9A . 0.9700 ?
    C9 H9B . 0.9700 ?
    C1 C6 . 1.383(4) ?
    C1 H1 . 0.9300 ?
    C4 C5 . 1.356(5) ?
    C4 H4 . 0.9300 ?
    C6 C5 . 1.380(5) ?
    C6 H6 . 0.9300 ?
    C5 H5 . 0.9300 ?
loop_
    _geom_angle_atom_site_label_1
    _geom_angle_atom_site_label_2
    _geom_angle_atom_site_label_3
    _geom_angle_site_symmetry_1
    _geom_angle_site_symmetry_3
    _geom_angle
    _geom_angle_publ_flag
    N4 Cu N4 3_666 . 180.0 ?
    N4 Cu O2 3_666 . 90.08(6) ?
    N4 Cu O2 . . 89.92(6) ?
    N4 Cu O2 3_666 3_666 89.92(6) ?
    N4 Cu O2 . 3_666 90.08(6) ?
    O2 Cu O2 . 3_666 180.0 ?
    C8 O2 Cu . . 123.91(12) ?
    C10 O3 H3 . . 107.8(19) ?
    N2 N1 C2 . . 109.84(17) ?
    N2 N1 C7 . . 120.00(17) ?
    C2 N1 C7 . . 129.44(18) ?
    C9 N4 Cu . . 111.72(13) ?
    C9 N4 H4A . . 113.6(19) ?
    Cu N4 H4A . . 110(2) ?
    C9 N4 H4B . . 106.4(17) ?
    Cu N4 H4B . . 109.1(18) ?
    H4A N4 H4B . . 106(3) ?
    N2 N3 C3 . . 107.5(2) ?
    N1 C7 C8 . . 111.94(16) ?
    N1 C7 H7A . . 109.2 ?
    C8 C7 H7A . . 109.2 ?
    N1 C7 H7B . . 109.2 ?
    C8 C7 H7B . . 109.2 ?
    H7A C7 H7B . . 107.9 ?
    N3 N2 N1 . . 109.23(18) ?
    O1 C8 O2 . . 126.26(17) ?
    O1 C8 C7 . . 119.79(16) ?
    O2 C8 C7 . . 113.94(17) ?
    N3 C3 C2 . . 109.3(2) ?
    N3 C3 C4 . . 130.7(3) ?
    C2 C3 C4 . . 120.1(2) ?
    N1 C2 C3 . . 104.13(18) ?
    N1 C2 C1 . . 132.9(2) ?
    C3 C2 C1 . . 122.9(2) ?
    O3 C10 C9 . . 111.30(18) ?
    O3 C10 H10A . . 109.4 ?
    C9 C10 H10A . . 109.4 ?
    O3 C10 H10B . . 109.4 ?
    C9 C10 H10B . . 109.4 ?
    H10A C10 H10B . . 108.0 ?
    N4 C9 C10 . . 110.35(18) ?
    N4 C9 H9A . . 109.6 ?
    C10 C9 H9A . . 109.6 ?
    N4 C9 H9B . . 109.6 ?
    C10 C9 H9B . . 109.6 ?
    H9A C9 H9B . . 108.1 ?
    C2 C1 C6 . . 115.6(3) ?
    C2 C1 H1 . . 122.2 ?
    C6 C1 H1 . . 122.2 ?
    C5 C4 C3 . . 116.9(3) ?
    C5 C4 H4 . . 121.5 ?
    C3 C4 H4 . . 121.5 ?
    C5 C6 C1 . . 122.4(3) ?
    C5 C6 H6 . . 118.8 ?
    C1 C6 H6 . . 118.8 ?
    C4 C5 C6 . . 122.0(3) ?
    C4 C5 H5 . . 119.0 ?
    C6 C5 H5 . . 119.0 ?
loop_
    _geom_torsion_atom_site_label_1
    _geom_torsion_atom_site_label_2
    _geom_torsion_atom_site_label_3
    _geom_torsion_atom_site_label_4
    _geom_torsion_site_symmetry_1
    _geom_torsion_site_symmetry_2
    _geom_torsion_site_symmetry_3
    _geom_torsion_site_symmetry_4
    _geom_torsion
    _geom_torsion_publ_flag
    N2 N1 C7 C8 . . . . -86.8(2) ?
    C2 N1 C7 C8 . . . . 82.4(3) ?
    C3 N3 N2 N1 . . . . -0.6(3) ?
    C2 N1 N2 N3 . . . . 1.2(2) ?
    C7 N1 N2 N3 . . . . 172.31(19) ?
    Cu O2 C8 O1 . . . . 16.3(3) ?
    Cu O2 C8 C7 . . . . -162.68(14) ?
    N1 C7 C8 O1 . . . . -3.5(3) ?
    N1 C7 C8 O2 . . . . 175.61(17) ?
    N2 N3 C3 C2 . . . . -0.2(3) ?
    N2 N3 C3 C4 . . . . -179.3(3) ?
    N2 N1 C2 C3 . . . . -1.2(2) ?
    C7 N1 C2 C3 . . . . -171.29(19) ?
    N2 N1 C2 C1 . . . . 178.6(2) ?
    C7 N1 C2 C1 . . . . 8.5(4) ?
    N3 C3 C2 N1 . . . . 0.9(2) ?
    C4 C3 C2 N1 . . . . -179.9(2) ?
    N3 C3 C2 C1 . . . . -178.9(2) ?
    C4 C3 C2 C1 . . . . 0.3(3) ?
    Cu N4 C9 C10 . . . . 50.9(2) ?
    O3 C10 C9 N4 . . . . -60.3(3) ?
    N1 C2 C1 C6 . . . . 179.8(2) ?
    C3 C2 C1 C6 . . . . -0.4(3) ?
    N3 C3 C4 C5 . . . . 179.0(3) ?
    C2 C3 C4 C5 . . . . -0.1(4) ?
    C2 C1 C6 C5 . . . . 0.4(4) ?
    C3 C4 C5 C6 . . . . 0.0(5) ?
    C1 C6 C5 C4 . . . . -0.1(5) ?
loop_
    _geom_hbond_atom_site_label_D
    _geom_hbond_atom_site_label_H
    _geom_hbond_atom_site_label_A
    _geom_hbond_site_symmetry_A
    _geom_hbond_distance_DH
    _geom_hbond_distance_HA
    _geom_hbond_distance_DA
    _geom_hbond_angle_DHA
    O3 H3 O1 3_666 0.802(10) 1.857(12) 2.634(2) 163(3)
    N4 H4A O2 1_565 0.885(10) 2.41(2) 3.046(2) 129(2)
    N4 H4B O3 1_565 0.887(10) 2.118(13) 2.973(2) 161(2)
    C7 H7A O1 1_545 0.97 2.53 3.449(3) 158.1
    C9 H9A N3 2_646 0.97 2.58 3.345(3) 136.0
_shelx_space_group_comment
;
The symmetry employed for this shelxl refinement is uniquely defined
by the following loop, which should always be used as a source of
symmetry information in preference to the above space-group names.
They are only intended as comments.
;
_shelx_estimated_absorpt_T_min     ?
_shelx_estimated_absorpt_T_max     ?
_shelx_hkl_file
;
   0   0  -2 18939.2 308.001   1
   0   0   2 17914.8 256.233   3
   0   0   2 18905.9 309.432   1
   0   0   2 17467.7 398.034   7
   0   0  -2 19262.3 278.251   3
   0   0  -2 18843.2 275.326   5
   0   0   2 17449.1 261.768   5
   0   0  -3 339.001 28.2567   4
   0   0   3 281.022 51.1063   5
   0   0  -3 475.795 67.0873   3
   0   0   3 283.606 66.2575   1
   0   0   3 274.647 94.1496   7
   0   0  -3 320.268 53.5914   5
   0   0   3 330.121 54.1864   3
   0   0  -3 195.590 51.8456   1
   0   0  -4 72631.5 774.309   5
   0   0   4 67192.3 1076.83   7
   0   0   4 68837.7 850.678   1
   0   0  -4 69227.9 408.614   4
   0   0  -4 70914.6 783.234   3
   0   0  -5 32.4686 59.7774   3
   0   0   5 92.6376 70.3390   1
   0   0   5-22.5043 108.020   7
   0   0   6 276464. 2150.78   1
   0   0   6 289638. 2636.92   7
   0   0   7 41.0600 87.8476   1
   0   0   7 115.714 125.912   7
   0   0   8 63089.5 1383.93   7
   0   0   8 60837.0 1205.50   1
   0   0   9 68.1285 100.528   1
   0   0   9 1.77532 97.9898   7
   0   0  10 24951.8 701.629   6
   0   0  10 26877.9 993.602   7
   0   0  10 25728.8 903.121   1
   0   0  11 0.70033 115.901   7
   0   0  11 31.9034 80.7941   6
   0   0  11-58.0886 116.791   1
   0   0  12 4862.19 358.140   6
   0   0  12 4801.86 447.172   1
   0   0  12 4032.50 414.843   7
   0   0  13 220.822 146.256   1
   0   0  13 89.0984 122.220   7
   0   0  13 16.8950 85.9974   6
   0   0  14 96019.3 2169.85   7
   0   0  14 95606.0 2159.76   1
   0   0  15 19.2757 140.763  11
   0   0  16 1506.25 314.298  12
   0   0  16 2210.27 364.633  22
   0   0  16 1530.19 328.564  11
   0   0  17 48.6525 173.739  11
   0   0  17-25.3105 139.406  12
   0   0  18 704.033 251.164  11
   0   0  18 1369.34 298.257  12
   0   0  18 991.466 269.545  22
   0   0  19 16.5989 131.881  27
   0   0  19 67.8218 171.470  11
   0   0  19-252.276 152.265  12
   0   0  20 31520.8 1360.57  11
   0   0  20 31104.9 1318.93  27
   0   0  21-281.329 162.437  12
   0   0  21 44.4131 130.087  27
   0   0  21-13.1273 132.945  11
   0   0  22 1881.44 312.765  27
   0   0  22 1456.28 276.854  11
   0   0  23 3.13126 116.954  27
   0   0  23-124.168 85.9836  21
   0   0  23 32.0877 106.570  11
   0   0  24 3672.71 316.144  27
   0   0  24 3595.32 321.489  11
   0  -1   0 132.971 48.5305   6
   0  -1   0 97.7418 37.4089   8
   0  -1   0 99.5681 58.7258   4
   0  -1   1 152136. 961.548   8
   0  -1   1 146489. 1200.47   4
   0  -1   1 148047. 1076.09   6
   0  -1  -1 150193. 1129.75   4
   0   1  -1 154283. 1205.17   2
   0   1  -1 157833. 980.941   8
   0  -1  -1 145388. 886.061   8
   0   1   1 155726. 1184.10   2
   0   1  -2 5141.95 212.236   8
   0   1   2 4746.73 214.689   2
   0  -1   2 4482.07 211.611   6
   0  -1   2 4713.39 230.212   4
   0   1   2 4897.56 130.582   6
   0  -1  -2 4760.79 196.219   4
   0  -1   2 4628.15 191.378   8
   0   1   3 513556. 1911.85   4
   0  -1  -3 476239. 1818.09   4
   0   1   3 504901. 2547.07   1
   0   1   3 489362. 1151.19   6
   0   1   3 483297. 2205.12   2
   0  -1   3 462749. 2284.66   6
   0  -1   3 470140. 2135.08   8
   0  -1   3 474838. 2338.98   4
   0   1   4 6921.16 139.361   5
   0  -1   4 7844.82 332.295   6
   0  -1   4 7247.18 301.317   4
   0  -1  -4 7774.99 223.069   4
   0   1   4 7797.13 350.090   1
   0   1   4 7746.41 306.716   2
   0   1   5 58736.4 462.246   5
   0  -1   5 60326.6 977.490   6
   0  -1   5 60614.8 882.796   4
   0  -1   5 62053.9 959.491   1
   0   1   5 63495.9 1048.57   1
   0  -1   6 196767. 1889.43   1
   0  -1   6 192845. 1855.37   6
   0  -1   6 194750. 1623.79   4
   0   1   6 200859. 1624.23   3
   0  -1   6 192237. 2129.29   7
   0   1   6 201450. 1994.69   1
   0  -1   7 174098. 1870.76   6
   0  -1   7 176086. 1584.21   4
   0   1   7 177409. 1570.24   3
   0   1   7 176003. 2009.31   1
   0  -1   7 182336. 2228.13   7
   0  -1   7 175915. 1976.76   1
   0   1   8 55059.0 1204.68   1
   0  -1   8 58157.9 1357.22   7
   0  -1   8 53794.9 1211.02   1
   0   1   8 57959.5 909.993   3
   0  -1   8 53462.9 1099.79   6
   0   1   8 59682.6 680.794   6
   0  -1   9 9139.09 485.082   6
   0  -1   9 9455.03 550.271   1
   0   1   9 9953.09 554.274   1
   0  -1   9 10991.6 631.319   7
   0   1   9 10523.6 410.894   3
   0  -1  10 63023.4 1509.30   1
   0   1  10 59161.7 1617.28   7
   0  -1  10 65279.3 1611.62   7
   0   1  10 62360.6 1468.35   1
   0  -1  10 56675.3 1272.58   6
   0   1  11 36455.5 1327.40   7
   0  -1  11 37986.9 1100.00   6
   0   1  11 38307.0 1231.94   1
   0  -1  12 1199.03 257.979   1
   0   1  12 1529.18 270.154   1
   0  -1  12 1279.78 226.960   6
   0   1  12 915.268 247.830   7
   0  -1  12 1071.93 232.611   7
   0  -1  13 69692.6 1894.12   7
   0   1  13 65627.6 1815.71   1
   0  -1  13 64167.3 1601.00   6
   0  -1  13 72714.3 1897.66   1
   0   1  13 60091.0 1802.81   7
   0  -1  14 406.203 151.120   6
   0   1  14 246.174 159.462   7
   0  -1  14 817.747 233.323   7
   0   1  14 477.297 217.763   1
   0   1  15 29343.3 1293.16  11
   0   1  15 30237.9 1278.37  22
   0  -1  15 31674.1 1380.39  11
   0  -1  15 31831.2 1408.15  15
   0  -1  15 31211.5 1371.69  27
   0   1  15 34424.1 1427.74  12
   0   1  16 8700.41 727.748  11
   0  -1  16 9646.98 727.884  12
   0   1  16 10198.3 803.604  12
   0  -1  16 7894.09 728.991  15
   0   1  16 8384.41 698.547  22
   0  -1  16 10326.7 799.381  11
   0  -1  16 8893.27 765.946  27
   0   1  17 9816.61 783.939  11
   0   1  17 9545.46 757.826  22
   0  -1  17 10231.5 807.738  11
   0  -1  17 9595.33 787.582  27
   0   1  17 11225.4 844.617  12
   0  -1  17 11443.4 789.518  12
   0  -1  18 2180.02 389.057  27
   0   1  18 1972.70 378.476  12
   0  -1  18 1915.77 369.602  11
   0   1  18 2010.94 362.432  22
   0   1  18 1770.81 356.842  11
   0   1  19 3125.84 439.895  22
   0  -1  19 3638.76 465.563  11
   0  -1  19 3062.33 441.716  27
   0   1  19 3506.07 476.177  11
   0  -1  20-31.3053 159.956  27
   0  -1  20 220.057 161.139  11
   0   1  20 370.382 202.968  11
   0   1  21 12214.4 786.919  27
   0  -1  21 13170.3 780.284  27
   0  -1  21 13743.5 805.293  11
   0   1  21 13837.5 844.585  11
   0   1  22 15.4187 126.015  11
   0   1  22 173.340 146.973  27
   0  -1  22-1.40171 87.1817  21
   0  -1  22-67.7471 102.160  11
   0   1  23 7881.33 533.665  11
   0   1  23 7760.37 515.543  27
   0  -1  23 7928.45 499.019  21
   0  -1  23 8154.85 485.908  11
   0  -1  24 19.9687 60.6339  11
   0   1  24 110.648 84.3461  11
   0   1  24 123.759 90.3594  27
   0  -1  24 20.6788 54.0569  21
   0  -1  24-129.329 68.4751  26
   0  -2   0 1196.39 120.519   8
   0  -2   0 1162.44 169.896   4
   0   2   0 1179.16 172.213   2
   0  -2   1 17900.9 447.322   8
   0  -2   1 17723.1 551.462   6
   0  -2  -1 16637.8 585.979   4
   0  -2   1 16596.0 611.994   4
   0   2   1 16683.3 574.995   2
   0   2  -1 17354.3 609.827   2
   0  -2   2 25703.2 695.039   6
   0  -2  -2 25157.3 524.662   8
   0   2   2 23674.7 681.443   2
   0   2  -2 24507.3 720.305   2
   0  -2  -2 24846.9 685.980   4
   0  -2   2 25247.3 566.230   8
   0  -2  -3 2259.66 170.623   8
   0   2   3 2496.74 233.613   2
   0  -2   3 2189.77 184.815   8
   0   2  -3 2185.86 230.713   2
   0  -2  -3 2367.74 216.726   4
   0  -2   3 2248.08 222.573   6
   0   2   3 2111.94 235.621   1
   0  -2   3 1985.96 234.076   4
   0   2   4 1647.87 205.280   2
   0   2   4 1232.40 193.228   1
   0   2  -4 1156.47 175.538   2
   0  -2   4 1068.64 180.855   4
   0  -2   4 1219.16 183.268   6
   0  -2  -4 1463.75 158.082   8
   0  -2   5 11219.0 538.429   6
   0  -2   5 10593.0 527.577   4
   0   2   5 11197.0 509.609   2
   0   2   5 11229.7 550.138   1
   0   2   6 121259. 1887.69   1
   0   2   6 129061. 1793.39   2
   0  -2   6 124411. 1880.78   6
   0  -2   6 115857. 1766.60   4
   0  -2   7 39914.9 1120.61   6
   0   2   7 39160.7 1127.52   1
   0  -2   7 37267.3 1007.59   4
   0  -2   8 157968. 2341.65   6
   0   2   8 151163. 2314.31   1
   0  -2   9 268.669 149.634   6
   0   2   9 187.581 137.453   1
   0  -2  10 29659.6 1117.52   6
   0   2  10 29041.2 1131.45   1
   0   2  11 335.203 159.296   1
   0  -2  11 616.838 189.529   6
   0  -2  12 37035.4 1361.33   6
   0   2  12 34883.0 1561.65   7
   0   2  12 39511.2 1464.14   1
   0  -2  13 395.219 204.035  27
   0  -2  13 1079.78 265.822  24
   0  -2  13 935.314 269.106  15
   0   2  13 960.827 257.320  22
   0  -2  13 1087.11 261.936  13
   0   2  13 1203.14 272.959  20
   0  -2  14 42241.8 1637.54  27
   0  -2  14 41590.8 1531.60  13
   0   2  14 44877.2 1580.69  20
   0  -2  14 41344.4 1478.91  24
   0   2  14 40983.2 1540.68  22
   0  -2  14 42557.0 1651.10  15
   0  -2  15 471.458 240.422  15
   0   2  15 688.625 245.642  20
   0   2  15 518.669 202.149  22
   0  -2  15 612.491 229.835  13
   0  -2  15 740.143 270.950  11
   0  -2  15 672.707 208.386  24
   0   2  15 748.918 242.141  11
   0  -2  16 38918.6 1550.23  11
   0  -2  16 36299.7 1377.69  24
   0   2  16 39616.5 1484.19  20
   0   2  16 33237.6 1428.90  22
   0  -2  16 33293.8 1495.58  15
   0   2  16 32315.8 1365.22  11
   0   2  17 1964.79 365.136  11
   0  -2  17 2462.47 423.885  15
   0   2  17 1939.89 359.965  22
   0  -2  17 2871.30 419.599  11
   0   2  18 18451.3 1015.24  11
   0  -2  18 22091.1 1090.49  11
   0   2  19 260.856 160.229  11
   0  -2  19 236.917 161.886  11
   0  -2  19 62.3527 117.794  21
   0  -2  20 11452.0 664.531  11
   0   2  20 10278.1 695.487  11
   0  -2  20 10595.5 719.850  21
   0   2  21 3633.90 394.254  11
   0  -2  21 3414.79 334.526  26
   0  -2  21 3469.06 387.651  21
   0  -2  22 1652.53 200.887  26
   0   2  22 1500.76 222.442  27
   0   2  22 1705.50 247.901  11
   0  -2  22 1714.66 250.340  21
   0   2  23 123.446 86.9667  11
   0  -2  23 184.694 79.6012  21
   0   2  23 209.918 98.2696  27
   0   3   0 91.5046 88.8702   2
   0   3   1 10248.7 595.311   2
   0  -3   1 11248.2 700.978   9
   0   3  -1 10795.0 619.875   2
   0   3  -2 64.5988 117.542   2
   0   3   2 83.2182 103.733   1
   0  -3   2 146.047 110.539   9
   0   3   2 195.869 137.415   2
   0   3  -3 41114.1 1230.63   2
   0   3   3 43389.4 1264.91   1
   0  -3   3 44260.7 1416.76   9
   0   3   3 41932.4 1202.73   2
   0   3   4 376.359 162.064   2
   0   3   4 285.540 143.619   1
   0   3  -4 165.125 123.460   2
   0  -3   4 374.859 175.874   9
   0   3   5 63692.2 1520.22   2
   0   3   5 63784.1 1612.81   1
   0  -3   5 64411.2 1769.21   9
   0   3   6 8158.55 603.311   1
   0   3  -6 7573.76 557.118   2
   0   3   6 8109.32 572.582   2
   0  -3   6 8199.25 654.901   9
   0  -3   7 29802.6 1171.26   6
   0   3  -7 26637.8 1059.98   2
   0   3   7 28181.6 1146.55   1
   0  -3   7 29547.2 1260.58   9
   0  -3   8 18665.9 1026.36   9
   0  -3   8 18694.3 963.140   6
   0  -3   8 18564.9 997.960  24
   0   3   8 17658.6 942.993   1
   0   3   8 19101.6 1005.38  20
   0   3   9 38385.7 1445.85  20
   0  -3   9 37835.5 1452.83  24
   0  -3   9 35712.7 1365.81  15
   0  -3   9 40944.4 1551.42  19
   0  -3   9 35840.4 1311.10  21
   0  -3   9 37238.0 1402.61  13
   0  -3  10 6605.25 607.527  15
   0  -3  10 6625.75 590.162  21
   0   3  10 6582.32 614.700  20
   0   3  10 6185.37 589.901  22
   0  -3  10 6074.20 595.983  13
   0  -3  10 6213.17 626.669  19
   0  -3  10 6838.63 640.139  24
   0  -3  11 15909.2 1009.31  19
   0  -3  11 14748.7 925.908  15
   0   3  11 15519.6 961.351  20
   0  -3  11 15517.4 923.744  21
   0  -3  11 14787.3 940.725  24
   0   3  11 17344.7 1004.54  22
   0  -3  11 14876.6 932.059  13
   0  -3  12 2379.56 402.629  13
   0   3  12 2371.01 380.540  22
   0  -3  12 2336.59 369.112  21
   0  -3  12 2244.96 383.556  19
   0  -3  12 1946.54 354.521  24
   0   3  12 2691.41 414.077  20
   0  -3  12 2412.36 408.551  15
   0  -3  13 13976.9 922.504  24
   0   3  13 14125.3 925.788  20
   0  -3  13 14356.5 945.219  13
   0  -3  13 14397.6 957.473  15
   0  -3  13 13960.5 921.609  21
   0  -3  14 299.486 141.094  15
   0   3  14 438.585 222.541  11
   0  -3  14 48.5929 112.034  24
   0  -3  14 222.920 191.280  13
   0  -3  14 543.999 213.110  21
   0   3  14 358.816 194.944  20
   0  -3  15 10252.7 820.098  15
   0   3  15 11414.5 760.377  11
   0   3  15 9039.67 724.564  20
   0  -3  15 9920.43 787.196  21
   0  -3  15 9212.90 732.618  24
   0   3  16 1003.76 257.369  20
   0  -3  16 822.311 238.736  24
   0  -3  16 896.795 265.208  21
   0   3  16 942.477 217.067  11
   0  -3  16 955.526 273.347  15
   0  -3  17 11704.6 800.385  21
   0  -3  17 11065.2 731.912  24
   0   3  17 11116.2 736.621  20
   0   3  17 13311.9 770.590  11
   0  -3  17 11484.8 825.131  15
   0  -3  18 403.335 144.769  21
   0  -3  18 465.069 161.275  24
   0   3  18 588.938 177.854  11
   0   3  18 376.679 163.845  20
   0  -3  19 4396.13 442.978  21
   0   3  19 5161.49 420.523  11
   0  -3  19 5075.28 411.395  24
   0   3  19 4462.23 391.622  20
   0  -3  20-220.863 117.362  21
   0   3  20 85.6647 97.2143  11
   0   3  21 2490.48 237.993  27
   0  -3  21 2568.42 258.454  21
   0  -4   0 22831.4 1203.02   9
   0  -4   1 2792.00 438.577   9
   0  -4  -1 2763.99 430.710   9
   0  -4  -2 50952.6 1787.92   9
   0  -4   2 50876.8 1814.16   9
   0   4   3 282.977 172.755  20
   0  -4   3 1023.70 268.341  24
   0  -4   3 632.674 260.511   9
   0  -4   3 737.183 212.168  15
   0  -4  -3 581.654 204.924   9
   0   4   4 41620.6 1515.36  20
   0  -4   4 39330.8 1407.84  15
   0  -4   4 42855.8 1556.88  24
   0  -4   4 37978.8 1582.28   9
   0  -4  -4 36859.9 1504.52   9
   0   4   5 171.111 170.022  20
   0  -4   5-102.895 129.873  15
   0  -4   5-130.090 123.083  24
   0  -4  -5 125.672 163.483   9
   0  -4   5 129.304 164.110   9
   0  -4  -6 16279.2 993.000   9
   0   4   6 16672.9 995.389  20
   0  -4   6 16905.7 1083.46   9
   0  -4   6 16919.5 1007.45  24
   0  -4   6 16203.8 925.983  15
   0  -4   7 2344.56 371.917  15
   0  -4   7 3037.66 447.179  19
   0  -4   7 2615.80 453.587   9
   0   4   7 2228.66 374.916  20
   0  -4   7 2544.58 414.098  24
   0   4   8 3334.71 462.062  20
   0  -4   8 2570.29 383.671  15
   0  -4   8 3402.00 437.098  13
   0  -4   8 3228.33 466.764  19
   0  -4   8 3013.76 440.192  24
   0  -4   9-1.97817 134.629  15
   0  -4   9 95.7703 129.174  24
   0  -4   9 345.373 156.852  21
   0   4   9-38.7392 155.556  20
   0  -4   9 125.964 146.853  19
   0  -4   9 131.790 126.078  13
   0  -4 -10 26618.6 1174.10   9
   0   4  10 24776.8 1223.46  20
   0  -4  10 26743.1 1191.47  21
   0  -4  10 25620.9 1267.67  24
   0  -4  10 25196.1 1164.77  13
   0  -4  10 28483.2 1315.07  19
   0  -4  10 25746.4 1208.30  15
   0  -4 -11 655.984 192.390   9
   0  -4  11 687.333 242.734  24
   0  -4  11 849.076 225.808  13
   0   4  11 657.938 253.661  20
   0  -4  11 371.936 204.476  21
   0  -4  11 401.835 215.136  15
   0  -4  12 7884.84 658.838  21
   0  -4  12 8991.54 719.959  15
   0   4  12 7199.68 650.615  20
   0  -4  12 7903.64 691.392  24
   0   4  13-47.5284 181.202  20
   0  -4  13 30.8486 140.421  24
   0  -4  13 210.388 169.598  15
   0  -4  13 295.966 159.152  21
   0   4  14 235.859 188.774  20
   0  -4  14 452.434 177.379  15
   0  -4  14 366.478 193.654  21
   0  -4  14 283.637 155.851  24
   0  -4  15 678.958 204.972  24
   0  -4  15 717.420 197.956  21
   0   4  15 710.327 204.068  20
   0  -4  15 682.797 205.455  15
   0   4  16 842.808 194.991  20
   0  -4  16 661.360 172.990  24
   0  -4  16 453.751 165.627  15
   0  -4  17 126.623 124.544  24
   0   4  17-39.5331 102.941  20
   0  -4  18 1214.00 174.300  24
   0   4  18 1401.73 193.513  20
   0  -5   0-59.2215 150.821   9
   0  -5  -1 8924.77 781.389   9
   0  -5   1 9083.08 797.465   9
   0  -5   2-109.950 166.751   9
   0  -5  -2 120.392 156.756   9
   0  -5   3 18536.1 1120.03   9
   0  -5  -3 18949.8 1090.22   9
   0  -5  -4 2782.57 441.396   9
   0  -5   4 2380.47 416.897   9
   0  -5   5 4094.74 441.384  24
   0  -5  -5 3808.85 485.511   9
   0   5   5 4384.28 460.063  20
   0   5   6 924.712 239.817  20
   0  -5   6 1006.98 225.658  24
   0  -5  -6 689.008 214.602   9
   0  -5   7 3162.22 384.121  24
   0   5   7 3271.26 395.377  20
   0  -5  -7 3581.38 425.726   9
   0  -5  -8 10011.4 673.840   9
   0   5   8 10221.8 686.043  20
   0  -5   8 11072.5 708.443  24
   0   5   9 13459.2 767.958  20
   0  -5   9 12635.5 747.989  24
   0  -5  -9 12412.2 699.091   9
   0   5  10 308.142 155.089  20
   0  -5  10 177.011 139.442  24
   0  -5  11 13178.2 710.809  24
   0   5  11 13071.6 699.582  20
   0   5  12 451.714 165.847  20
   0  -5  12 477.358 148.464  24
   0   5  13 1781.14 233.626  20
   0  -5  13 1969.78 249.729  24
   0  -5  14 45.6760 76.1290  24
   0   5  14 148.232 84.1745  20
  -1   0  25 913.454 150.274  11
  -1   0  24-2.27121 100.467  11
  -1   0  24 13.8212 103.523  27
  -1   0  23 12159.2 710.760  27
  -1   0  23 12437.2 723.594  11
  -1   0  22 107.798 129.460  11
  -1   0  22-80.8230 142.245  27
  -1   0  21 30280.6 1303.08  11
  -1   0  21 28320.0 1241.44  27
  -1   0  20 58.9511 156.222  11
  -1   0  20 158.652 172.786  27
  -1   0  19 633.582 221.191  27
  -1   0  19 396.530 222.601  11
  -1   0  18-142.237 149.865  11
  -1   0  17 6054.35 621.740  11
  -1   0  17 7400.06 659.043  22
  -1   0  16-561.455 206.705  22
  -1   0  16 71.5367 140.424  11
  -1   0  15 30923.1 1309.26   7
  -1   0  15 32462.3 1292.10   1
  -1   0  14 89.3647 153.681   1
  -1   0  14 77.5305 147.178   7
  -1   0  13 1988.07 246.180   6
  -1   0  13 1389.81 266.126   7
  -1   0  13 1941.46 307.113   1
  -1   0  12 60.7728 100.456   7
  -1   0  12 212.308 82.7821   6
  -1   0  12 2.66245 86.8881   1
  -1   0  11 12325.4 518.413   6
  -1   0  11 11996.5 632.118   1
  -1   0  11 11957.9 714.554   7
  -1   0  10 27.3960 75.1854   6
  -1   0  10 10.1896 113.259   1
  -1   0  10 68.6513 121.890   7
  -1   0   9 17297.1 789.233   7
  -1   0   9 15754.3 631.313   1
  -1   0   9 15628.2 511.687   6
  -1   0   8 17.6623 57.7972   6
  -1   0   8 8.73665 79.0206   1
  -1   0   8 55.6712 113.502   7
   1   0  -8 1.60107 18.0769   4
   1   0  -7 180942. 893.266   4
  -1   0   7 179704. 1466.70   6
  -1   0   7 184184. 2331.98   7
  -1   0   7 179641. 1663.71   3
  -1   0   7 184807. 1771.19   1
  -1   0   6 76.5448 139.716   7
  -1   0   6 94.4899 72.0255   3
  -1   0   6 152.703 67.8107   6
   1   0  -6 349.626 48.2716   4
  -1   0   6 116.103 73.7438   1
  -1   0   5 74335.3 876.226   1
  -1   0   5 72277.8 1278.36   7
  -1   0   5 72654.2 777.349   6
  -1   0   4 41.9803 42.6413   6
  -1   0   4 132.927 57.1069   1
  -1   0   4 51.6615 101.498   7
  -1   0   4 52.5820 61.3962   3
   1   0  -4 48.2468 37.0496   1
  -1   0   3 570118. 2014.00   8
  -1   0   3 529580. 1640.09   1
  -1   0   3 547773. 1729.70   6
  -1   0   2 19.8884 38.1682   3
   1   0  -2 9.05390 29.0692   6
   1   0  -2 29.4690 40.9361   3
  -1   0   2 24.3258 21.1660   1
  -1   0   2 74.5992 35.5018   8
  -1   0   2 93.8353 53.9268   7
   1   0  -2 9.57355 34.8556   8
   1   0  -1 340942. 1429.43   3
   1   0  -1 348111. 747.663   2
  -1   0   0 1016.48 70.4286   2
  -1   0   0 985.775 62.4892   1
   1   0   0 793.280 57.2559   1
  -1   0   0 1022.07 66.5283   3
   1   0   1 243156. 1223.17   1
   1   0   1 247319. 882.211   7
   1   0   2 79.2210 57.9833   1
   1   0   2 105.377 49.3980   7
  -1   0  -2 168.513 61.8074   1
   1   0   3 623654. 2659.04   7
  -1   0  -3 624840. 1468.45   3
   1   0   3 619692. 2380.91   5
   1   0   4 159.274 40.3053   4
   1   0   4 319.718 114.908   7
   1   0   4 223.295 104.239   1
  -1   0  -4 196.474 45.1656   3
   1   0   4 185.609 66.1939   5
   1   0   5 18384.7 571.048   1
   1   0   5 20366.4 613.016   7
   1   0   5 18181.2 482.200   5
  -1   0  -5 19759.4 381.269   3
   1   0   5 18426.7 283.863   4
  -1   0  -6 12.4409 42.2403   3
   1   0   6 158.005 100.390   7
   1   0   6 63.3006 63.8030   5
   1   0   6 16.3487 83.1514   1
   1   0   7 102215. 1567.31   1
   1   0   7 101462. 1326.71   5
   1   0   7 101346. 596.897   4
   1   0   8 105.316 100.477   7
   1   0   8-9.18229 108.487   1
   1   0   9 36922.3 1077.17   1
   1   0   9 39604.7 1097.54   7
   1   0  10-41.5717 97.7504   7
   1   0  10 87.3870 94.9470   1
   1   0  11 98899.3 1957.56   1
   1   0  11 103930. 1946.70   7
   1   0  12 59.2949 135.451   1
   1   0  12-42.1548 95.9167   7
   1   0  12-9.22581 96.1569   6
   1   0  13 64246.5 1423.55   6
   1   0  13 61718.5 1640.28   7
   1   0  13 60715.4 1702.50   1
   1   0  14 92.5063 114.395   7
   1   0  14 221.764 193.905   1
   1   0  15 37745.9 1483.16  11
   1   0  15 40796.6 1455.00  22
   1   0  15 38976.9 1474.34  12
   1   0  16 188.602 153.668  22
   1   0  16 164.216 187.879  12
   1   0  16-12.9283 169.874  11
   1   0  17-74.8648 143.655  22
   1   0  17 410.282 197.189  12
   1   0  17 248.231 161.619  11
   1   0  18-179.700 155.721  22
   1   0  18 49.0484 129.671  11
   1   0  19 6046.25 605.900  11
   1   0  19 5953.87 585.729  12
   1   0  19 6269.61 599.634  22
   1   0  19 5715.91 572.228  27
   1   0  20-122.824 153.277  11
   1   0  20 12.6696 130.954  27
   1   0  20 242.371 146.759  12
   1   0  21 9028.94 646.602  27
   1   0  21 9415.58 656.875  12
   1   0  21 9808.10 690.269  11
   1   0  22-18.4905 119.761  11
   1   0  22-76.2492 106.458  27
   1   0  23 8962.33 514.495  27
   1   0  23 8635.42 521.298  11
   1   0  24-68.8068 70.3805  11
  -1   1  25 1595.24 178.058  11
  -1   1  25 1787.91 186.688  27
  -1   1  24 1608.59 227.982  27
  -1   1  24 1355.41 218.326  11
  -1  -1  24 1407.76 199.958  11
  -1  -1  24 1611.32 197.086  21
  -1  -1  23 228.432 112.939  21
  -1  -1  23 197.534 123.320  11
  -1   1  23 282.015 142.916  11
  -1   1  23 377.944 183.112  27
  -1   1  22 1588.52 288.250  27
  -1   1  22 1919.72 318.670  11
  -1  -1  22 1782.54 284.366  21
  -1  -1  22 1944.15 311.865  11
  -1   1  21 252.151 178.996  11
  -1  -1  21 487.837 190.429  27
  -1   1  21 568.932 220.010  27
  -1  -1  21 363.694 183.842  11
  -1  -1  20 20217.1 1082.18  11
  -1  -1  20 19427.4 1049.18  27
  -1   1  20 20956.5 1101.63  11
  -1   1  19 202.547 164.707  11
  -1  -1  19 208.661 187.652  11
  -1  -1  19 270.154 205.660  27
  -1  -1  18 8877.49 758.682  11
  -1   1  18 8358.70 728.569  11
  -1  -1  18 9531.88 774.536  27
  -1   1  17 19008.9 1059.98  22
  -1   1  17 17963.5 1044.41  11
  -1  -1  17 19271.2 1108.23  27
  -1  -1  17 17498.6 1069.07  15
  -1  -1  17 18980.9 1098.19  11
  -1   1  17 20930.3 1124.26  12
  -1  -1  16 190.576 147.415  13
  -1  -1  16 446.101 212.331  11
  -1   1  16-135.871 147.343  12
  -1  -1  16-49.2372 154.247  27
  -1   1  16 226.438 162.851  22
  -1  -1  16 500.858 208.798  15
  -1   1  16 333.553 201.486  11
  -1  -1  15 2195.66 392.975  27
  -1  -1  15 2589.08 397.305  11
  -1   1  15 2246.99 359.455  11
  -1   1  15 2617.05 386.542  22
  -1  -1  15 2409.97 401.858  15
  -1  -1  15 3215.86 419.643  13
  -1   1  14 38485.8 1416.91   1
  -1   1  14 37438.7 1475.22   7
  -1  -1  14 37666.0 1261.34   6
  -1  -1  14 40381.4 1538.24   7
  -1  -1  13 4039.05 427.465   1
  -1   1  13 2858.12 400.853   7
  -1  -1  13 3635.76 468.981   7
  -1   1  13 3296.82 402.746   1
  -1  -1  13 2936.46 343.750   6
  -1   1  12 30269.7 1274.19   7
  -1  -1  12 35289.9 1354.52   7
  -1   1  12 31166.7 1130.34   1
  -1  -1  12 34761.3 1194.87   1
  -1  -1  12 30099.4 1029.02   6
  -1   1  11 340.351 109.246   3
  -1  -1  11 549.988 177.662   7
  -1  -1  11 332.831 123.073   6
  -1   1  11 338.470 148.153   1
  -1  -1  11 442.689 172.259   1
  -1   1  11 441.190 187.850   7
  -1   1  10 1401.79 277.381   7
  -1   1  10 1251.08 218.338   1
  -1  -1  10 980.737 227.432   7
  -1  -1  10 1252.79 220.482   1
  -1   1  10 1437.87 184.596   3
  -1  -1  10 1184.80 201.764   6
  -1  -1   9 141869. 1920.44   1
  -1  -1   9 142955. 1900.68   6
  -1  -1   9 136045. 2268.62   7
  -1   1   9 142523. 1674.33   3
  -1   1   9 140353. 1981.13   1
  -1   1   8 127527. 1764.51   1
  -1  -1   8 120753. 1985.67   7
  -1  -1   8 122743. 1625.59   1
  -1   1   8 123859. 1529.55   3
  -1  -1   8 126753. 1684.14   6
  -1   1   7 138291. 1724.36   1
  -1  -1   7 139587. 1543.58   1
  -1   1   7 140065. 1606.85   3
   1  -1  -7 136874. 707.707   4
  -1  -1   7 134456. 1639.49   6
  -1  -1   7 134643. 1931.60   7
   1  -1  -6 42357.6 488.220   4
  -1   1   6 42211.7 851.683   3
  -1  -1   6 43843.1 878.992   6
  -1  -1   6 42623.5 998.483   7
  -1   1   6 42592.9 910.714   1
  -1  -1   6 42736.3 749.010   1
  -1  -1   5 21787.6 587.454   6
  -1   1   5 22603.4 629.607   1
   1  -1  -5 22226.7 393.718   4
  -1  -1   5 23010.9 674.208   7
  -1  -1   5 22673.6 591.276   8
   1  -1  -4 25966.6 454.501   4
  -1  -1   4 26602.1 592.624   8
  -1  -1   4 26173.1 600.442   6
  -1   1   4 27237.6 486.036   2
   1   1  -3 175.891 52.0036   1
  -1  -1   3 302.700 83.1648   8
  -1   1   3 324.068 72.5532   2
  -1  -1   3 237.695 78.4140   6
   1  -1  -3 257.849 62.5219   4
   1   1  -2 11276.4 353.413   2
   1  -1  -2 11202.7 323.302   4
   1  -1  -2 10672.4 181.158   6
  -1  -1   2 11039.0 337.395   8
  -1   1   2 11532.8 295.013   2
  -1  -1   2 11092.0 344.148   6
  -1   1   1 32278.1 505.047   2
  -1  -1   1 32414.5 537.796   8
   1   1  -1 32490.3 588.103   2
   1  -1  -1 32592.7 566.149   4
   1  -1   0 960938. 3176.97   4
  -1   1   0 999999. 2842.55   5
  -1  -1   0 956389. 2848.08   8
   1   1   0 995974. 3239.57   2
   1   1   1 252822. 1656.53   2
   1   1   1 247814. 1519.35   1
   1   1   2 15121.2 426.357   2
  -1   1  -2 15750.7 338.014   8
   1  -1   2 14646.8 418.660   4
   1   1   2 14944.5 410.251   1
   1   1   3 373251. 2238.48   1
   1  -1   3 378037. 2168.09   4
   1   1   3 373733. 2229.30   2
   1  -1   4 124226. 1268.15   4
   1   1   4 127742. 1424.43   1
   1   1   4 126277. 1413.44   2
   1   1   5 107229. 954.174   3
   1  -1   5 101794. 1181.37   4
   1   1   5 110338. 787.579   4
   1  -1   5 106512. 1435.20   1
   1   1   5 102491. 1387.12   1
   1   1   6 333368. 1853.15   5
   1  -1   6 319310. 2715.92   1
   1   1   6 330323. 1659.55   3
   1  -1   6 332107. 2193.94   4
   1   1   6 317139. 1084.60   4
   1   1   6 321678. 2633.75   1
   1  -1   7 23469.2 603.993   4
   1   1   7 24218.1 447.533   3
   1   1   7 22520.2 761.378   1
   1   1   7 23567.8 520.480   5
   1  -1   8 147607. 2084.13   7
   1   1   8 148215. 1383.64   5
   1  -1   8 149400. 1562.71   4
   1   1   8 137704. 2015.94   1
   1  -1   8 140966. 2103.44   1
   1  -1   9 39193.3 1141.86   7
   1  -1   9 36315.0 1148.50   1
   1  -1   9 39289.3 815.827   4
   1   1   9 37212.5 1125.20   1
   1   1   9 35203.5 1183.92   7
   1  -1  10 11558.0 657.313   7
   1   1  10 9701.70 618.494   1
   1  -1  10 11215.1 675.041   1
   1   1  10 10124.9 663.250   7
   1  -1  11 14310.5 805.305   1
   1   1  11 12266.1 760.971   7
   1   1  11 13246.7 765.140   1
   1  -1  11 12478.0 653.272   6
   1  -1  11 13190.1 740.427   7
   1   1  12 27534.5 1164.52   1
   1   1  12 26279.1 1136.04   7
   1  -1  12 25723.6 988.452   6
   1   1  13 853.392 234.918   7
   1  -1  13 352.897 159.701   6
   1  -1  13 1056.85 284.361   1
   1   1  13 995.815 251.109   1
   1  -1  14 79041.3 2199.64  15
   1   1  14 74071.8 2023.88   7
   1   1  14 78120.4 2009.58  22
   1  -1  15 3679.05 492.564  11
   1  -1  15 3495.76 469.370  27
   1  -1  15 2851.44 409.303  12
   1   1  15 2873.38 432.143  11
   1   1  15 3267.50 454.769  12
   1   1  15 3270.24 433.615  22
   1   1  16 9982.18 802.315  12
   1  -1  16 9590.16 784.761  27
   1   1  16 8493.80 707.911  22
   1   1  16 10582.9 819.153  11
   1  -1  16 10501.8 807.732  11
   1  -1  16 8991.10 719.274  12
   1   1  17 1346.97 318.945  22
   1  -1  17 1387.77 315.247  11
   1   1  17 1051.92 277.791  12
   1  -1  17 1206.02 329.880  27
   1  -1  17 1195.64 266.417  12
   1   1  17 1858.16 354.742  11
   1   1  18 2053.75 379.090  22
   1  -1  18 2133.62 367.424  12
   1   1  18 2151.47 383.626  11
   1   1  18 1876.25 363.031  12
   1  -1  18 1991.04 349.134  11
   1  -1  18 1977.05 349.073  27
   1  -1  19 1489.54 296.542  12
   1  -1  19 771.455 238.809  11
   1   1  19 551.788 241.353  11
   1  -1  19 952.993 266.483  27
   1   1  19 478.703 234.363  22
   1   1  19 663.177 222.851  12
   1  -1  20 16280.4 870.498  27
   1  -1  20 18359.0 938.090  11
   1  -1  20 17780.2 903.894  12
   1   1  20 16957.6 952.504  11
   1  -1  21 3051.98 367.371  27
   1   1  21 2810.79 367.563  27
   1  -1  21 3167.31 369.616  11
   1  -1  21 2700.85 326.088  12
   1   1  21 2966.89 389.743  11
   1   1  22 2709.73 336.780  11
   1   1  22 2572.03 325.866  27
   1  -1  22 2387.89 283.704  11
   1   1  23 34.3086 91.9358  11
   1  -1  23 52.9718 80.6340  11
   1   1  23 170.019 108.675  27
   1  -1  23 178.790 115.023  21
   1   1  24 268.827 93.2682  27
   1   1  24 129.789 75.6425  11
  -1   2  23 1157.12 185.016  27
  -1   2  23 976.278 174.980  11
  -1   2  23 622.341 123.310  17
  -1  -2  23 1090.51 183.005  21
  -1  -2  23 1045.48 153.999  26
  -1  -2  22 1405.35 243.359  21
  -1  -2  22 1308.58 206.674  26
  -1   2  22 1307.84 225.564  27
  -1   2  22 1456.51 247.660  11
  -1  -2  21 4561.21 450.807  21
  -1  -2  21 4110.02 399.605  26
  -1   2  21 4664.33 442.627  11
  -1  -2  20 1180.71 251.769  11
  -1  -2  20 1065.22 243.802  21
  -1   2  20 1295.10 267.055  11
  -1   2  19 8765.92 679.634  11
  -1  -2  19 9417.04 711.242  11
  -1  -2  19 8235.94 682.579  21
  -1   2  18 138.800 167.955  11
  -1  -2  18 88.4805 151.470  21
  -1  -2  18 522.977 222.301  11
  -1  -2  18 175.770 154.101  15
  -1  -2  17 36444.4 1506.62  11
  -1  -2  17 32388.5 1390.70  13
  -1  -2  17 31113.8 1438.36  15
  -1   2  17 31926.7 1336.04  11
  -1   2  17 36820.5 1409.30  20
  -1  -2  17 34844.8 1341.82  24
  -1   2  16 605.374 219.191  11
  -1  -2  16 489.822 191.861  24
  -1   2  16 195.763 161.610  20
  -1  -2  16 592.528 254.298  11
  -1   2  16 501.175 222.073  22
  -1  -2  16 311.534 192.769  13
  -1  -2  16 500.615 215.972  15
  -1  -2  15 32047.4 1307.03  24
  -1   2  15 31992.6 1316.03  11
  -1   2  15 33949.1 1385.71  20
  -1   2  15 32128.5 1389.06  22
  -1  -2  15 32111.5 1437.11  15
  -1  -2  15 36682.7 1499.47  11
  -1  -2  15 32442.5 1384.93  13
  -1   2  14 1916.45 343.960  11
  -1   2  14 2386.33 389.905  20
  -1  -2  14 1304.78 267.156  24
  -1  -2  14 1612.75 314.956  13
  -1  -2  14 1664.87 326.813  15
  -1  -2  14 2245.27 377.888  11
  -1   2  14 1756.41 336.592  22
  -1  -2  13 57937.9 1746.93  13
  -1  -2  13 54123.4 1640.14  24
  -1   2  13 58416.2 1688.55  11
  -1  -2  13 55959.9 1774.57  15
  -1   2  13 56816.8 1763.17  22
  -1   2  13 60369.7 1770.21  20
  -1  -2  13 59842.4 1865.15  27
  -1   2  12 1107.50 255.158   1
  -1  -2  12 1303.30 268.737   6
  -1  -2  11 28512.6 1135.81   6
  -1   2  11 26411.3 1107.68   1
  -1   2  10 11323.7 693.945   1
  -1  -2  10 11364.7 685.886   6
  -1   2   9 23415.8 949.300   1
  -1   2   9 25490.0 894.813   3
  -1  -2   9 24203.0 955.569   6
  -1   2   8 5017.81 390.019   3
  -1   2   8 4454.59 400.826   1
  -1  -2   8 4618.03 406.934   6
  -1   2   7 142283. 2122.84   1
  -1  -2   7 148222. 2139.24   6
  -1   2   6 12337.7 514.754   2
  -1  -2   6 10996.6 564.476   6
  -1   2   6 10684.2 561.749   1
   1  -2  -6 11690.1 444.998   4
   1   2  -6 10369.7 523.230   2
   1  -2  -5 87812.3 1252.77   4
  -1  -2   5 84449.0 1478.52   6
  -1  -2   5 87044.9 1364.91   8
  -1   2   5 88384.0 1295.89   2
   1  -2  -4 1647.70 122.649   8
  -1   2   4 1415.51 172.963   2
  -1  -2   4 1246.17 182.676   6
   1   2  -4 1374.04 199.286   2
  -1  -2   4 1507.75 180.597   8
   1  -2  -4 1350.58 168.949   4
  -1  -2   3 4250.01 276.572   8
   1  -2  -3 4257.89 289.466   4
   1   2  -3 4249.13 323.689   2
  -1   2   3 3988.03 275.543   2
   1  -2  -3 4584.29 171.690   8
  -1  -2   2 13452.1 471.533   8
   1   2  -2 12608.4 543.135   2
  -1   2   2 12246.5 472.343   2
   1  -2  -2 12504.6 503.796   4
   1  -2  -2 12706.5 240.088   8
   1  -2  -1 187.863 29.7100   8
  -1   2   1 245.056 101.398   2
   1  -2  -1 253.307 91.3370   4
  -1  -2   1 225.636 86.8366   8
   1   2  -1 89.6302 85.2096   2
   1  -2  -1 282.080 76.8234   6
  -1  -2   0-35.7662 64.0584   8
   1  -2   0-22.3684 65.6728   4
   1  -2   0 75.6387 65.1665   6
   1   2   0 34.0847 86.5765   2
  -1   2   0-18.4348 76.9034   2
   1  -2   1 1309.86 189.628   4
   1   2   1 1010.93 154.960   1
   1   2   1 1094.20 169.943   2
  -1   2  -1 1288.48 177.689   2
   1  -2   1 1204.49 147.769   6
  -1  -2  -1 1078.58 137.709   8
   1  -2   2 4905.11 350.767   4
  -1   2  -2 4987.32 327.738   2
   1  -2   2 5107.67 309.813   6
   1   2   2 4991.85 342.282   2
   1   2   2 5025.34 328.045   1
  -1  -2  -2 5229.36 288.862   8
   1  -2   3 61101.6 1253.47   4
   1  -2   3 65117.8 1164.26   6
   1   2   3 63562.8 1181.45   1
  -1  -2  -3 66199.6 1058.68   8
   1   2   3 63647.0 1206.17   2
  -1  -2  -4 26979.2 734.229   8
   1   2   4 25447.4 789.629   1
   1  -2   4 24939.3 760.959   6
   1  -2   4 26649.9 836.379   4
   1   2   4 26755.2 808.771   2
   1   2   5 84129.8 1488.19   2
   1   2   5 79102.1 1468.35   1
   1  -2   5 80110.1 1484.09   4
   1  -2   5 82079.0 1448.14   6
   1   2   6 12430.7 617.158   1
   1  -2   6 12013.1 586.116   4
   1   2   6 13159.2 629.777   2
   1  -2   6 11878.4 586.793   6
   1  -2   7 35386.3 1058.36   6
   1  -2   7 36654.9 1043.20   4
   1   2   7 35786.1 1102.00   1
   1  -2   8 8120.18 505.787   4
   1   2   8 7472.82 535.919   1
   1  -2   8 7813.94 521.501   6
   1  -2   9 31611.7 1109.13   6
   1  -2   9 33491.6 1041.99   4
   1   2   9 34043.0 1195.07   1
   1   2  10 475.203 191.574   1
   1  -2  10 603.253 186.032   6
   1   2  11 5946.56 568.109   1
   1  -2  11 5405.12 512.747   6
   1  -2  12 3883.52 468.086  13
   1  -2  12 4175.36 459.518  24
   1  -2  12 3837.93 478.307  15
   1   2  12 3342.48 505.768   7
   1  -2  12 3608.57 477.653  19
   1   2  12 4166.86 472.737  22
   1   2  13 34218.2 1367.63  20
   1  -2  13 30448.8 1383.25  15
   1  -2  13 32950.3 1383.60  12
   1  -2  13 31659.1 1295.02  24
   1   2  13 28726.0 1266.84  22
   1  -2  13 30343.2 1308.72  13
   1  -2  14 82.5234 128.376  24
   1  -2  14 60.0425 137.625  15
   1  -2  14-129.912 194.155  12
   1  -2  14-213.839 189.571  27
   1   2  14 205.571 154.877  20
   1   2  14-19.7237 123.141  22
   1   2  15 11159.3 813.508  11
   1   2  15 14536.1 912.156  20
   1  -2  15 12840.3 865.126  12
   1  -2  15 11823.9 902.893  15
   1  -2  15 13189.3 840.248  24
   1   2  15 11142.5 829.630  22
   1   2  16 357.731 208.187  11
   1   2  16 346.566 194.948  20
   1   2  16 281.981 184.512  22
   1  -2  16 233.476 191.471  15
   1  -2  16 543.270 209.971  12
   1   2  17 16628.5 980.226  11
   1  -2  17 18717.4 994.510  12
   1   2  17 16606.6 1010.79  22
   1  -2  18 1275.79 270.167  12
   1   2  18 1066.15 262.368  11
   1   2  18 932.986 254.821  22
   1   2  19 3717.70 446.134  11
   1   2  20 496.621 180.673  11
   1  -2  20 416.513 157.185  21
   1   2  21 4269.86 401.198  11
   1  -2  21 4550.37 415.471  21
   1   2  22 94.9638 92.5917  11
   1  -2  22 84.2649 90.2464  21
   1   2  22-25.0076 93.2169  27
   1   2  23 1388.59 163.917  11
   1   2  23 1710.37 186.855  27
   1  -2  23 1691.41 183.695  21
  -1  -3  22 572.552 116.222  21
  -1   3  21 3869.89 303.702  27
  -1  -3  21 3918.37 343.850  21
  -1  -3  20 2976.88 343.123  21
  -1   3  20 2585.60 274.479  20
  -1  -3  19-237.200 117.209  24
  -1   3  19 166.893 93.4953  20
  -1   3  19 69.7497 97.8224  11
  -1  -3  19-269.477 120.436  26
  -1  -3  19 132.653 135.658  21
  -1  -3  18 11083.3 789.182  15
  -1  -3  18 12833.9 747.485  26
  -1  -3  18 11104.3 752.911  21
  -1   3  18 11431.2 717.764  20
  -1   3  18 12624.8 707.145  11
  -1  -3  18 11363.8 719.053  24
  -1  -3  17 43.7791 124.772  21
  -1   3  17 145.240 123.569  20
  -1  -3  17 408.971 171.506  26
  -1  -3  17 491.599 174.995  24
  -1  -3  17 2.08432 139.231  15
  -1   3  17-287.017 146.911  11
  -1   3  16 5680.03 564.944  20
  -1  -3  16 5742.96 586.632  13
  -1  -3  16 6210.55 590.817  26
  -1  -3  16 5844.58 599.333  21
  -1  -3  16 5838.10 578.948  24
  -1  -3  16 6106.54 628.193  15
  -1  -3  15 8981.25 730.964  24
  -1  -3  15 8916.86 733.114  26
  -1   3  15 8292.94 696.540  20
  -1  -3  15 8946.95 736.462  13
  -1  -3  15 8615.33 720.485  21
  -1  -3  15 9245.68 773.221  15
  -1  -3  14 15274.7 957.150  21
  -1  -3  14 13724.1 926.944  26
  -1  -3  14 14892.2 954.875  13
  -1  -3  14 15499.2 999.341  15
  -1  -3  14 14931.7 949.308  24
  -1   3  14 15638.1 962.531  20
  -1  -3  13 140.590 131.225  21
  -1  -3  13-204.125 168.452  15
  -1   3  13 21.9419 123.560  20
  -1  -3  13 128.747 166.634  13
  -1  -3  13 176.730 154.337  24
  -1  -3  13 24.5320 157.107  26
  -1  -3  12 6948.65 634.919  21
  -1   3  12 6525.45 628.957  20
  -1  -3  12 6159.90 614.224  26
  -1  -3  12 6915.91 647.721  13
  -1  -3  12 7059.62 663.181  24
  -1  -3  12 7691.62 621.615  25
  -1  -3  12 5570.34 575.397  15
  -1  -3  11 2021.75 324.675  26
  -1   3  11 2182.57 374.241  20
  -1  -3  11 2478.19 399.226  13
  -1  -3  11 2294.51 379.551  25
  -1  -3  11 2354.21 377.606  15
  -1  -3  11 2109.29 364.471  24
  -1  -3  11 2258.48 371.732  21
  -1  -3  11 2401.01 405.714  19
  -1  -3  10 40124.5 1520.10  19
  -1  -3  10 35919.7 1390.36  15
  -1   3  10 35773.1 1413.66  20
  -1  -3  10 33416.6 1296.08  21
  -1  -3  10 36044.8 1430.31  24
  -1  -3  10 40121.5 1445.33  25
  -1  -3  10 36492.8 1378.16  26
  -1  -3  10 35022.7 1381.92  13
  -1  -3   9 7321.74 642.159  24
  -1   3   9 8403.96 679.153  20
  -1  -3   9 7582.28 618.899  15
  -1  -3   9 8047.21 640.822  13
  -1  -3   9 8378.47 637.569  21
  -1  -3   8 14840.2 935.767   9
   1   3  -8 13642.1 782.814   2
  -1   3   8 15841.0 884.854   1
   1   3  -7 38.0700 142.619   2
  -1   3   7 33.4463 111.913   1
  -1  -3   7 263.167 135.929   9
  -1   3   6 52386.9 1519.25   1
   1   3  -6 52210.5 1465.94   2
  -1  -3   6 54127.8 1681.14   9
   1   3  -5 17180.1 831.597   2
  -1   3   5 17329.6 855.584   1
  -1   3   5 17722.7 765.916   2
  -1  -3   5 16962.5 921.572   9
  -1   3   4 19958.2 804.707   2
  -1   3   4 19979.5 899.238   1
   1  -3  -4 19540.9 801.929   4
  -1  -3   4 19271.1 961.762   9
   1   3  -4 19141.5 865.436   2
   1   3  -3 817.306 196.847   2
  -1  -3   3 860.838 224.134   9
  -1   3   3 607.261 151.838   2
   1  -3  -3 922.830 190.203   4
   1   3  -2 45494.2 1306.72   2
  -1   3   2 46328.8 1212.34   2
   1  -3  -2 45178.9 1265.54   4
  -1  -3   2 45284.9 1431.46   9
   1   3  -1 10304.0 618.270   2
  -1   3   1 10782.6 600.031   2
   1  -3  -1 10245.2 618.232   4
  -1  -3   1 11265.9 702.039   9
  -1  -3   0 5887.67 509.809   9
   1   3   0 4522.69 417.376   2
  -1   3   0 4596.15 399.441   2
   1  -3   0 4224.76 405.139   4
   1   3   0 5000.86 400.009   1
  -1  -3  -1 21253.5 963.475   9
   1   3   1 19542.5 847.519   2
   1  -3   1 19770.6 879.221   4
  -1   3  -1 19865.7 822.514   2
   1   3   1 21466.8 831.643   1
   1  -3   2 21132.1 924.580   4
   1   3   2 23371.3 886.239   1
   1   3   2 21300.8 890.786   2
  -1   3  -2 21933.9 877.204   2
   1  -3   2 22514.1 1003.01   9
   1  -3   3 2711.94 315.648   6
   1   3   3 2745.38 318.986   1
  -1   3  -3 2302.92 297.406   2
   1  -3   3 3262.99 395.764   9
   1   3   3 2648.50 334.972   2
   1  -3   3 2532.48 332.845   4
   1   3   4 51675.0 1396.30   1
   1  -3   4 53147.9 1386.69   6
   1  -3   4 49010.2 1462.08   4
  -1   3  -4 47513.5 1319.29   2
   1   3   4 50376.3 1396.64   2
   1  -3   4 52010.4 1549.55   9
   1   3   5 5999.64 498.799   1
   1  -3   5 6055.96 524.923   4
   1  -3   5 6158.40 497.713   6
  -1   3  -5 5593.99 470.673   2
   1  -3   5 6713.20 572.882   9
   1   3   5 6385.18 524.267   2
   1  -3   6 34024.1 1239.05   4
   1   3   6 33800.1 1210.37   1
  -1   3  -6 31523.8 1140.54   2
   1  -3   6 35082.6 1322.22   9
   1  -3   6 36277.4 1247.39   6
   1   3   6 34410.2 1234.33   2
  -1   3  -7 5955.53 516.528   2
   1   3   7 6806.68 576.066   1
   1  -3   7 6988.79 608.915   9
   1  -3   7 7150.66 592.598   6
   1  -3   8 12617.1 804.554  13
   1  -3   8 11792.2 800.376   9
   1  -3   8 13640.9 902.289  19
   1  -3   8 13659.0 872.548  24
   1   3   8 12618.0 828.412  20
   1  -3   9 11105.0 779.113  15
   1  -3   9 11885.3 869.009  19
   1  -3   9 12304.2 787.828  21
   1  -3   9 12050.5 837.872  24
   1   3   9 11960.4 825.208  20
   1  -3   9 11511.1 792.213  13
   1   3  10 18206.9 1028.88  20
   1  -3  10 19601.1 1037.57  21
   1  -3  10 17790.6 1007.31  13
   1   3  10 21042.7 1079.31  22
   1  -3  10 18994.5 1037.72  15
   1  -3  10 18454.7 1045.26  24
   1  -3  10 19265.4 1112.52  19
   1   3  11-325.760 176.570  22
   1  -3  11 196.234 169.572  19
   1  -3  11 23.2192 125.737  15
   1  -3  11 11.8755 115.959  24
   1  -3  11 36.9319 109.337  21
   1  -3  11 60.1712 133.345  13
   1   3  11-164.869 153.344  20
   1  -3  12 4449.90 558.013  19
   1  -3  12 4499.52 528.380  13
   1  -3  12 4478.83 542.288  21
   1  -3  12 5464.96 599.786  15
   1   3  12 5318.41 589.719  22
   1  -3  12 5468.40 588.004  24
   1   3  12 4954.86 549.113  20
   1  -3  13-10.1610 161.025  15
   1  -3  13 71.9519 154.540  21
   1   3  13-202.471 162.445  20
   1  -3  13 124.102 151.108  24
   1   3  13-149.937 147.078  22
   1   3  14 2801.22 442.761  22
   1  -3  14 2597.82 423.569  15
   1  -3  14 2507.61 413.915  21
   1   3  14 2885.19 421.740  20
   1  -3  14 2707.31 409.820  12
   1  -3  14 2785.46 417.925  24
   1  -3  15 1162.50 267.818  24
   1   3  15 874.543 243.601  20
   1   3  15 1446.30 310.783  11
   1  -3  15 1236.57 277.601  12
   1  -3  15 1415.69 317.296  21
   1  -3  15 1254.41 303.691  15
   1  -3  16 12633.1 872.800  15
   1   3  16 12908.7 793.156  11
   1  -3  16 12477.9 798.177  24
   1  -3  16 12569.7 855.847  21
   1   3  16 12017.6 780.827  20
   1   3  17 1.57821 110.172  20
   1  -3  17 142.735 147.485  21
   1   3  17 317.110 150.899  11
   1  -3  17-25.8200 112.501  24
   1   3  18 8795.39 587.412  11
   1   3  18 8768.73 566.750  20
   1  -3  18 8180.05 542.882  24
   1  -3  18 8505.99 616.246  21
   1  -3  19 972.614 216.494  21
   1   3  19 981.376 195.102  11
   1   3  20 3560.71 297.734  11
   1  -3  20 3664.51 322.287  21
   1  -3  21 176.406 81.2877  21
   1   3  21 17.5720 63.2593  27
  -1   4  18 164.313 103.613  20
  -1  -4  18 80.1503 85.7751  24
  -1  -4  17 2467.91 306.910  15
  -1  -4  17 2377.98 297.357  24
  -1   4  17 1975.31 281.939  20
  -1   4  16 25.1875 133.610  20
  -1  -4  16 392.475 161.764  15
  -1  -4  16 75.8168 110.003  24
  -1  -4  15 577.736 193.957  15
  -1   4  15 796.195 222.242  20
  -1  -4  15 777.735 221.819  24
  -1  -4  15 732.760 220.628  21
  -1   4  14 2945.82 404.828  20
  -1  -4  14 2651.66 378.115  21
  -1  -4  14 2333.33 365.654  24
  -1  -4  14 2581.67 389.185  15
  -1  -4  13 258.489 157.089  13
  -1  -4  13 246.122 142.828  21
  -1  -4  13 250.548 183.423  15
  -1   4  13 130.285 159.104  20
  -1  -4  13-25.5280 111.284  24
  -1  -4  12 151.718 164.615  13
  -1  -4  12-85.3944 127.048  24
  -1  -4  12 75.3399 131.261  15
  -1   4  12 181.652 158.234  20
  -1  -4  12-31.0330 147.054  21
  -1  -4  11 13803.1 854.796  21
  -1  -4  11 13108.9 866.503  15
  -1  -4  11 13049.0 839.529  13
  -1   4  11 12421.5 862.065  20
  -1  -4  11 12492.2 881.071  24
  -1  -4  10 3067.50 451.335  24
  -1  -4  10 3024.80 424.800  13
  -1  -4  10 2448.09 384.371  15
  -1   4  10 2875.63 426.483  20
  -1  -4  10 3450.85 437.690  21
  -1  -4   9 11890.6 796.325  13
  -1  -4   9 11482.8 836.099  24
  -1  -4   9 11601.1 810.838  15
  -1   4   9 11499.2 829.780  20
  -1  -4   8 1358.95 313.482  15
  -1   4   8 1218.28 285.539  20
  -1  -4   8 1389.05 283.438  13
  -1  -4   8 1164.66 284.633  24
  -1  -4   7-15.3160 105.143  13
  -1  -4   7 423.266 218.804  24
  -1  -4   7 644.153 212.340  15
  -1   4   7 589.390 223.996  20
  -1  -4   7 99.8256 156.765   9
  -1  -4   6 1016.04 262.493  24
  -1  -4   6 789.369 270.519   9
  -1   4   6 916.116 251.315  20
  -1  -4   6 824.454 229.926  15
  -1  -4   5 18137.4 979.925  15
  -1   4   5 19901.2 1066.03  20
  -1  -4   5 18644.5 1147.45   9
  -1  -4   5 22242.0 1124.20  24
  -1  -4   4 415.615 175.102  15
  -1   4   4 463.589 190.697  20
  -1  -4   4 387.336 226.784   9
  -1  -4   4 602.419 217.553  24
  -1  -4   3 25021.7 1291.00   9
   1  -4  -3 24990.2 1267.54   9
  -1  -4   3 26157.6 1160.53  15
   1  -4  -2 1146.49 296.859   9
  -1  -4   2 852.038 268.890   9
  -1  -4   2 1525.18 294.683  15
  -1  -4   1 29226.6 1370.36   9
   1  -4  -1 26646.9 1297.24   9
   1  -4   0 2376.75 397.828   9
  -1  -4   0 2740.22 439.905   9
   1  -4   1 27125.7 1311.63   9
  -1  -4  -1 28095.5 1325.75   9
  -1  -4  -2 216.628 178.271   9
   1  -4   2 274.745 169.644  19
   1  -4   2 443.208 185.147  24
   1  -4   2 233.986 205.746   9
   1  -4   3 43275.0 1555.93  24
   1  -4   3 38188.3 1550.34   9
  -1  -4  -3 37907.7 1528.24   9
   1  -4   3 43508.7 1639.99  19
   1   4   3 41921.5 1517.62  20
  -1  -4  -4 4514.01 532.353   9
   1  -4   4 6144.62 636.597  19
   1   4   4 5630.19 588.875  20
   1  -4   4 5419.46 592.652   9
   1  -4   4 5694.52 576.638  24
   1   4   5 27995.7 1288.63  20
  -1  -4  -5 27510.4 1280.12   9
   1  -4   5 27131.1 1278.87  24
   1  -4   5 26476.3 1310.26   9
   1  -4   5 31060.6 1404.42  19
   1  -4   6 6710.90 668.331  19
   1   4   6 6390.41 638.579  20
   1  -4   6 5516.97 594.596  24
   1  -4   6 5688.40 615.006   9
  -1  -4  -6 5761.67 588.115   9
   1  -4   7 1185.49 314.737   9
   1  -4   7 647.548 248.401  19
   1  -4   7 838.566 240.976  24
   1  -4   7 643.946 193.384  15
   1   4   7 599.181 211.997  20
  -1  -4  -7 857.497 250.894   9
   1  -4   8-39.2866 148.503  15
   1  -4   8 106.886 151.551  19
   1   4   8-20.8894 139.717  20
  -1  -4  -8 245.087 154.496   9
   1  -4   8-33.4948 137.038  24
   1  -4   9 33360.7 1461.95  19
   1   4   9 30088.6 1361.69  20
   1  -4   9 33905.0 1365.50  15
  -1  -4  -9 30923.0 1271.44   9
   1  -4   9 28693.7 1350.34  24
   1  -4  10 1377.82 322.690  19
   1   4  10 1172.06 288.760  20
   1  -4  10 1704.78 320.228  15
   1  -4  10 1126.75 284.659  24
   1   4  11 5301.85 567.345  20
   1  -4  11 5847.43 600.425  24
   1  -4  11 5433.84 552.922  21
   1  -4  11 6146.51 589.873  15
   1  -4  11 6149.92 611.566  19
   1  -4  12 1015.21 272.011  15
   1  -4  12 745.469 230.866  21
   1   4  12 1001.58 268.960  20
   1  -4  12 936.040 268.427  24
   1   4  13 4282.59 484.164  20
   1  -4  13 4824.61 495.878  15
   1  -4  13 4215.67 490.023  24
   1  -4  13 4567.12 476.501  21
   1  -4  14 151.624 133.798  21
   1  -4  14 567.612 193.559  15
   1   4  14 92.5725 124.283  20
   1  -4  14 217.449 162.504  24
   1  -4  15 1102.47 216.223  21
   1  -4  15 1448.86 263.224  24
   1   4  15 1576.68 281.537  20
   1   4  16 170.334 108.342  20
   1  -4  16 158.609 110.842  24
   1  -4  17 3493.67 313.363  24
   1   4  17 3738.08 321.990  20
  -1  -5  14 1901.24 233.581  24
  -1   5  14 1598.24 212.260  20
  -1   5  13 208.877 113.643  20
  -1  -5  13 334.076 123.665  24
  -1  -5  13 211.307 91.6439  15
  -1   5  12 6744.22 491.002  20
  -1  -5  12 6858.14 442.836  15
  -1  -5  12 7204.74 510.697  24
  -1   5  11 891.541 213.288  20
  -1  -5  11 724.016 183.099  15
  -1  -5  11 916.830 209.874  24
   1  -5 -10 5400.49 463.557   9
  -1  -5  10 5427.07 480.977  24
  -1  -5  10 6138.69 467.912  15
  -1   5  10 5832.25 494.652  20
  -1   5   9 3747.69 402.365  20
  -1  -5   9 3488.92 394.730  24
   1  -5  -9 3274.52 394.755   9
  -1  -5   9 4083.64 401.556  15
  -1  -5   8 1409.03 252.918  15
  -1   5   8 1551.53 279.384  20
  -1  -5   8 1514.79 265.604  24
   1  -5  -8 1335.59 276.313   9
  -1  -5   7 383.291 150.993  24
  -1   5   7 740.949 214.969  20
  -1  -5   7 315.325 125.334  15
   1  -5  -7 279.164 162.654   9
   1  -5  -6 132.758 159.865   9
  -1  -5   6 222.037 125.742  15
  -1   5   6 53.2896 98.1664  20
  -1  -5   6 64.8069 95.6356  24
   1  -5  -5 1614.68 328.663   9
  -1  -5   5 1618.68 267.970  15
  -1  -5   4 9368.87 625.500  15
   1  -5  -4 8276.60 733.283   9
  -1  -5   3 40.6857 139.775   9
  -1  -5   3-395.923 152.278  15
   1  -5  -3-57.4460 139.924   9
  -1  -5   2 6200.83 664.007   9
   1  -5  -2 6476.27 677.813   9
  -1  -5   2 6563.77 529.435  15
   1  -5  -1 5438.89 614.385   9
  -1  -5   1 5762.36 638.548   9
  -1  -5   1 5948.74 512.258  15
   1  -5   0 4338.99 557.507   9
  -1  -5   0 4300.06 536.180   9
   1  -5   1 1011.51 278.998   9
  -1  -5  -1 1035.77 286.285   9
   1  -5   2 18625.5 1103.80   9
  -1  -5  -2 19212.1 1108.05   9
  -1  -5  -3 535.991 234.657   9
   1  -5   3 367.361 194.455   9
  -1  -5  -4 10621.8 786.442   9
   1  -5   4 10269.5 797.868   9
   1  -5   4 12506.8 741.139  24
   1   5   5 243.736 152.866  20
  -1  -5  -5-55.0201 110.421   9
   1  -5   5 105.676 116.725  24
  -1  -5  -6 5474.01 527.033   9
   1  -5   6 6550.97 556.527  24
   1   5   6 6939.21 589.605  20
  -1  -5  -7 256.176 134.587   9
   1  -5   7 586.094 208.192  24
   1  -5   8 4683.36 460.583  24
   1   5   8 4844.27 485.681  20
   1  -5   9 994.538 221.765  24
   1   5   9 798.828 225.135  20
   1   5  10 11352.0 673.214  20
   1  -5  10 10507.1 652.199  24
   1  -5  11 210.734 127.705  24
   1   5  11 441.208 177.589  20
   1   5  12 9342.13 534.567  20
   1  -5  12 9877.27 556.360  24
   1   5  13 526.370 132.918  20
   1  -5  13 465.332 131.907  24
  -2   0  25-64.7340 77.3075  11
  -2   0  24 9112.29 574.781  11
  -2   0  24 9505.12 581.406  27
  -2   0  23 70.0911 121.612  27
  -2   0  23 52.9690 131.909  11
  -2   0  22 491.396 214.858  27
  -2   0  22 316.360 200.666  11
  -2   0  21-80.1305 137.868  11
  -2   0  21 59.2584 173.745  27
  -2   0  20 27988.7 1299.18  11
  -2   0  20 27822.1 1297.69  27
  -2   0  19-291.551 172.719  11
  -2   0  19 9.78683 174.707  27
  -2   0  18-6.66243 143.656  11
  -2   0  18-101.030 155.484  27
  -2   0  17 349.217 193.621  11
  -2   0  16 2355.83 378.892  11
  -2   0  15-213.116 154.059   7
  -2   0  15-12.1969 145.257   1
  -2   0  14 23600.5 1136.50   7
  -2   0  14 25102.6 1062.70   1
  -2   0  13-61.6525 122.007   7
  -2   0  13-144.453 126.205   1
  -2   0  12 112097. 1972.29   1
  -2   0  12 108640. 2289.91   7
  -2   0  11 108.992 141.791   7
  -2   0  11-2.15484 92.2809   1
  -2   0  10 16783.3 839.476   7
  -2   0  10 17057.5 680.403   1
  -2   0   9-19.5114 88.6958   1
  -2   0   9-46.7287 75.2985   3
  -2   0   9 1.32727 117.604   7
  -2   0   8 9597.53 459.551   3
  -2   0   8 10893.5 614.628   7
  -2   0   8 9562.54 417.418   1
  -2   0   7 223.797 162.458   7
  -2   0   7-29.0000 79.9344   3
  -2   0   7 148.867 73.3583   1
  -2   0   6 34358.2 614.859   1
  -2   0   6 36868.5 988.462   7
  -2   0   6 36493.2 811.900   3
  -2   0   5 77.5302 55.1575   1
  -2   0   5 116.971 91.2211   3
  -2   0   5 33.1482 99.1203   7
  -2   0   5 80.2972 77.7549   8
  -2   0   4 3608.55 265.565   7
  -2   0   4 3320.92 192.909   8
  -2   0   4 3583.11 241.426   3
  -2   0   4 3320.46 151.285   1
   2   0  -4 3168.90 106.766   2
  -2   0   3 232.782 91.6568   3
  -2   0   3 393.893 76.9706   8
  -2   0   3 229.228 92.3006   7
   2   0  -3 292.693 37.4814   2
  -2   0   2 2308.56 133.728   8
   2   0  -2 2258.27 88.6765   2
  -2   0   2 2438.17 90.3991   2
   2   0  -2 2169.96 139.492   8
  -2   0   1 145.354 54.1413   8
  -2   0   1 260.476 78.2978   3
  -2   0   1 306.119 51.6221   2
  -2   0   1 327.019 53.7514   1
  -2   0   1 326.600 43.4831   7
   2   0  -1 195.143 69.1548   3
  -2   0   0 619706. 2123.54   1
   2   0   0 600649. 2021.62   1
   2   0   1 495.754 97.5456   1
  -2   0  -1 223.697 53.4312   3
   2   0   2 228953. 1062.43   7
   2   0   2 226940. 1679.87   1
   2   0   3 50.0773 87.2640   1
   2   0   3 133.298 57.0850   7
   2   0   4 99051.6 1090.73   7
   2   0   4 95479.1 1321.61   1
   2   0   5 59.2227 68.8403   7
   2   0   5-10.7607 95.6043   1
   2   0   5-25.3411 69.7722   5
  -2   0  -5 24.4532 14.9257   3
   2   0   5 36.1204 40.4276   4
  -2   0  -6 24475.1 294.618   3
   2   0   6 23805.1 755.673   1
   2   0   6 25597.5 457.609   4
   2   0   6 26168.2 693.812   7
   2   0   6 23835.0 677.168   5
   2   0   7-12.5585 61.2013   5
   2   0   7-36.4827 84.6698   7
   2   0   7 51.9128 37.2144   4
   2   0   7 55.1192 120.530   1
   2   0   8 244410. 2741.86   1
   2   0   8 248685. 2459.57   5
   2   0   9 30.0325 81.7005   7
   2   0   9-6.74197 91.3668   1
   2   0   9 66.9827 82.9829   5
   2   0  10 25026.5 885.263   7
   2   0  10 23165.1 938.625   1
   2   0  11 133.643 106.924   7
   2   0  11-115.932 123.358   1
   2   0  12 16307.8 792.535   7
   2   0  12 15126.9 852.030   1
   2   0  13 68.4482 142.681   1
   2   0  14 152575. 2778.82  22
   2   0  14 146642. 2858.19  12
   2   0  14 151031. 2898.91  11
   2   0  15 108.729 138.690  12
   2   0  15-111.982 138.097  22
   2   0  15 197.372 193.050  11
   2   0  16 804.803 254.072  12
   2   0  16 580.363 238.037  11
   2   0  16 403.172 172.168  22
   2   0  17 179.454 139.630  12
   2   0  17-118.669 156.489  11
   2   0  17-116.769 145.236  22
   2   0  18 1595.16 342.882  11
   2   0  18 1732.61 336.768  22
   2   0  18 1326.19 306.939  12
   2   0  19 63.7543 138.591  27
   2   0  19-200.692 168.375  11
   2   0  19 88.6651 151.827  22
   2   0  19-32.9938 118.995  12
   2   0  20 15793.8 887.845  11
   2   0  20 16452.5 911.357  12
   2   0  20 16264.9 866.578  27
   2   0  21-93.0945 124.861  11
   2   0  21 42.3578 103.672  12
   2   0  21 19.1971 125.156  27
   2   0  22 6940.61 482.712  11
   2   0  22 7314.83 478.684  27
   2   0  23-51.1132 78.0923  11
   2   0  23 90.9328 87.2940  27
  -2   1  25 322.515 106.285  11
  -2   1  25 417.873 114.486  27
  -2  -1  25 301.289 93.4874  26
  -2   1  24 1935.21 259.106  11
  -2  -1  24 1952.28 219.073  21
  -2   1  24 2187.45 275.215  27
  -2  -1  24 2009.50 257.318  11
  -2   1  23 7794.81 567.033  11
  -2  -1  23 7408.32 542.470  11
  -2  -1  23 8040.95 518.134  21
  -2   1  23 7650.68 554.085  27
  -2   1  22 170.621 127.183  17
  -2   1  22 30.1157 145.222  11
  -2   1  22 129.629 134.123  27
  -2  -1  22 243.108 150.209  11
  -2  -1  22 70.3237 109.976  21
  -2  -1  21 10794.6 767.416  11
  -2  -1  21 11962.5 755.074  21
  -2   1  21 10537.1 758.559  11
  -2   1  21 10814.7 761.327  27
  -2  -1  21 10620.1 766.580  27
  -2   1  20-3.04447 136.822  11
  -2  -1  20-46.8430 187.942  11
  -2  -1  20-47.5417 156.653  27
  -2  -1  19 1221.51 307.273  11
  -2   1  19 1667.07 342.669  11
  -2  -1  19 1146.89 326.825  27
  -2   1  18 4177.30 507.912  11
  -2  -1  18 3453.38 479.194  15
  -2  -1  18 3895.71 507.124  11
  -2  -1  18 3235.00 456.715  27
  -2  -1  17 541.069 226.400  27
  -2  -1  17 325.330 195.936  15
  -2  -1  17 207.636 171.961  11
  -2  -1  17 779.877 229.823  13
  -2   1  17 618.123 215.149  11
  -2  -1  16 1885.21 366.973  11
  -2  -1  16 1973.65 349.170  15
  -2   1  16 2231.21 378.429  11
  -2  -1  16 2167.73 353.168  13
  -2  -1  16 1618.86 349.746  27
  -2  -1  15 45564.5 1622.34  15
  -2  -1  15 49396.2 1677.39  11
  -2   1  15 47668.3 1611.00  22
  -2   1  15 48548.1 1600.29  11
  -2  -1  15 48716.8 1672.68  27
  -2  -1  14 988.091 294.768   7
  -2   1  14 936.392 255.165   7
  -2   1  14 1126.30 257.714   1
  -2  -1  13 33457.6 1400.14   7
  -2   1  13 31483.3 1160.94   1
  -2   1  13 29065.7 1315.09   7
  -2   1  12 1288.69 236.070   1
  -2   1  12 1453.26 222.403   3
  -2  -1  12 1291.90 286.408   7
  -2   1  12 1146.67 274.701   7
  -2  -1  12 1330.58 223.290   6
  -2  -1  11 3602.53 432.932   7
  -2   1  11 4006.46 340.811   3
  -2   1  11 3606.30 457.658   7
  -2   1  11 3280.04 341.839   1
  -2  -1  11 3741.25 354.046   6
  -2  -1  10 44156.7 1118.20   6
  -2   1  10 42737.5 1448.34   7
  -2   1  10 43828.4 1062.03   3
  -2   1  10 41596.9 1124.01   1
  -2  -1   9 9329.07 493.609   6
  -2   1   9 9596.22 512.661   1
  -2  -1   9 8430.36 563.172   7
  -2   1   9 8896.10 467.176   3
  -2  -1   8 4533.25 328.779   6
  -2   1   8 4563.45 336.454   1
  -2  -1   8 5931.61 452.534   7
  -2   1   8 4970.93 347.449   3
  -2  -1   8 5540.83 288.056   1
   2  -1  -8 5234.32 193.132   4
  -2   1   7 172146. 1901.76   1
  -2  -1   7 170396. 1922.98   8
  -2  -1   7 170086. 1870.89   6
   2  -1  -7 175706. 1222.05   4
  -2   1   7 172867. 1980.05   3
  -2   1   6 12205.5 492.178   1
  -2  -1   6 12243.0 535.426   7
  -2   1   6 12587.3 524.071   3
  -2  -1   6 12978.7 492.941   6
   2  -1  -6 12341.2 348.729   4
   2   1  -6 13818.0 335.594   1
  -2  -1   6 12439.7 493.274   8
   2  -1  -6 13688.1 306.861   2
   2  -1  -5 35113.6 443.777   2
   2   1  -5 32605.3 664.989   2
   2  -1  -5 33110.0 594.436   4
   2   1  -5 34036.8 438.621   1
  -2  -1   5 32913.4 742.804   8
   2  -1  -4 28057.9 434.020   8
   2   1  -4 26333.1 327.619   1
   2   1  -4 26107.0 577.681   2
  -2  -1   4 27562.3 648.294   8
   2  -1  -4 27224.5 562.415   4
  -2   1   4 27400.7 392.242   2
   2  -1  -3 28458.3 341.767   8
   2   1  -3 28172.1 586.786   2
   2   1  -3 28493.4 310.900   1
  -2   1   3 28115.7 398.966   2
   2  -1  -3 28390.9 370.661   5
   2  -1  -3 29288.5 601.191   4
  -2  -1   3 28638.2 628.832   8
   2   1  -2 75208.4 532.159   1
  -2  -1   2 75541.8 979.905   8
  -2   1   2 75362.2 697.410   2
   2  -1  -2 72935.8 712.903   5
   2   1  -2 75446.4 952.933   2
   2  -1  -2 75939.9 990.758   4
   2  -1  -1 59043.7 724.768   5
   2   1  -1 59545.8 579.746   1
   2   1  -1 60066.4 855.910   2
  -2  -1   1 57509.0 830.118   8
   2   1   0 7114.99 240.399   1
  -2   1   0 6188.68 119.680   8
   2   1   0 7020.96 311.878   2
  -2  -1   0 6799.65 294.889   8
   2  -1   0 7303.43 285.786   5
   2  -1   0 7237.53 322.241   4
   2   1   1 3389.23 234.717   2
   2  -1   1 3540.35 221.625   5
   2  -1   1 3479.33 231.970   4
   2   1   1 3474.17 194.089   1
   2  -1   2 154698. 1528.95   5
   2   1   2 151035. 1372.73   1
   2  -1   2 151432. 1476.63   4
   2   1   2 150382. 1524.32   2
   2  -1   3 161920. 1556.68   4
   2   1   3 159249. 1562.55   1
   2   1   3 157665. 1651.32   2
   2  -1   3 163537. 1690.84   5
   2  -1   4 93889.3 1223.68   4
   2   1   4 93382.8 1307.40   1
   2  -1   4 93744.5 1372.74   5
   2  -1   5 572.289 114.498   4
   2  -1   5 570.724 133.493   5
   2  -1   5 654.869 152.039   1
   2  -1   6 25453.3 798.419   5
   2  -1   6 25358.3 658.211   4
   2   1   6 24483.2 789.949   1
   2  -1   6 25544.3 839.409   1
   2   1   7 62449.2 1346.71   1
   2   1   7 65781.2 1073.01   5
   2  -1   7 66555.6 1091.56   4
   2  -1   7 63427.2 1416.18   1
   2  -1   8 18076.8 802.100   1
   2  -1   8 17365.3 572.197   4
   2   1   8 17387.2 573.398   5
   2   1   8 16206.6 739.238   1
   2   1   9 42979.1 1275.37   1
   2  -1   9 47862.6 959.988   4
   2   1   9 47869.6 999.723   5
   2   1   9 43019.0 1279.23   7
   2  -1   9 45360.3 1343.77   1
   2   1  10 32.8277 139.367   1
   2   1  10 94.8874 107.774   7
   2   1  11 24038.5 1022.52   7
   2   1  11 22257.8 1029.14   1
   2   1  12 8626.61 639.828   7
   2   1  12 8236.89 671.030   1
   2  -1  12 7399.48 561.634   6
   2  -1  12 8217.10 660.055   1
   2  -1  13 27237.3 1113.71   6
   2   1  13 27460.8 1184.98  22
   2  -1  13 28931.0 1301.97  15
   2   1  13 29152.6 1324.56  12
   2  -1  13 30453.3 1304.66   1
   2  -1  14 88.9799 169.125  11
   2   1  14 237.860 134.108  22
   2  -1  14 95.9540 151.206  12
   2   1  14 325.867 195.686  12
   2  -1  15 11565.3 840.480  27
   2   1  15 9911.28 777.907  11
   2  -1  15 13039.8 890.831  11
   2  -1  15 10969.9 807.444  12
   2   1  15 9953.39 799.651  12
   2   1  15 9955.46 757.776  22
   2  -1  16 608.865 213.401  27
   2   1  16 725.136 243.346  12
   2  -1  16 689.687 238.818  11
   2   1  16 102.270 146.920  11
   2   1  16 542.425 205.967  22
   2  -1  16 345.631 165.854  12
   2   1  17 1956.61 354.136  22
   2  -1  17 2928.55 424.766  12
   2  -1  17 2559.92 414.692  11
   2   1  17 3043.33 459.100  11
   2   1  17 2419.35 424.861  12
   2  -1  17 2558.48 401.720  27
   2   1  18 4685.02 552.728  12
   2  -1  18 5162.99 522.129  27
   2  -1  18 4841.47 523.497  12
   2   1  18 4528.45 535.109  11
   2  -1  18 4853.55 523.568  11
   2   1  18 4529.06 525.599  22
   2   1  19 1891.23 352.666  11
   2  -1  19 2037.64 319.594  11
   2  -1  19 1758.85 315.967  12
   2   1  19 1849.06 337.925  12
   2  -1  19 1796.02 306.084  27
   2   1  19 1765.96 343.231  22
   2  -1  20 1432.68 260.531  11
   2  -1  20 1252.20 252.592  27
   2   1  20 1421.55 278.625  11
   2  -1  20 1344.10 261.568  12
   2   1  20 1166.57 257.820  22
   2  -1  21 5744.65 433.887  11
   2   1  21 5251.92 473.749  11
   2   1  21 4986.92 446.132  27
   2  -1  21 5289.97 441.987  12
   2   1  22 650.133 166.284  11
   2   1  22 565.432 153.887  27
   2  -1  22 739.657 147.985  12
   2   1  23 3180.71 279.811  11
   2   1  23 3519.70 280.339  27
   2  -1  23 3141.33 270.421  21
  -2  -2  24 39.6027 72.2630  21
  -2   2  23 278.310 109.403  11
  -2  -2  23 68.6052 89.9423  26
  -2  -2  23 338.434 116.341  21
  -2   2  23 249.873 135.483  17
  -2   2  23 180.376 103.158  27
  -2   2  22 2198.80 291.402  27
  -2   2  22 1957.83 264.575  11
  -2  -2  22 2086.02 287.192  21
  -2  -2  22 1971.73 273.121  26
  -2   2  21 364.905 145.931  27
  -2  -2  21 275.714 134.615  21
  -2   2  21 378.779 148.981  11
  -2  -2  21 245.601 138.425  26
  -2   2  20 6848.85 574.968  11
  -2  -2  20 6612.32 584.992  21
  -2  -2  20 6805.60 594.714  11
  -2  -2  19 392.987 185.392  21
  -2  -2  19 435.259 201.439  11
  -2   2  19 629.956 192.960  11
  -2  -2  19 629.175 251.342  15
  -2   2  18 38527.4 1427.45  20
  -2  -2  18 34415.5 1412.56  21
  -2   2  18 34967.4 1359.25  11
  -2  -2  18 38640.8 1519.24  11
  -2  -2  18 35857.2 1440.52  13
  -2  -2  18 34418.3 1478.19  15
  -2  -2  18 35919.7 1350.32  24
  -2  -2  17 11854.2 839.284  13
  -2   2  17 12149.1 813.968  11
  -2  -2  17 11507.9 826.524  21
  -2  -2  17 11503.9 788.232  24
  -2   2  17 12835.5 845.594  20
  -2  -2  17 10963.7 854.706  15
  -2  -2  17 11757.6 854.330  11
  -2   2  16 3920.22 473.034  20
  -2  -2  16 3080.45 443.834  11
  -2  -2  16 3567.68 437.770  24
  -2   2  16 3654.14 452.680  11
  -2  -2  16 3615.99 486.631  13
  -2  -2  16 2884.61 416.488  21
  -2  -2  16 2953.70 456.855  15
  -2  -2  15 1509.84 308.817  21
  -2   2  15 1177.41 272.291  11
  -2  -2  15 1158.80 282.813  11
  -2  -2  15 1419.78 296.123  24
  -2  -2  15 1400.78 275.782  25
  -2  -2  15 1020.70 286.149  13
  -2   2  15 1696.75 323.441  20
  -2  -2  15 1514.64 322.624  15
  -2  -2  14 22432.9 1147.34  15
  -2  -2  14 22325.7 1072.09  24
  -2  -2  14 23722.7 1147.99  13
  -2   2  14 25583.4 1130.03  11
  -2   2  14 24592.4 1156.00  20
  -2  -2  14 25061.9 1159.14  25
  -2  -2  14 24263.2 1173.76  11
  -2  -2  13 667.435 208.046  15
   2   2 -13 376.348 161.225   2
  -2  -2  13 625.932 201.519  24
  -2  -2  13 329.072 144.130  13
  -2   2  13 783.675 211.261  20
   2   2 -12 26371.2 1045.41   2
  -2   2  12 26386.9 1132.33   1
   2   2 -11-34.4229 105.306   2
  -2   2  11 96.9120 137.770   1
  -2   2  10 2346.65 300.036   3
  -2   2  10 1771.37 281.729   1
   2   2 -10 2058.49 272.922   2
   2   2  -9 676.178 177.840   2
  -2   2   9 518.240 170.912   1
  -2   2   9 704.873 188.539   3
  -2   2   8 99825.9 1846.08   1
  -2   2   8 104867. 1921.83   3
   2   2  -8 99025.2 1737.00   2
   2   2  -7 22922.0 808.686   2
  -2  -2   7 24512.8 842.923   8
  -2   2   7 22648.0 858.874   1
   2   2  -6 44680.9 1088.53   2
  -2   2   6 54240.9 982.638   2
   2  -2  -6 50469.9 976.311   4
  -2  -2   6 48756.7 1129.94   8
  -2   2   6 45120.2 1168.34   1
   2  -2  -5 69058.6 1166.73   4
  -2   2   5 73209.1 1098.56   2
  -2  -2   5 71018.2 1307.48   8
   2  -2  -4 64420.0 1139.30   4
   2   2  -4 64975.7 1268.14   2
  -2   2   4 67723.1 1034.97   2
  -2  -2   4 68201.6 1224.53   8
  -2  -2   3 1350.17 184.388   8
   2   2  -3 1297.51 201.401   2
   2  -2  -3 1047.25 159.721   4
  -2   2   3 1063.13 148.391   2
   2  -2  -2 7001.81 389.649   4
   2   2  -2 7201.12 420.113   2
  -2  -2   2 7355.88 388.816   8
  -2   2   2 7676.23 364.932   2
   2  -2  -2 8489.54 298.569   6
   2  -2  -1 3747.51 297.125   4
  -2  -2   1 4049.75 287.163   8
  -2   2   1 3920.84 273.648   2
   2  -2  -1 4069.74 231.762   6
   2   2  -1 3911.22 243.589   1
   2   2  -1 3884.26 308.818   2
  -2   2   0 24696.3 684.518   2
   2  -2   0 25898.7 624.489   6
   2  -2   0 23885.1 742.815   4
   2   2   0 25476.8 640.788   1
   2   2   0 24556.5 762.505   2
  -2  -2   0 25496.2 698.800   8
   2   2   1 37307.5 821.011   1
   2   2   1 37658.5 953.043   2
  -2  -2  -1 37754.9 851.729   8
  -2   2  -1 37065.7 854.550   2
   2  -2   1 35223.3 923.306   4
   2   2   2 94253.8 1376.72   1
   2   2   2 92916.2 1533.18   2
  -2  -2  -2 96825.0 1413.52   8
  -2  -2  -3 16772.1 618.510   8
   2  -2   3 16476.4 665.145   4
   2   2   3 16180.0 659.649   2
   2   2   3 16223.8 606.445   1
  -2  -2  -4 1194.01 184.385   8
   2   2   4 1111.32 185.936   1
   2  -2   4 848.304 170.257   4
   2   2   4 1150.68 207.409   2
   2   2   5 14897.0 659.770   1
   2   2   5 15186.7 701.024   2
   2  -2   5 14701.8 657.336   4
   2  -2   6 243632. 2724.24   4
   2   2   6 235534. 2747.70   1
   2   2   7 22445.6 907.683   1
   2  -2   7 23931.3 914.446   6
   2  -2   7 24818.0 894.311   4
   2  -2   8 14234.2 703.013   4
   2  -2   8 13129.3 708.871   6
   2   2   8 13574.5 748.268   1
   2  -2   9 18180.7 874.686   6
   2  -2   9 20679.8 850.746   4
   2   2   9 19540.8 948.000   1
   2  -2  10 1826.12 308.076   6
   2   2  10 2095.10 352.387   1
   2  -2  11 240.012 158.467  19
   2   2  11 371.359 197.245  12
   2   2  11-148.824 153.524   7
   2   2  11-181.721 129.456  22
   2   2  12 5404.15 553.507  22
   2   2  12 6149.02 584.559  20
   2  -2  12 6146.41 581.096  24
   2  -2  12 6497.98 635.945  15
   2   2  12 6301.16 676.593  12
   2  -2  12 5499.23 588.172  19
   2  -2  13 334.285 197.197  12
   2   2  13-175.955 137.291  22
   2   2  13 310.398 211.877  12
   2  -2  13 60.1190 161.875  15
   2   2  13-177.377 198.565  20
   2  -2  13 71.6092 114.488  24
   2   2  14 300.789 172.121  22
   2   2  14 779.602 229.950  20
   2  -2  14 464.550 214.130  15
   2  -2  14 760.075 246.038  12
   2  -2  14 512.497 197.226  24
   2  -2  15 158.692 140.800  12
   2   2  15-1.95780 200.753  20
   2   2  15 49.4091 139.468  22
   2   2  16 11160.8 828.388  22
   2   2  16 10674.1 793.282  11
   2  -2  16 11579.0 810.449  12
   2   2  17 1856.51 344.171  22
   2   2  17 2250.51 351.031  11
   2  -2  17 2046.42 357.952  12
   2   2  18 310.798 170.063  22
   2  -2  18 217.252 137.966  12
   2   2  18 508.693 205.757  11
   2   2  19 105.060 133.068  22
   2   2  19-55.8271 125.559  11
   2  -2  19-156.576 119.493  12
   2  -2  20 2087.03 267.358  12
   2  -2  20 2280.55 308.644  21
   2   2  20 2479.03 334.486  11
   2  -2  21 268.044 125.664  21
   2   2  21 400.129 133.654  11
   2   2  22 659.652 139.853  11
   2  -2  22 592.581 130.212  21
   2   2  22 779.129 148.379  27
  -2   3  22 300.785 85.3827  17
  -2   3  21 2566.78 243.766  27
  -2  -3  21 2555.22 290.079  21
  -2  -3  21 2898.48 261.558  26
  -2  -3  20 180.336 127.888  21
  -2  -3  20 139.749 120.868  24
  -2  -3  20 250.285 113.596  26
  -2   3  20 68.8019 106.762  20
  -2  -3  19 2549.50 332.767  24
  -2  -3  19 2119.56 310.703  26
  -2   3  19 2390.59 323.648  20
  -2  -3  19 2263.23 329.418  21
  -2  -3  19 2228.62 359.077  15
  -2  -3  18 526.857 187.417  24
  -2  -3  18 432.344 197.933  26
  -2  -3  18 366.292 162.717  21
  -2   3  18 210.537 141.109  20
  -2  -3  18 582.241 243.536  15
  -2   3  17 16660.9 932.783  20
  -2  -3  17 16281.0 932.219  24
  -2  -3  17 17305.8 979.661  21
  -2  -3  17 17422.2 987.862  13
  -2  -3  17 18402.5 1013.77  26
  -2  -3  17 17643.2 1029.62  15
  -2   3  16 1721.20 332.591  20
  -2  -3  16 1334.34 327.170  15
  -2  -3  16 1296.49 311.273  26
  -2  -3  16 1404.19 313.654  13
  -2  -3  16 1817.19 354.736  21
  -2  -3  16 1603.93 319.504  24
  -2   3  15 8795.06 716.696  20
  -2  -3  15 8863.08 752.913  15
  -2  -3  15 8310.25 706.466  21
  -2  -3  15 9031.29 741.028  13
  -2  -3  15 8613.37 740.992  26
  -2  -3  15 10030.7 715.002  25
  -2  -3  15 8381.30 704.160  24
  -2  -3  14 747.215 238.081  24
  -2  -3  14 753.213 257.363  13
  -2   3  14 1065.95 282.092  20
  -2  -3  14 1096.00 290.187  15
  -2  -3  14 908.744 255.728  26
  -2  -3  14 802.014 253.654  21
  -2  -3  14 803.334 226.899  25
  -2  -3  13 597.272 209.712  21
  -2  -3  13 370.490 198.157  13
  -2   3  13 632.494 230.025  20
  -2  -3  13 471.988 194.057  26
  -2  -3  13 505.791 206.787  24
  -2  -3  13 471.023 167.576  15
  -2  -3  13 468.322 191.057  25
  -2  -3  12 1134.85 281.304  24
  -2  -3  12 1705.58 327.076  15
  -2  -3  12 1774.14 335.305  13
  -2  -3  12 1632.45 331.169  26
  -2  -3  12 1381.13 284.586  21
  -2  -3  12 1305.78 289.949  25
  -2   3  12 1602.37 324.682  20
  -2  -3  11 26356.1 1241.33  25
  -2  -3  11 24553.0 1182.97  13
  -2  -3  11 24607.1 1133.73  21
  -2   3  11 23928.3 1165.47  20
  -2  -3  11 23871.0 1147.11  15
  -2  -3  11 24522.4 1179.72  24
  -2  -3  11 24205.6 1145.56  26
  -2  -3  10 13938.9 847.262  26
  -2  -3  10 13765.8 882.616  24
  -2  -3  10 13162.2 816.002  21
  -2  -3  10 14550.5 921.636  25
  -2  -3  10 13673.8 855.046  15
  -2   3  10 13940.8 882.326  20
  -2  -3   9 14687.5 860.359  15
  -2   3   9 16615.3 948.044  20
  -2  -3   9 15542.4 856.659  21
  -2  -3   9 15777.3 944.111  25
  -2  -3   9 16636.6 947.551  24
  -2   3   8 375.795 157.739   3
  -2   3   8 321.849 154.540   1
   2   3  -8 578.040 186.315   2
  -2  -3   7 8615.03 701.332   9
  -2   3   7 8917.54 653.753   1
   2   3  -7 7664.35 586.461   2
   2   3  -6 3531.23 393.810   2
  -2  -3   6 3755.59 464.721   9
  -2   3   5 82666.0 1881.45   1
   2   3  -5 82661.4 1843.78   2
   2  -3  -5 87703.3 1738.79   4
  -2  -3   5 83213.7 2062.86   9
   2  -3  -4 3083.80 331.631   4
   2   3  -4 3843.40 401.353   2
  -2  -3   4 3759.05 442.734   9
  -2  -3   3 38085.0 1332.78   9
   2  -3  -3 35789.7 1133.03   4
   2   3  -3 35497.4 1186.72   2
  -2   3   3 38906.3 1083.87   2
  -2   3   2 980.247 181.684   2
   2   3  -2 1267.45 241.283   2
  -2  -3   2 1419.10 270.779   9
   2  -3  -2 1173.93 215.775   4
  -2  -3   1 2494.62 348.660   9
  -2   3   1 2599.95 293.851   2
   2  -3  -1 2319.47 303.159   4
   2   3  -1 2136.45 299.066   2
  -2  -3   0 3330.06 391.902   9
   2  -3   0 3357.35 373.158   4
   2   3   0 3329.91 379.483   2
  -2   3   0 3259.32 334.473   2
   2   3   1 40891.2 1276.52   2
  -2   3  -1 40263.8 1171.96   2
   2  -3   1 40636.9 1285.70   4
  -2  -3  -1 43300.9 1375.58   9
   2  -3   2 1950.52 297.458   4
  -2   3  -2 1798.95 267.410   2
   2   3   2 2074.38 267.255   1
   2   3   2 1840.22 299.083   2
   2  -3   2 2232.09 327.474   9
  -2  -3  -2 2221.29 315.123   9
   2  -3   2 2044.43 260.609   6
   2  -3   3 23251.7 894.702   6
   2   3   3 22794.4 889.791   1
  -2  -3  -3 22760.7 998.415   9
   2  -3   3 22897.1 1014.94   9
   2   3   3 20799.3 932.547   2
  -2   3  -3 19605.4 845.225   2
   2  -3   3 21059.9 958.494   4
   2  -3   4 1859.80 305.845   4
   2   3   4 1558.34 252.714   1
   2   3   4 1470.34 279.848   2
   2  -3   4 1547.67 249.484   6
   2  -3   4 1339.77 264.697   9
  -2   3  -4 1261.65 244.011   2
  -2  -3  -4 1451.87 259.801   9
   2   3   5 46732.6 1468.73   2
  -2   3  -5 43672.2 1325.59   2
   2   3   5 46343.2 1375.91   1
   2  -3   5 49543.4 1515.71   4
   2  -3   5 49074.0 1524.04   9
   2  -3   5 47146.8 1395.95   6
   2  -3   6 2135.70 330.168   4
   2   3   6 2493.94 341.447   1
   2  -3   6 2019.99 311.729   6
  -2   3  -6 1847.60 311.448   2
   2  -3   6 2054.56 312.445   9
   2  -3   7 1536.89 287.213   9
   2   3   7 1450.35 288.675  20
   2  -3   7 1589.04 319.261  24
   2  -3   7 1658.91 316.449  19
   2   3   7 1349.03 269.089   1
   2   3   8 705.957 233.659  20
   2  -3   8 698.835 218.789  13
   2  -3   8 990.886 275.030  19
   2  -3   8 589.719 206.597  24
   2  -3   9 24443.1 1148.93  21
   2   3   9 23322.9 1177.58  20
   2  -3   9 21984.1 1195.20  19
   2  -3   9 24363.5 1158.63  15
   2  -3   9 23366.8 1187.10  24
   2  -3   9 23165.6 1125.66  13
   2  -3  10 3384.34 455.050  15
   2  -3  10 3341.75 486.429  19
   2   3  10 3859.58 488.998  22
   2  -3  10 3754.08 489.545  24
   2  -3  10 3729.30 470.052  21
   2   3  10 3713.03 481.730  20
   2   3  11 113.663 149.253  22
   2  -3  11 281.702 183.886  19
   2  -3  11 17.3219 97.9111  21
   2   3  11 153.918 166.080  20
   2  -3  11-73.3572 112.320  24
   2  -3  11-52.9606 173.922  15
   2  -3  12 541.827 214.385  21
   2   3  12 150.632 158.791  20
   2  -3  12 497.210 199.495  19
   2  -3  12 168.525 217.246  15
   2  -3  12-9.81183 126.207  24
   2   3  12 269.927 198.701  22
   2  -3  13 3228.60 457.785  21
   2   3  13 3033.34 454.394  22
   2  -3  13 3003.69 434.427  15
   2  -3  13 2533.20 410.654  24
   2   3  13 3425.94 469.868  20
   2  -3  14 6487.48 612.335  12
   2  -3  14 6659.39 644.158  15
   2   3  14 5370.48 582.007  22
   2  -3  14 5967.32 625.922  21
   2   3  14 5911.30 592.034  20
   2  -3  14 5736.97 580.499  24
   2   3  15 8695.75 716.961  22
   2   3  15 7697.91 625.356  11
   2   3  15 8279.80 671.082  20
   2  -3  15 7765.31 645.703  12
   2  -3  15 8820.44 730.465  15
   2  -3  15 8118.02 697.221  21
   2  -3  15 8873.26 682.681  24
   2  -3  16 343.244 170.683  12
   2  -3  16 131.440 128.950  24
   2  -3  16 546.693 201.125  21
   2   3  16 490.591 170.539  11
   2   3  16 688.505 212.165  20
   2   3  17 3694.28 391.623  20
   2  -3  17 3610.40 414.314  21
   2   3  17 3932.11 420.135  11
   2  -3  17 3975.81 392.115  24
   2  -3  17 4211.11 415.113  12
   2   3  18 1335.80 209.395  20
   2   3  18 1586.24 249.767  11
   2  -3  18 1292.40 232.563  21
   2   3  19 5248.35 392.688  11
   2  -3  19 5174.84 393.810  21
   2  -3  20 655.953 126.861  21
   2   3  20 615.528 119.995  11
  -2   4  19 159.752 80.4795  20
  -2  -4  19 74.5992 62.6458  24
  -2  -4  18 2351.94 278.522  24
  -2  -4  18 2316.91 290.859  15
  -2   4  18 1969.47 248.286  20
  -2  -4  17-22.6741 113.774  15
  -2  -4  17 17.4913 122.870  24
  -2   4  17 25.5575 100.127  20
  -2  -4  16 1660.70 277.599  24
  -2   4  16 1632.60 283.383  20
  -2  -4  16 1650.88 296.742  15
  -2  -4  15 3322.50 397.276  13
  -2   4  15 2973.02 387.564  20
  -2  -4  15 3411.35 431.697  15
  -2  -4  15 3206.57 417.036  24
  -2   4  14 5215.24 530.241  20
  -2  -4  14 3726.71 469.700  24
  -2  -4  14 3802.01 435.713  13
  -2  -4  14 4372.00 491.037  15
  -2  -4  13 523.632 234.702  15
  -2  -4  13 286.832 137.094  13
  -2   4  13 468.293 212.928  20
  -2  -4  13 345.353 159.995  24
  -2  -4  12 5050.43 528.678  13
  -2   4  12 4659.61 523.032  20
  -2  -4  12 4710.18 538.272  24
  -2  -4  12 5123.84 539.552  15
  -2  -4  11 782.976 250.566  13
  -2   4  11 820.611 272.533  20
  -2  -4  11 862.502 232.108  15
  -2  -4  11 922.165 265.243  24
  -2   4  10 6635.75 628.778  20
  -2  -4  10 6939.64 630.055  15
  -2  -4  10 7712.49 649.115  13
  -2  -4  10 6893.57 640.114  24
  -2  -4   9 1782.96 308.308  13
  -2   4   9 1516.97 316.283  20
  -2  -4   9 1632.62 327.579  15
  -2  -4   9 1813.62 339.037  24
  -2  -4   8 1285.26 286.314  13
  -2   4   8 1350.03 299.148  20
  -2  -4   8 915.441 244.656  15
  -2  -4   8 1037.40 275.741  24
  -2   4   7 2615.76 408.751  20
  -2  -4   7 2033.59 340.450  15
  -2  -4   7 2515.01 373.793  13
  -2  -4   7 2660.50 394.894  24
   2  -4  -7 3232.14 475.957  19
  -2  -4   6 3106.18 406.961  15
  -2   4   6 3341.67 432.411  20
   2  -4  -6 4197.50 532.500  19
  -2  -4   6 3731.88 540.477   9
  -2  -4   6 3501.79 460.557  24
  -2  -4   5 1521.73 299.001  15
  -2   4   5 1135.85 293.244  20
   2  -4  -5 1679.16 337.290  19
  -2  -4   5 1565.24 302.864  24
  -2  -4   5 1369.87 345.085   9
  -2  -4   4 7336.96 717.975   9
   2  -4  -4 9311.04 765.605  19
  -2  -4   4 7988.54 643.458  24
  -2  -4   4 7458.29 634.443  15
   2  -4  -3 983.457 265.552  19
  -2  -4   3 764.729 239.809   9
  -2  -4   3 1050.73 266.464  15
  -2  -4   2 30191.6 1412.59   9
   2  -4  -2 29900.0 1377.13   9
  -2  -4   1 2925.57 446.206   9
   2  -4  -1 2761.66 432.651   9
   2  -4  -1 3576.24 482.739  19
   2  -4   0 5024.13 563.518  19
  -2  -4   0 5461.40 605.259   9
   2  -4   0 4970.21 563.854   9
   2  -4   1 11839.6 864.764  19
   2  -4   1 12363.8 818.285  24
   2  -4   1 10261.5 796.256   9
  -2  -4  -1 10368.0 807.165   9
   2   4   2 15832.1 947.657  20
  -2  -4  -2 14450.8 943.659   9
   2  -4   2 15871.9 951.428  24
   2  -4   2 14133.5 938.871   9
   2  -4   2 14400.0 949.805  19
   2  -4   3 11838.1 858.146   9
   2  -4   3 12231.5 889.683  19
   2   4   3 13480.6 900.116  20
  -2  -4  -3 12504.7 875.978   9
   2  -4   3 13513.7 891.561  24
   2  -4   4 11255.6 835.242  24
  -2  -4  -4 11100.0 818.033   9
   2  -4   4 11323.7 844.393   9
   2   4   4 11958.7 852.741  20
   2  -4   4 10975.2 850.114  19
  -2  -4  -5 3352.18 454.636   9
   2  -4   5 3919.93 503.500  24
   2   4   5 2906.97 439.363  20
   2  -4   5 2863.51 449.751  19
   2  -4   5 3276.28 455.545   9
   2   4   6 850.883 265.533  20
   2  -4   6 1046.52 299.779   9
  -2  -4  -6 726.289 227.149   9
   2  -4   6 407.270 201.550  19
   2  -4   6 827.418 253.579  24
   2   4   7 508.667 228.164  20
   2  -4   7 523.135 218.767  19
   2  -4   7 499.546 225.944  24
  -2  -4  -7 663.533 230.932   9
   2  -4   7 410.430 230.567   9
   2   4   8 1123.86 293.643  20
   2  -4   8 967.568 254.908  24
   2  -4   8 1175.70 285.273  19
   2  -4   9 570.462 248.284  19
   2   4   9 646.922 202.663  20
   2  -4   9 309.584 180.288  24
   2  -4  10 11987.3 870.151  19
   2  -4  10 11583.5 837.393  24
   2   4  10 11921.9 852.659  20
   2  -4  11 423.118 197.786  19
   2   4  11 464.074 221.509  20
   2  -4  11 404.341 189.860  24
   2  -4  12 11070.0 784.134  24
   2   4  12 11741.6 796.631  20
   2  -4  13 158.318 129.783  24
   2   4  13 70.8846 166.440  20
   2  -4  13-148.867 140.803  12
   2   4  14 1722.98 287.892  20
   2  -4  14 2339.03 311.258  12
   2  -4  14 1756.60 274.228  24
   2   4  15-5.16485 106.817  20
   2  -4  15 152.297 90.6431  24
   2   4  16 6119.97 426.946  20
   2  -4  16 6080.95 419.414  24
   2  -4  17 125.632 71.0302  24
   2   4  17-5.96287 67.4566  20
  -2  -5  14 162.281 88.5156  24
  -2  -5  14 277.179 96.1111  15
  -2  -5  13 2632.10 297.587  24
  -2  -5  13 2666.83 278.540  15
  -2   5  13 2710.57 293.518  20
  -2  -5  12 144.498 99.3857  24
  -2   5  12 113.647 103.257  20
  -2  -5  12 35.7962 98.0190  15
  -2   5  11 5143.03 445.932  20
   2  -5 -11 5245.74 440.815   9
  -2  -5  11 5692.80 471.541  24
  -2  -5  11 5637.08 445.374  15
   2  -5 -10 221.666 120.832   9
  -2  -5  10 167.212 128.431  24
  -2   5  10 196.824 136.717  20
  -2  -5  10 101.963 112.203  15
  -2   5   9 3851.04 400.494  20
  -2  -5   9 3093.41 365.534  24
  -2  -5   9 3164.37 359.720  15
   2  -5  -9 3178.78 400.327   9
   2  -5  -8 1006.47 255.493   9
  -2  -5   8 1316.09 245.577  24
  -2   5   8 998.863 231.154  20
  -2  -5   8 722.484 188.490  15
   2  -5  -7 188.770 134.152   9
  -2   5   7 442.038 157.915  20
  -2  -5   7 333.107 157.659  15
  -2  -5   7 282.140 130.519  24
  -2  -5   6 16.6259 92.1076  15
   2  -5  -6 57.7109 137.656   9
  -2  -5   5 185.472 108.899  15
   2  -5  -5 160.411 180.525   9
  -2  -5   4-1.56479 106.886  15
   2  -5  -4-187.170 168.714   9
  -2  -5   3 15260.7 829.066  15
   2  -5  -3 14907.0 990.072   9
  -2  -5   2 384.660 187.729  15
   2  -5  -2 544.017 239.663   9
  -2  -5   2 788.606 259.976   9
  -2  -5   1 4458.49 461.665  15
  -2  -5   1 5433.96 615.061   9
   2  -5  -1 4807.88 578.714   9
  -2  -5   0 124.221 147.811  15
  -2  -5   0 103.532 159.265   9
   2  -5   0 268.659 187.729   9
  -2  -5  -1 1858.49 347.623   9
  -2  -5  -1 2547.22 362.622  15
   2  -5   1 2144.68 343.385  19
   2  -5   1 1749.61 350.931   9
   2  -5   2 529.515 193.634  19
   2  -5   2 448.043 184.368   9
  -2  -5  -2 389.057 194.231   9
  -2  -5  -2 351.316 170.893  15
  -2  -5  -3 14085.8 891.868   9
   2  -5   3 13062.3 883.076   9
   2  -5   3 17005.7 945.836  19
  -2  -5  -3 14933.8 849.351  15
   2  -5   3 15673.2 827.769  24
   2  -5   4 966.117 251.022   9
  -2  -5  -4 1087.47 241.873  15
   2  -5   4 957.510 249.422  19
   2   5   4 1035.05 267.742  20
  -2  -5  -4 867.539 236.415   9
   2  -5   4 1142.73 253.107  24
   2   5   5 2587.58 367.436  20
  -2  -5  -5 2538.13 367.258   9
   2  -5   5 3194.65 399.820  19
   2  -5   5 2499.70 361.110  24
   2  -5   6 1684.05 299.363  19
   2  -5   6 1510.09 288.874  24
  -2  -5  -6 1350.62 251.369   9
   2   5   6 1253.39 266.295  20
   2  -5   7 1187.90 238.927  19
   2   5   7 1311.76 275.990  20
   2  -5   7 1213.22 246.834  24
   2   5   8 749.950 215.129  20
   2  -5   8 674.751 192.353  24
   2   5   9 4791.64 450.992  20
   2  -5   9 5822.49 496.242  24
   2   5  10 561.838 175.484  20
   2  -5  10 546.257 163.732  24
   2   5  11 9452.43 548.032  20
   2  -5  11 9762.26 564.703  24
   2   5  12 301.524 114.601  20
   2  -5  12 265.700 106.562  24
   2   5  13 613.518 118.579  20
   2  -5  13 797.787 135.898  24
  -3   0  25 2178.67 268.341  11
  -3   0  24-84.9752 129.210  11
  -3   0  24-46.7496 115.862  27
  -3   0  23 8878.97 638.019  11
  -3   0  23 8565.84 631.745  27
  -3   0  22 19.2351 142.046  11
  -3   0  22 113.933 160.429  27
  -3   0  21 15190.2 936.147  11
  -3   0  21 14145.4 903.033  27
  -3   0  20 2.10812 173.774  27
  -3   0  20-5.35170 141.339  11
  -3   0  20-208.181 167.688  17
  -3   0  19 452.759 200.499  17
  -3   0  19 899.438 260.035  11
  -3   0  19 386.734 218.308  27
  -3   0  18-358.501 197.592  11
  -3   0  18-13.9909 138.307  27
  -3   0  18-32.1017 159.380  17
  -3   0  17 5733.53 596.894  27
  -3   0  17 5593.32 592.641  11
  -3   0  16-7.97460 134.351  27
  -3   0  16-300.171 189.561  11
  -3   0  15 116239. 2643.52   7
  -3   0  14-4.03199 126.590   7
  -3   0  13 199346. 2723.02   1
  -3   0  13 181263. 3099.75   7
  -3   0  12 21.0771 128.772   7
  -3   0  12-39.6106 107.318   1
  -3   0  11 77605.1 1909.20   7
  -3   0  11 84319.2 1548.29   1
  -3   0  10 80.1457 106.004   3
  -3   0  10-8.16904 110.619   7
  -3   0  10 16.1927 83.4983   1
  -3   0   9 65467.3 1351.04   3
  -3   0   9 69392.3 1153.82   1
  -3   0   9 65659.8 1585.90   7
  -3   0   8 61.0314 124.720   7
  -3   0   8 58.3701 69.3599   1
  -3   0   8-18.8926 86.8943   3
  -3   0   7 262958. 2525.73   3
  -3   0   7 260061. 2768.52   7
  -3   0   7 270819. 2265.90   8
   3   0  -7 268100. 1272.26   2
  -3   0   7 262506. 1801.67   1
  -3   0   6 36.5988 52.7438   1
  -3   0   6 54.6464 97.9460   7
  -3   0   6 49.6818 97.7159   3
  -3   0   6 92.0602 76.6625   8
   3   0  -6 96.3578 38.0479   2
  -3   0   5 25607.1 459.992   1
   3   0  -5 26126.3 319.407   2
  -3   0   5 26132.1 746.044   3
  -3   0   5 25307.1 592.937   8
  -3   0   4 22.0093 73.4337   7
  -3   0   4 38.3361 71.6932   8
   3   0  -4-2.83400 31.1753   2
  -3   0   4-23.2065 89.2690   3
  -3   0   3 268905. 1702.74   8
   3   0  -3 261103. 1180.44   2
  -3   0   3 276841. 1117.26   2
  -3   0   3 250647. 1680.98   7
  -3   0   3 252372. 2090.64   3
  -3   0   2 43.0595 79.7051   3
  -3   0   2 45.2037 40.4089   2
  -3   0   2 90.8475 48.7520   1
  -3   0   2 7.66003 39.3652   7
  -3   0   1 306855. 913.759   7
  -3   0   1 310362. 1767.54   8
  -3   0   0 123.738 72.6567   3
   3   0   0 113.764 65.8913   1
   3   0   1 5711.62 284.948   1
  -3   0  -1 6698.48 255.663   3
  -3   0  -2 14.6161 42.8148   3
   3   0   2 69.5734 79.1064   1
   3   0   3 13053.2 508.948   1
   3   0   3 14062.8 289.064   7
   3   0   4 34.9128 45.5831   7
   3   0   4-20.9952 98.0480   1
   3   0   5 216.709 126.784   1
   3   0   5 370.364 116.154   5
   3   0   5 325.605 75.2055   7
   3   0   6 66.5130 69.5178   7
   3   0   6-26.5458 85.8030   1
   3   0   6 70.4717 94.8169   5
   3   0   6 29.2295 48.0450   4
   3   0   7 34507.9 804.586   7
   3   0   7 35215.1 657.659   4
   3   0   8 11.4196 69.9167   5
   3   0   8 57.2110 104.001   1
   3   0   8 184.234 97.0053   7
   3   0   9 49131.2 1373.55   1
   3   0   9 51156.3 1283.62   5
   3   0  10 80.5330 141.896   1
   3   0  10-92.2964 82.7762   7
   3   0  10-84.3068 91.3970   5
   3   0  11 48269.1 1484.53   1
   3   0  12 97.6414 159.851   1
   3   0  13 32266.6 1294.52  22
   3   0  13 32001.2 1316.25  11
   3   0  13 30188.9 1296.58  12
   3   0  13 30560.5 1308.96  23
   3   0  14 308.360 169.632  22
   3   0  14 113.541 144.746  12
   3   0  15 18626.3 1055.57  12
   3   0  15 20243.7 1070.45  22
   3   0  15 20025.4 1089.98  11
   3   0  16-24.5080 120.325  12
   3   0  16 155.251 148.233  11
   3   0  16 125.991 135.414  22
   3   0  17 2045.45 377.176  12
   3   0  17 2417.66 382.258  11
   3   0  17 2924.70 410.169  22
   3   0  18 18.0221 116.827  22
   3   0  18 47.0073 127.482  12
   3   0  18-95.3542 147.267  11
   3   0  19 10727.2 693.460  27
   3   0  19 10739.2 732.433  11
   3   0  19 10785.5 757.058  12
   3   0  19 12262.5 776.024  22
   3   0  20 40.6419 106.812  22
   3   0  20-145.540 126.279  11
   3   0  20-8.15176 102.375  27
   3   0  21 10480.2 565.602  27
   3   0  21 10109.1 627.450  12
   3   0  21 11119.1 615.406  11
   3   0  22 143.795 91.2815  11
   3   0  22-135.117 87.3057  27
  -3   1  25 392.197 113.585  11
  -3  -1  25 686.327 136.744  26
  -3   1  24 2015.11 267.755  27
  -3  -1  24 2271.37 285.084  11
  -3   1  24 2148.65 277.802  11
  -3  -1  23 401.840 139.028  21
  -3   1  23 262.587 138.328  11
  -3  -1  23 444.493 174.291  11
  -3   1  23 369.145 159.078  27
  -3   1  23 537.425 159.014  17
  -3  -1  22 3304.19 364.996  21
  -3   1  22 3403.57 421.470  27
  -3  -1  22 3035.78 399.668  11
  -3   1  22 3179.17 407.713  11
  -3   1  22 3035.38 372.862  17
  -3  -1  21-0.96439 171.113  27
  -3   1  21 210.937 156.182  11
  -3  -1  21-240.973 171.378  11
  -3   1  21 77.2545 126.955  17
  -3  -1  21-16.3272 71.5405  21
  -3   1  21 85.0202 151.515  27
  -3  -1  20 18973.1 1063.69  11
  -3   1  20 17561.7 1000.02  11
  -3  -1  20 20357.5 1012.33  21
  -3  -1  20 21112.6 975.096  25
  -3   1  20 19299.3 1040.02  27
  -3  -1  20 18480.4 1055.39  27
  -3  -1  19 17671.2 962.483  21
  -3  -1  19 17393.4 1043.61  11
  -3   1  19 15842.3 960.074  11
  -3  -1  19 17285.5 934.895  25
  -3  -1  19 15807.4 996.801  27
  -3  -1  18 18133.9 984.331  13
  -3   1  18 16507.9 982.591  11
  -3  -1  18 15334.4 988.562  27
  -3  -1  18 15206.0 981.272  11
  -3  -1  18 16101.2 1005.12  15
  -3  -1  17 18648.2 995.198  13
  -3   1  17 15786.9 950.510  11
  -3  -1  17 16270.9 1009.26  11
  -3  -1  17 17159.2 1029.49  15
  -3  -1  17 14633.9 958.526  27
  -3  -1  16 3316.72 457.786  11
  -3  -1  16 4617.20 502.231  13
  -3   1  16 3408.22 453.457  11
  -3  -1  16 3400.19 464.751  27
  -3  -1  16 3774.11 486.919  15
  -3   1  15 633.779 176.568   1
  -3   1  15 718.037 232.496  11
  -3  -1  15 233.814 169.810  11
  -3  -1  15-16.7534 133.399  27
  -3  -1  15 360.920 160.477  15
  -3   1  14 35319.8 1285.06   1
  -3   1  14 33002.2 1458.84   7
  -3  -1  14 35590.6 1511.91   7
  -3   1  13 14.3379 69.3849   3
  -3   1  13 86.0474 147.659   7
  -3  -1  13 144.084 117.688   7
  -3   1  13 113.945 104.435   1
  -3  -1  12 179579. 3117.15   7
  -3   1  12 181710. 2530.71   3
   3   1 -12 185570. 2239.40   2
  -3   1  12 177274. 3236.88   7
  -3   1  12 182070. 2563.70   1
  -3   1  11 5918.90 449.318   3
  -3  -1  11 6358.41 565.493   7
  -3   1  11 5174.31 542.109   7
   3   1 -11 6118.70 391.507   2
  -3   1  11 5927.40 448.579   1
  -3  -1  10 5667.52 500.416   7
  -3   1  10 5572.05 412.468   3
   3   1 -10 6250.37 372.226   2
  -3   1  10 5682.48 413.107   1
  -3   1  10 5598.80 551.134   7
  -3   1   9 3829.59 323.674   1
  -3  -1   9 4346.28 409.498   7
   3   1  -9 3846.04 280.542   2
  -3  -1   9 4044.41 353.007   8
   3  -1  -9 4153.26 219.378   4
  -3   1   9 3742.30 338.346   3
  -3   1   8 78953.0 1491.86   3
  -3  -1   8 78549.5 1574.01   7
  -3   1   8 77499.8 1356.66   1
   3   1  -8 82177.7 1206.08   2
   3  -1  -8 83099.9 1041.51   4
  -3  -1   8 77343.2 1420.36   8
  -3  -1   7 41328.3 1047.59   7
   3   1  -7 40708.1 809.362   2
   3  -1  -7 44069.3 777.158   4
  -3  -1   7 41745.6 990.797   8
  -3   1   7 43360.9 1099.00   3
  -3   1   7 41136.5 946.870   1
  -3   1   6 44389.4 1078.84   3
   3  -1  -6 44131.5 807.018   4
   3   1  -6 43838.1 806.949   2
  -3  -1   6 42365.3 983.937   7
  -3  -1   6 42269.9 939.277   8
  -3  -1   5 85063.9 1266.96   8
  -3   1   5 84304.4 1429.57   3
   3   1  -5 83004.1 1090.97   2
   3  -1  -5 84947.2 1160.37   4
  -3  -1   4 81938.1 1209.92   8
  -3   1   4 79474.5 498.092   2
   3   1  -4 80677.7 1052.76   2
  -3  -1   3 210157. 1869.86   8
   3  -1  -3 206367. 1899.62   4
   3   1  -3 204982. 1682.29   2
   3   1  -2 4039.65 116.739   1
  -3  -1   2 3777.55 254.309   8
   3  -1  -2 3977.26 273.607   4
   3   1  -2 4081.76 249.195   2
  -3   1   2 3527.41 110.146   8
  -3  -1   1 3287.48 235.332   8
   3  -1  -1 3854.39 274.613   4
   3   1  -1 3546.17 239.067   2
  -3   1   1 3375.09 117.282   8
   3   1  -1 3541.40 162.726   1
   3  -1   0 208771. 1814.96   5
  -3  -1   0 207067. 1844.19   8
   3  -1   0 213685. 2003.52   4
   3   1   0 206606. 1457.75   1
  -3   1   0 201465. 1071.95   8
   3   1   0 206098. 1823.37   2
  -3  -1  -1 60691.1 1041.21   8
   3   1   1 58409.8 875.501   1
   3   1   1 56813.0 1000.27   2
   3  -1   1 59342.5 1030.98   5
   3  -1   1 61026.6 1087.70   4
   3   1   2 91433.1 1341.76   2
   3   1   2 95284.0 869.055   3
   3  -1   2 92878.3 1346.01   5
   3  -1   2 91773.6 1348.15   4
   3   1   2 92143.1 1217.19   1
   3  -1   3 7517.03 412.202   5
   3  -1   3 7827.29 396.359   4
   3   1   3 7310.52 189.741   3
   3   1   4 486.820 126.976   1
   3  -1   4 513.954 134.625   5
   3  -1   5 101220. 1429.64   4
   3   1   5 97461.4 1591.10   1
   3  -1   5 96488.5 1612.73   5
   3  -1   5 95346.1 1676.52   1
   3  -1   6 164096. 2200.23   5
   3  -1   6 171382. 1898.48   4
   3  -1   6 159288. 2296.89   1
   3   1   6 167053. 2228.54   1
   3   1   7 1397.33 232.929   1
   3   1   7 1448.31 228.504   7
   3  -1   7 1186.82 220.227   5
   3   1   7 1391.55 187.995   5
   3  -1   7 2070.50 220.874   4
   3  -1   7 1335.31 235.166   1
   3   1   8 80662.8 1619.80   7
   3   1   8 74708.5 1686.85   1
   3   1   8 82628.4 1447.22   5
   3  -1   8 73629.6 1716.74   1
   3  -1   8 84893.4 1369.81   4
   3   1   9 83.2092 111.540   7
   3  -1   9 216.008 146.267   1
   3   1   9 71.5492 70.5521   5
   3   1   9 123.625 120.116   1
   3  -1  10 3556.80 424.001   1
   3   1  10 2990.32 397.707   1
   3  -1  11 9541.74 702.147   1
   3   1  11 9266.39 710.290   1
   3   1  12 6160.16 576.451  22
   3  -1  12 6820.72 636.427  12
   3  -1  12 6385.38 611.771   1
   3   1  12 6445.31 627.399  12
   3   1  13 3285.00 428.739  22
   3  -1  13 2870.81 415.267  12
   3   1  13 3003.76 445.934  12
   3  -1  13 3830.15 467.259  23
   3   1  14 31211.6 1328.61  22
   3  -1  14 29897.1 1331.11  12
   3  -1  14 33092.4 1383.09  23
   3   1  14 30875.8 1399.91  12
   3  -1  15 12451.4 868.061  12
   3   1  15 12584.2 857.319  22
   3  -1  15 14982.1 928.671  11
   3   1  15 12065.8 862.379  11
   3   1  15 11818.7 871.180  12
   3   1  16 3101.34 443.391  11
   3  -1  16 2904.66 419.554  11
   3   1  16 2830.89 421.172  22
   3   1  16 2665.53 423.074  12
   3  -1  16 2341.40 398.439  12
   3  -1  17 5993.34 586.972  12
   3  -1  17 7564.78 633.637  11
   3   1  17 6308.69 613.276  11
   3  -1  17 7249.34 596.401  27
   3   1  17 6182.71 607.793  22
   3   1  17 6462.36 627.054  12
   3   1  18 979.255 257.455  12
   3  -1  18 1090.67 271.925  11
   3   1  18 834.412 256.358  11
   3  -1  18 950.803 251.803  12
   3   1  18 905.931 236.935  22
   3   1  19 80.9002 125.146  12
   3   1  19-80.2877 132.847  11
   3   1  19 34.4959 119.299  22
   3  -1  19 246.310 130.648  12
   3  -1  19-280.070 131.191  11
   3   1  20 6962.76 545.848  22
   3   1  20 6182.41 517.785  11
   3  -1  20 5902.20 500.108  12
   3   1  21 1331.57 223.203  11
   3  -1  21 1061.73 203.496  12
   3   1  21 935.671 190.452  27
   3   1  22 5778.49 384.907  11
   3   1  22 5688.93 361.539  27
   3  -1  22 5065.45 325.559  12
  -3  -2  24 2358.05 223.706  26
  -3  -2  23 2875.22 297.391  21
  -3   2  23 2767.80 265.788  11
  -3   2  23 2348.02 251.633  10
  -3   2  23 2643.52 287.167  17
  -3  -2  23 3176.51 317.019  26
  -3   2  23 2893.30 279.934  27
  -3   2  22 1544.19 232.244  11
  -3  -2  22 1828.85 272.228  21
  -3   2  22 1702.43 258.258  27
  -3   2  22 1661.37 260.853  17
  -3  -2  22 1536.42 263.437  26
  -3   2  21 5364.33 475.914  27
  -3  -2  21 4688.71 464.595  21
  -3   2  21 4411.08 423.003  11
  -3  -2  21 3982.05 431.063  26
  -3  -2  20-303.951 168.591  15
  -3  -2  20-384.341 181.773  11
  -3  -2  20 16.7187 106.663  21
  -3   2  20 135.643 121.738  11
  -3  -2  20-45.9108 181.100  26
  -3  -2  19 13841.8 866.831  21
  -3   2  19 14462.1 855.378  20
  -3  -2  19 13637.9 892.111  11
  -3   2  19 14044.4 821.369  11
  -3  -2  19 14894.1 812.943  25
  -3  -2  19 12804.1 881.930  15
  -3  -2  19 14379.8 841.734  24
  -3  -2  19 14948.7 890.910  13
  -3   2  18 795.850 251.200  20
  -3  -2  18 789.958 275.214  11
  -3   2  18 358.574 128.715  11
  -3  -2  18 623.351 237.294  13
  -3  -2  18 507.334 196.917  25
  -3  -2  18 716.849 258.283  15
  -3  -2  18 529.263 187.022  24
  -3  -2  18 607.241 217.423  21
  -3  -2  17 9926.51 761.131  13
  -3  -2  17 9212.92 730.182  21
  -3   2  17 9419.25 738.586  20
  -3  -2  17 9928.37 791.506  11
  -3  -2  17 9265.67 713.136  24
  -3   2  17 10387.1 730.032  11
  -3  -2  17 9991.93 744.055  25
  -3  -2  17 9159.68 770.988  15
  -3  -2  16 41.5381 102.500  24
  -3  -2  16-40.0567 180.421  13
  -3  -2  16 213.683 178.608  21
  -3   2  16 315.821 168.739  20
  -3   2  16-22.9254 107.770  11
  -3  -2  16-37.2347 125.744  15
  -3  -2  16-53.0481 115.900  25
  -3  -2  16 21.2886 150.668  11
  -3  -2  15 25453.4 1221.54  15
  -3  -2  15 27576.7 1276.17  11
  -3  -2  15 24526.2 1191.51  13
  -3   2  15 27142.0 1234.39  20
  -3  -2  15 25867.7 1196.57  21
  -3  -2  15 24789.1 1151.35  24
  -3  -2  15 28277.0 1300.34  25
  -3  -2  14-161.218 134.831  15
  -3  -2  14-136.958 121.780  24
  -3   2  14 16.4439 117.034  20
  -3  -2  14 169.647 160.489  11
  -3  -2  14-4.88492 180.849  13
  -3  -2  14-18.1145 169.195  21
  -3  -2  14 83.0648 108.744  25
  -3  -2  13 551.585 204.738  25
  -3  -2  13 68.8826 92.2992  21
  -3   2  13 318.841 195.644  20
  -3  -2  13 126.934 141.333  11
  -3  -2  13 312.976 168.532  15
  -3  -2  13 221.565 124.422  24
   3   2 -12 640.750 175.347   2
  -3   2  12 319.200 162.031   1
  -3   2  11 2515.97 331.394   3
  -3   2  11 2098.96 322.187   1
   3   2 -11 2206.83 305.374   2
  -3   2  10 13353.9 762.234   3
  -3   2  10 12936.0 721.315   1
   3   2 -10 12010.7 650.086   2
  -3   2   9 49275.5 1350.10   1
   3   2  -9 51684.3 1299.87   2
  -3   2   9 52382.6 1483.38   3
  -3  -2   9 53843.5 1410.94   8
  -3   2   8 672.716 186.006   1
  -3   2   8 543.490 173.938   3
  -3  -2   8 700.239 176.312   8
   3   2  -8 522.986 156.405   2
  -3   2   7 45227.9 1314.26   3
   3   2  -7 46714.7 1163.56   2
  -3  -2   7 46572.5 1206.96   8
   3  -2  -7 48702.5 1004.07   4
   3   2  -6 698.569 159.185   2
   3  -2  -6 596.235 126.324   4
  -3  -2   6 664.865 158.501   8
   3   2  -5 140525. 1921.04   2
  -3  -2   5 139468. 1937.59   8
   3  -2  -5 138387. 1755.14   4
   3   2  -4 44760.8 1068.97   2
   3  -2  -4 42615.1 984.042   4
  -3  -2   4 45699.2 1084.74   8
   3  -2  -3 71795.1 827.908   6
  -3   2   3 72676.9 1048.90   2
   3   2  -3 64391.1 1278.63   2
   3  -2  -3 62554.7 1219.80   4
  -3  -2   3 67836.8 1289.32   8
   3   2  -2 173.230 112.806   2
  -3  -2   2 135.960 88.0779   8
   3   2  -2 104.364 54.2622   1
   3  -2  -2 46.0483 84.2667   4
  -3   2   2 104.361 68.3001   2
  -3  -2   1 28869.3 828.458   8
  -3   2   1 29773.2 727.359   2
   3  -2  -1 27084.9 837.412   4
   3   2  -1 30220.3 643.582   1
   3   2  -1 28985.9 864.777   2
  -3  -2   0 37266.4 942.985   8
   3  -2   0 35877.1 974.308   4
  -3   2   0 36552.9 833.055   2
   3   2   0 39344.5 799.787   1
   3   2   0 35795.7 977.709   2
  -3  -2  -1 179055. 2078.16   8
   3  -2   1 181047. 2256.67   4
   3   2   1 184088. 2265.58   2
   3   2   2 2105.61 271.011   2
  -3  -2  -2 1836.80 230.815   8
   3   2   2 2099.41 229.822   1
   3  -2   2 2073.01 250.980   4
   3  -2   3 188497. 2370.65   4
  -3  -2  -3 192490. 2323.95   8
   3   2   3 187314. 2434.52   2
   3   2   4 37587.6 1140.78   2
  -3  -2  -4 42057.6 1149.39   8
   3   2   4 40288.7 1069.38   1
   3  -2   4 39251.3 1100.82   4
   3  -2   5 106776. 1851.79   4
   3   2   5 104675. 1834.08   1
   3   2   6 78157.0 1681.57   1
   3  -2   6 79828.1 1638.02   4
   3   2   7 17214.4 835.829   1
   3  -2   7 18558.1 814.097   4
   3  -2   8 7667.48 536.559   4
   3   2   8 7695.82 598.797   1
   3  -2   9 38663.7 1222.25   4
   3   2   9 37738.5 1379.68   1
   3   2  10 6128.63 588.401   1
   3   2  10 6541.77 588.556  22
   3   2  10 6975.97 710.451  12
   3  -2  10 5461.64 577.949  19
   3  -2  11 408.664 184.918  24
   3  -2  11 93.9380 119.339  19
   3   2  11 479.078 191.046  22
   3  -2  11 290.149 179.736  15
   3   2  11-51.6679 130.524  12
   3   2  11 29.6169 132.439  20
   3  -2  12-163.742 126.978  24
   3   2  12 123.355 159.798  12
   3  -2  12 139.097 146.859  19
   3   2  12 80.8848 129.397  22
   3   2  12 439.060 214.065  20
   3  -2  12 578.976 224.668  15
   3   2  13 550.264 244.557  12
   3  -2  13 519.341 194.461  12
   3   2  13 613.485 236.682  20
   3   2  13 547.329 204.824  22
   3  -2  13 696.361 209.217  24
   3   2  14-61.7462 133.884  20
   3  -2  14-34.1990 147.530  12
   3  -2  15 7714.98 679.896  12
   3   2  15 7561.92 681.727  22
   3  -2  16 225.711 169.426  12
   3   2  16-11.9623 115.924  11
   3   2  16 116.169 168.082  22
   3   2  17 444.021 195.687  22
   3  -2  17 600.028 201.655  12
   3   2  17 614.588 219.553  11
   3  -2  18 1369.52 264.870  12
   3   2  18 797.336 220.100  11
   3   2  18 856.540 237.571  22
   3   2  19 378.267 179.667  22
   3   2  19 339.668 149.593  11
   3  -2  19 466.041 163.102  12
   3  -2  20 1152.12 214.649  21
   3  -2  20 899.018 173.880  12
   3   2  20 941.104 199.933  11
   3  -2  21 1000.26 168.281  21
   3   2  21 1146.66 187.668  11
   3   2  21 863.647 152.836  27
  -3   3  22 2525.33 248.853  17
  -3   3  22 2031.83 218.814  10
  -3  -3  21-39.9668 85.9503  21
  -3   3  21 81.9499 86.9514  20
  -3  -3  21 162.127 97.2156  26
  -3   3  20 4247.51 386.794  20
  -3  -3  20 4668.62 416.040  24
  -3  -3  20 4376.32 440.476  15
  -3  -3  20 4905.09 433.840  26
  -3  -3  20 4881.77 445.238  21
  -3  -3  19 122.492 143.494  21
  -3   3  19 419.885 164.219  20
  -3  -3  19 301.734 161.483  26
  -3  -3  19 445.654 200.064  15
  -3  -3  19 96.8831 111.110  24
  -3   3  18 13084.1 800.244  20
  -3  -3  18 13981.4 851.919  26
  -3  -3  18 12939.8 815.978  21
  -3  -3  18 12658.2 804.637  13
  -3  -3  18 12730.1 842.994  15
  -3  -3  18 14382.0 749.030  25
  -3  -3  18 13223.7 815.419  24
  -3  -3  17 1056.49 286.054  13
  -3  -3  17 1095.25 278.184  21
  -3  -3  17 1045.80 260.405  26
  -3   3  17 1088.08 261.732  20
  -3  -3  17 1411.74 266.655  25
  -3  -3  17 934.792 242.073  24
  -3  -3  17 779.440 238.694  15
  -3  -3  16 2433.69 382.041  21
  -3  -3  16 2492.54 401.764  13
  -3   3  16 1908.15 347.378  20
  -3  -3  16 2889.01 402.586  25
  -3  -3  16 2075.48 367.214  26
  -3  -3  16 2112.31 360.429  24
  -3  -3  16 2170.07 376.275  15
  -3  -3  15 693.267 243.817  13
  -3  -3  15 520.716 203.716  21
  -3   3  15 543.977 205.839  20
  -3  -3  15 703.314 193.690  25
  -3  -3  15 644.653 226.227  26
  -3  -3  15 884.269 280.638  15
  -3  -3  15 488.519 212.656  24
  -3  -3  14 7401.86 669.514  13
  -3  -3  14 8227.24 707.005  15
  -3  -3  14 8208.10 707.992  26
  -3  -3  14 9332.58 763.770  25
  -3   3  14 7585.99 668.963  20
  -3  -3  14 7412.60 655.192  21
  -3  -3  14 7184.86 658.269  24
  -3   3  13 1601.73 332.554  20
  -3  -3  13 1373.89 306.360  21
  -3  -3  13 1431.47 313.251  13
  -3  -3  13 1516.19 311.898  15
  -3  -3  13 1657.46 343.018  24
  -3  -3  13 1673.32 317.750  25
  -3  -3  13 1801.08 327.521  26
  -3  -3  12 10068.2 763.864  26
  -3  -3  12 10057.2 748.039  21
  -3   3  12 9215.38 735.217  20
  -3  -3  12 9997.58 773.534  24
  -3  -3  12 8987.12 716.784  15
  -3  -3  12 10770.5 840.879  25
  -3   3  11 3628.38 458.327  20
  -3  -3  11 4037.57 489.884  24
  -3  -3  11 3997.57 478.702  26
  -3  -3  11 3970.71 480.508  21
  -3  -3  11 3632.88 497.488  25
  -3  -3  11 4031.02 482.647  15
  -3  -3  10 9794.86 715.731  15
  -3   3  10 10447.2 763.308  20
  -3  -3  10 9163.69 682.154  21
  -3  -3  10 9335.96 686.792  26
  -3  -3  10 9781.03 781.584  25
  -3  -3  10 9681.14 738.600  24
  -3  -3   9 1485.69 278.775  24
  -3  -3   9 856.923 228.722  26
  -3  -3   9 1497.04 303.803  15
  -3  -3   9 725.557 233.664  25
  -3  -3   9 1537.38 278.271  21
  -3   3   9 1494.00 313.710  20
  -3   3   8 34777.9 1383.71   3
  -3   3   8 38355.8 1410.38  20
  -3  -3   8 34442.1 1303.23  15
   3   3  -8 35555.3 1289.54   2
  -3  -3   8 35560.5 1416.57  25
   3   3  -7 3310.23 389.407   2
  -3   3   7 4019.66 441.353   1
  -3  -3   6 77784.3 2084.94   9
  -3   3   6 81666.2 1941.35   1
   3   3  -6 83094.6 1908.44   2
  -3  -3   5 2165.74 346.732   9
  -3  -3   5 2733.62 327.736   8
   3   3  -5 2331.03 332.644   2
   3  -3  -5 2252.33 294.526   4
  -3  -3   4 16361.7 758.908   8
   3  -3  -4 14870.6 743.557   4
  -3  -3   4 16032.6 902.981   9
   3   3  -4 14614.5 785.577   2
  -3  -3   3 23140.8 884.899   8
   3   3  -3 22053.8 964.155   2
  -3  -3   3 21931.2 1033.10   9
   3  -3  -3 20840.0 885.007   4
  -3  -3   2 88406.6 2044.71   9
   3  -3  -2 79647.8 1761.36   4
   3   3  -2 84453.8 1870.44   2
  -3  -3   2 92868.2 1748.58   8
  -3   3   1 4444.72 381.559   2
   3  -3  -1 3937.30 398.152   4
   3   3  -1 4064.57 421.664   2
  -3  -3   1 4343.12 454.997   9
  -3  -3   0 3055.04 385.145   9
  -3   3   0 2896.94 316.598   2
   3   3   0 3093.85 387.241   2
   3  -3   0 3354.16 375.904   4
  -3   3  -1 152.224 98.2825   2
   3   3   1 325.170 149.209   2
   3  -3   1 37.6691 118.977   4
  -3  -3  -1-24.9496 87.5911   9
  -3  -3  -2 44689.1 1414.26   9
   3  -3   2 41463.3 1373.33   4
  -3   3  -2 40408.2 1204.68   2
   3  -3   2 44309.8 1400.61   9
   3   3   2 42071.0 1380.66   2
   3  -3   3 24527.8 1075.82   4
   3  -3   3 25885.6 976.804   6
  -3   3  -3 23597.6 950.597   2
   3  -3   3 26768.2 1095.42   9
  -3  -3  -3 27498.2 1107.47   9
   3   3   3 25697.3 1103.78   2
  -3  -3  -4 26982.3 1093.83   9
   3  -3   4 26526.1 1037.82   6
  -3   3  -4 23535.2 982.137   2
   3  -3   4 25308.3 1111.59   4
   3  -3   4 25708.1 1082.76   9
   3   3   4 24708.6 1117.03   2
   3  -3   5 2606.01 364.200   6
  -3   3  -5 1967.95 318.485   2
   3   3   5 2458.97 368.707   2
   3  -3   5 2737.63 379.720   4
   3  -3   5 2374.52 341.190   9
   3   3   6 17682.9 993.437  20
   3  -3   6 17257.9 1011.85  19
  -3  -3  -6 16151.0 943.077  16
   3   3   7 442.131 139.677  20
   3  -3   7 1215.64 294.982  19
   3  -3   8 19616.9 1088.09  24
   3  -3   8 19525.5 1112.63  19
   3   3   8 21171.5 1117.36  20
   3   3   9 27664.6 1296.23  20
   3  -3   9 27374.2 1295.39  24
   3  -3   9 25985.4 1310.31  19
   3  -3  10-345.104 176.620  21
   3   3  10 265.917 173.283  20
   3  -3  10 421.825 206.869  19
   3   3  10 192.589 160.656  22
   3  -3  10 304.952 206.889  24
   3   3  11 8806.68 733.503  22
   3   3  11 8432.45 724.533  20
   3  -3  11 7558.46 715.903  19
   3  -3  11 8029.35 713.099  24
   3  -3  11 7441.60 684.499  21
   3   3  12 26864.7 1269.28  20
   3  -3  12 25195.0 1290.59  19
   3  -3  12 25285.8 1264.83  21
   3   3  12 27480.0 1287.32  22
   3  -3  12 30682.6 1337.60  15
   3  -3  12 25708.3 1239.43  24
   3  -3  13 2282.14 376.792  15
   3   3  13 2480.87 416.473  22
   3  -3  13 2871.55 428.311  21
   3  -3  13 2457.77 383.222  24
   3  -3  13 1918.74 364.957  12
   3   3  13 2480.16 389.708  20
   3   3  14 1062.27 280.014  22
   3  -3  14 1167.03 276.540  21
   3  -3  14 1194.32 284.814  12
   3   3  14 1124.58 270.594  20
   3  -3  14 1166.48 251.202  24
   3   3  15 896.608 243.236  22
   3  -3  15 227.147 151.969  21
   3   3  15 927.935 234.442  20
   3   3  15 505.890 188.850  11
   3  -3  15 354.654 161.513  12
   3  -3  15 136.220 116.730  24
   3   3  16 8307.19 654.763  22
   3   3  16 9279.38 617.712  20
   3   3  16 8501.57 613.044  11
   3  -3  16 8784.67 622.042  12
   3  -3  16 8856.16 641.278  21
   3  -3  16 9013.19 593.790  24
   3  -3  17 43.0216 99.6323  12
   3   3  17 30.0619 117.436  20
   3  -3  17 81.7779 100.646  21
   3   3  17 34.2132 110.425  11
   3  -3  17 11.1606 63.7835  24
   3   3  18 3724.26 347.687  11
   3  -3  18 3617.21 334.335  21
   3  -3  18 3697.88 319.393  12
   3  -3  19 401.550 109.080  21
   3   3  19 411.540 124.699  11
  -3   4  19 1712.49 199.161  10
  -3   4  19 1716.96 208.997  20
  -3  -4  18 144.779 100.600  24
  -3   4  18 30.6346 90.7971  20
  -3  -4  18 54.7128 113.323  15
  -3  -4  17 7175.73 554.128  15
  -3   4  17 7072.35 518.421  20
  -3  -4  17 6735.62 529.276  24
  -3  -4  16 702.167 222.704  15
  -3   4  16 732.676 207.008  20
  -3  -4  16 651.064 197.801  24
  -3  -4  16 642.229 191.974  13
  -3   4  15 5993.37 543.014  20
  -3  -4  15 6067.65 529.152  13
  -3  -4  15 6414.21 577.842  24
  -3  -4  15 6316.44 567.884  15
  -3  -4  14 571.667 206.134  13
  -3   4  14 535.750 198.954  20
  -3  -4  14 842.095 243.534  15
  -3  -4  14 505.618 164.311  24
  -3  -4  13 2580.07 394.113  15
  -3   4  13 2882.94 415.370  20
  -3  -4  13 2634.36 381.463  13
  -3  -4  13 2533.54 393.573  24
  -3  -4  12 250.001 175.925  13
  -3   4  12 573.520 245.375  20
  -3  -4  12 17.3448 151.045  15
  -3  -4  12 48.7164 142.808  24
  -3  -4  11 40434.4 1537.32  24
  -3   4  11 38263.0 1470.67  20
  -3  -4  11 37076.9 1431.79  15
  -3  -4  11 38948.1 1439.43  13
  -3   4  10 843.127 237.857  20
  -3  -4  10 867.473 257.119  15
  -3  -4  10 1033.50 256.506  13
  -3  -4  10 601.471 210.392  24
  -3  -4   9 10979.2 781.374  15
  -3   4   9 11234.9 806.863  20
  -3  -4   9 12297.5 808.370  13
  -3  -4   9 11308.2 820.302  24
  -3   4   8 416.303 185.190  20
  -3  -4   8 68.9680 110.213  24
  -3  -4   8 175.167 151.459  15
  -3   4   7 2536.51 393.822  20
   3  -4  -7 2378.38 404.055  19
  -3  -4   7 2217.12 364.010  24
  -3  -4   7 1937.34 359.620  15
  -3   4   6 2520.68 396.650  20
  -3  -4   6 2028.93 359.395  15
   3  -4  -6 2876.17 437.084  19
  -3  -4   6 2759.63 398.933  24
  -3   4   5 20880.9 1052.77  20
   3  -4  -5 20603.3 1149.47  19
  -3  -4   5 22177.6 1083.61  24
  -3  -4   5 17148.2 972.634  15
  -3  -4   5 19765.9 1201.87   9
  -3  -4   4 347.061 193.937   9
   3  -4  -4 294.273 196.700  19
  -3  -4   4 14.5743 150.976  15
   3  -4  -3 25378.0 1252.02  19
  -3  -4   3 24693.6 1301.58   9
   3  -4  -2 701.198 236.406  19
  -3  -4   2 975.427 275.189   9
  -3  -4   1 5203.83 594.260   9
   3  -4  -1 5464.85 585.807  19
   3  -4  -1 5284.94 585.692   9
  -3  -4   0-64.5007 145.091  16
   3  -4   0 165.535 154.613   9
  -3  -4   0 247.049 179.179   9
   3  -4   0 466.173 160.774  24
   3   4   1 837.996 245.403  20
   3  -4   1 1020.25 274.160  19
   3  -4   1 625.420 220.793  24
  -3  -4  -1 749.302 226.809  16
   3  -4   1 494.682 198.857   9
  -3  -4  -1 903.620 256.116   9
   3   4   2 333.401 182.024  20
   3  -4   2 10.0249 127.539  19
   3  -4   2 227.352 147.215   9
  -3  -4  -2-169.439 161.958  16
  -3  -4  -2-256.013 171.238   9
   3  -4   2 17.0397 166.381  24
   3  -4   3 4379.38 536.013  19
   3  -4   3 4165.79 505.585   9
   3   4   3 5133.99 573.395  20
  -3  -4  -3 4713.64 550.571   9
   3  -4   3 4836.74 555.970  24
  -3  -4  -4 12932.3 872.067   9
   3   4   4 13162.0 908.348  20
   3  -4   4 11765.5 890.016  19
   3  -4   4 12079.0 837.742   9
   3  -4   4 12915.4 908.980  24
   3   4   5 1835.31 355.884  20
   3  -4   5 1624.72 343.505  19
  -3  -4  -5 2032.20 356.873   9
   3  -4   5 2061.73 373.007  24
   3  -4   5 2066.80 346.841   9
   3  -4   6 1869.55 351.753  24
   3   4   6 1895.87 371.400  20
   3  -4   6 1660.00 344.387  19
   3  -4   6 1814.11 343.976   9
   3   4   7 3115.83 456.437  20
   3  -4   7 2201.23 394.145  19
   3  -4   7 2420.21 397.409  24
   3  -4   8 496.452 202.935  19
   3  -4   8 455.151 224.142  24
   3   4   8 658.961 253.858  20
   3   4   9 20282.5 1113.49  20
   3  -4   9 19888.6 1117.00  19
   3  -4   9 19698.9 1101.49  24
   3   4  10 155.475 163.683  20
   3  -4  10 163.717 150.608  19
   3  -4  10 127.604 142.280  24
   3   4  11 13864.3 874.042  20
   3  -4  11 12578.4 848.235  19
   3  -4  11 13299.1 852.332  24
   3   4  12 1142.26 265.304  20
   3  -4  12 1089.91 269.143  24
   3  -4  13 6979.87 543.779  12
   3   4  13 6783.25 553.136  20
   3   4  13 6578.01 481.319  11
   3  -4  13 6429.09 535.818  24
   3   4  14 335.751 147.271  20
   3   4  14 114.240 103.878  11
   3  -4  14 405.918 121.059  12
   3  -4  14 329.289 131.029  24
   3   4  15 4831.83 333.586  11
   3   4  15 4642.31 381.415  20
   3  -4  15 4957.15 350.427  12
   3  -4  15 5146.42 392.918  24
   3   4  16 406.430 115.083  20
   3  -4  16 155.255 78.5711  24
  -3  -5  14 3842.95 308.395  15
  -3   5  14 3806.93 310.741  20
  -3  -5  14 3961.61 326.833  24
  -3   5  13-94.9568 99.8817  20
  -3  -5  13 66.8512 84.0298  24
  -3  -5  13-0.50409 102.065  15
  -3  -5  12 4246.43 389.492  24
  -3  -5  12 4079.39 377.245  15
  -3   5  12 3858.48 363.321  20
  -3  -5  11 580.468 164.221  24
  -3   5  11 500.565 157.869  20
  -3  -5  11 377.079 137.577  15
  -3   5  10 5518.79 456.080  20
  -3  -5  10 5520.88 462.008  15
   3  -5 -10 5886.40 523.683   9
  -3  -5  10 6526.36 502.682  24
  -3   5   9 517.863 178.866  20
  -3  -5   9 501.339 160.176  24
   3  -5  -9 619.749 193.617   9
  -3  -5   9 642.259 185.357  15
  -3   5   8 2146.12 301.084  20
  -3  -5   8 1930.09 297.232  15
   3  -5  -8 1772.74 334.945   9
  -3  -5   8 2045.41 298.671  24
  -3  -5   7 1470.85 262.788  15
  -3  -5   7 943.107 212.171  24
   3  -5  -7 1330.11 297.417   9
  -3  -5   6 806.029 202.903  15
   3  -5  -6 1189.56 270.976  19
   3  -5  -6 957.407 280.296   9
   3  -5  -5 4517.34 494.079  19
  -3  -5   5 3648.08 413.501  15
   3  -5  -5 4042.12 526.178   9
   3  -5  -4 11206.8 798.175  19
   3  -5  -4 9658.75 787.317   9
  -3  -5   4 10125.2 680.793  15
  -3  -5   3 1577.31 299.702  15
   3  -5  -3 1521.34 319.733  19
   3  -5  -3 1853.69 371.027   9
  -3  -5   2 4739.81 486.447  15
   3  -5  -2 5074.99 550.396  19
   3  -5  -2 4647.04 554.755   9
   3  -5  -1 24.6500 124.960  19
   3  -5  -1 238.490 166.339   9
  -3  -5   0 6874.98 588.955  15
   3  -5   0 6254.64 611.255   9
   3  -5   0 7721.47 655.692  19
   3  -5   1 3167.43 431.270  19
   3  -5   1 3420.51 445.691   9
  -3  -5  -1 3620.35 477.627   9
  -3  -5  -1 3367.85 432.991  15
   3  -5   2 3526.73 395.744  24
  -3  -5  -2 3731.53 477.293   9
   3  -5   2 3741.07 450.822  19
   3  -5   2 3247.28 434.614   9
  -3  -5  -2 3493.53 426.519  15
   3  -5   3 3.68189 168.548  19
   3  -5   3 157.255 156.405   9
   3   5   3 234.053 122.825  20
  -3  -5  -3-10.1677 106.216   9
   3  -5   3 73.9635 111.859  24
   3  -5   4 2128.37 332.326  19
   3   5   4 2574.25 374.094  20
  -3  -5  -4 2540.43 357.731   9
   3  -5   4 2175.94 334.167  24
   3   5   5 2761.12 375.196  20
   3  -5   5 2775.62 382.453  19
   3  -5   5 2035.56 317.653  24
   3   5   6 1432.74 287.345  20
   3  -5   6 1726.91 303.730  19
   3  -5   6 1629.58 293.985  24
   3  -5   7-39.2850 104.948  19
   3  -5   7-14.7846 118.156  24
   3   5   8 783.028 204.973  20
   3  -5   8 880.946 198.036  24
   3  -5   8 486.621 167.318  19
   3   5   9 122.070 125.590  20
   3  -5   9 222.098 113.211  24
   3  -5  10 8812.90 479.443  12
   3   5  10 7733.50 496.067  20
   3  -5  10 7819.09 505.010  24
   3   5  11 915.820 177.920  20
   3  -5  11 790.330 161.365  24
   3   5  12 3704.92 275.404  20
   3  -5  12 3850.51 280.718  24
  -4   0  25-101.066 103.898  11
  -4   0  24 949.418 216.582  11
  -4   0  23-90.6059 95.5939  25
  -4   0  23-49.0998 113.459  11
  -4   0  23 95.7664 142.600  27
  -4   0  22 3370.24 432.538  27
  -4   0  22 2781.06 397.487  11
  -4   0  22 3571.02 412.836  17
  -4   0  21 43.2809 126.131  11
  -4   0  21 154.995 144.062  17
  -4   0  20 32398.2 1385.29  11
  -4   0  20 35372.9 1393.60  17
  -4   0  20 33828.7 1416.12  27
  -4   0  19 51.4172 161.459  11
  -4   0  19 120.120 157.875  17
  -4   0  19 46.5246 142.576  27
  -4   0  18 1033.46 283.415  11
  -4   0  18 754.282 225.358  17
  -4   0  18 1166.61 295.391  27
  -4   0  17-87.9590 130.155  11
  -4   0  17 257.800 165.272  17
  -4   0  17 103.749 170.954  27
  -4   0  16 81334.1 2123.30  27
  -4   0  16 81330.1 2146.59  11
  -4   0  14 67633.1 1992.91   7
  -4   0  13-111.447 135.963   7
  -4   0  12 423628. 4607.27   7
  -4   0  11 1.61488 108.144   7
  -4   0  11 46.1753 107.538   3
  -4   0  11-5.50809 93.2494   1
  -4   0  10 72533.2 1591.10   3
  -4   0  10 76709.8 1778.74   7
  -4   0   9 85.1394 133.702   7
  -4   0   9 42.5685 94.1530   3
  -4   0   9 35.8534 69.5536   1
  -4   0   8 4266.24 381.532   3
  -4   0   8 4499.70 256.881   1
  -4   0   8 4363.43 376.660   7
  -4   0   8 4234.52 319.401   8
   4   0  -7 57.3852 24.6915   2
  -4   0   7 36.0129 48.6492   1
  -4   0   7 55.3235 116.359   3
  -4   0   7 103.662 91.6138   8
  -4   0   7 36.2097 92.3567   7
  -4   0   6 255975. 2649.88   3
  -4   0   6 259362. 2421.60   7
  -4   0   6 265438. 1628.96   1
   4   0  -6 262526. 1021.64   2
  -4   0   6 266308. 2167.53   8
  -4   0   5-17.6076 83.2361   3
  -4   0   5-3.48211 74.7099   7
  -4   0   4 43263.0 802.696   8
  -4   0   4 43982.5 1015.48   3
  -4   0   4 44220.5 777.768   7
  -4   0   4 45638.4 503.293   2
  -4   0   3-7.43795 80.8937   3
  -4   0   3 29.9211 46.5751   7
  -4   0   3-27.6529 66.9834   8
  -4   0   2 203665. 1032.76   7
  -4   0   2 197522. 1646.29   8
  -4   0   1 54.8480 69.0731   3
  -4   0   1 32.5262 70.5208   8
  -4   0   0 71885.4 1055.87   8
  -4   0   0 71701.1 1025.63   3
  -4   0  -1 17.0686 58.3124   3
   4   0   1 30.9563 67.1131   1
  -4   0  -2 132032. 1100.00   3
   4   0   2 116163. 1513.83   1
  -4   0  -3 35.2635 30.3076   3
   4   0   3 65.9456 91.0059   1
   4   0   4 32714.0 907.131   1
   4   0   5 86.0509 110.686   1
   4   0   6 2917.15 309.647   1
   4   0   6 3075.53 304.888   5
   4   0   6 3379.15 257.756   4
   4   0   7 35.6969 80.4435   5
   4   0   7 63.3784 76.4949   4
   4   0   7 23.0814 103.903   1
   4   0   8 132168. 2259.74   1
   4   0   8 131966. 2137.85   5
   4   0   9 156.313 125.125   1
   4   0   9-13.4992 70.6681   5
   4   0  10 7296.51 554.989   5
   4   0  10 7206.88 586.849   1
   4   0  11-127.936 167.437   1
   4   0  12 9093.50 720.936  23
   4   0  12 9005.30 712.505  12
   4   0  12 10296.2 733.784  22
   4   0  13 27.4064 97.7617  22
   4   0  13 181.794 148.993  12
   4   0  13 134.802 136.696  23
   4   0  14 55027.5 1826.06  23
   4   0  14 57192.2 1810.11  22
   4   0  14 59731.4 1825.28  11
   4   0  14 54674.6 1801.51  12
   4   0  15 172.465 148.359  12
   4   0  15 332.973 190.201  11
   4   0  15 231.031 174.851  22
   4   0  16 1017.31 260.898  11
   4   0  16 834.912 244.949  12
   4   0  16 982.608 258.289  22
   4   0  17-147.057 146.160  22
   4   0  17 6.07018 145.396  12
   4   0  17-358.308 185.853  11
   4   0  18 10421.4 707.179  22
   4   0  18 9101.91 709.878  12
   4   0  18 8952.46 655.740  11
   4   0  18 9970.48 657.722  27
   4   0  19-20.9917 149.483  11
   4   0  19-34.3132 119.076  12
   4   0  19-134.725 122.139  22
   4   0  19 147.420 100.588  27
   4   0  20 7011.74 538.516  12
   4   0  20 7003.14 481.447  11
   4   0  20 7104.97 457.407  27
   4   0  21-0.55223 82.8350  12
   4   0  21-58.4108 80.4671  11
  -4   1  25 1903.25 209.334  11
  -4  -1  25 1918.87 220.986  26
  -4   1  24 364.349 130.977  11
  -4   1  24 283.523 119.873  17
  -4   1  24 201.058 119.054  27
  -4  -1  24 30.5602 87.4314  26
  -4   1  23 6276.60 497.062  11
  -4  -1  23 6822.01 545.348  11
  -4   1  23 6171.68 480.823  17
  -4   1  23 6520.66 512.600  27
  -4   1  22 4840.19 476.343  27
  -4  -1  22 5063.52 430.035  21
  -4   1  22 4996.95 480.416  11
  -4   1  22 5478.65 504.634  17
  -4   1  22 5671.67 475.065  10
  -4  -1  22 5158.48 518.609  11
  -4  -1  22 5903.47 461.665  25
  -4  -1  21 7085.44 554.373  21
  -4   1  21 5763.26 548.468  11
  -4   1  21 6530.09 595.988  17
  -4   1  21 6561.84 575.392  27
  -4  -1  21 6839.57 554.298  25
  -4  -1  21 6242.61 606.403  11
  -4  -1  20 11776.4 838.007  11
  -4   1  20 12844.6 832.745  11
  -4  -1  20 12569.6 865.515  27
  -4   1  20 13691.6 865.555  27
  -4  -1  20 14693.3 833.709  21
  -4  -1  20 12909.0 809.056  25
  -4  -1  19 12888.8 891.349  27
  -4   1  19 12624.3 841.033  27
  -4  -1  19 11948.6 863.921  11
  -4   1  19 12343.4 836.582  11
  -4  -1  19 13472.5 862.643  25
  -4  -1  19 14380.5 850.975  21
  -4  -1  18 952.374 237.154  21
  -4  -1  18 563.248 220.924  27
  -4  -1  18 718.635 256.856  11
  -4   1  18 837.680 241.526  11
  -4   1  18 106.327 150.653  27
  -4  -1  18 818.843 259.238  15
  -4  -1  17 13996.5 851.810  13
  -4   1  17 13492.6 866.743  11
  -4  -1  17 12933.5 822.149  21
  -4  -1  17 11951.1 858.632  11
  -4  -1  17 11978.4 856.115  15
  -4  -1  17 12453.4 887.726  27
  -4  -1  16 4092.14 469.919  13
  -4  -1  16 3651.16 446.926  21
  -4  -1  16 3482.93 467.948  11
  -4   1  16 3906.99 462.464  11
  -4  -1  16 4367.90 516.031  15
  -4  -1  16 3506.75 480.267  27
  -4  -1  15 62748.3 1863.69  11
  -4   1  15 62646.8 1796.23  11
  -4  -1  15 62866.7 1847.44  15
  -4  -1  15 63965.5 1751.10  21
  -4  -1  15 63782.2 1858.52  27
  -4  -1  14 1264.61 279.163   7
  -4   1  14 1713.73 361.593   7
  -4   1  14 1048.66 242.393   3
  -4   1  14 1409.81 258.529   1
  -4  -1  13 64882.0 1952.79   7
  -4   1  13 61993.0 1650.83   3
  -4   1  13 62705.7 1989.49   7
  -4   1  13 64731.6 1607.07   1
  -4  -1  12 218.818 148.518   7
  -4   1  12 431.222 153.494   3
  -4   1  12 314.059 123.523   1
  -4   1  12 364.132 200.598   7
  -4  -1  11 10973.9 721.972   7
  -4   1  11 9912.78 617.926   3
  -4   1  11 10382.9 773.010   7
  -4   1  11 10400.5 585.047   1
  -4   1  10 4208.21 393.948   3
  -4   1  10 4244.05 488.604   7
  -4   1  10 4252.02 364.199   1
   4   1 -10 5205.88 332.360   2
  -4  -1  10 5003.70 459.949   7
  -4  -1  10 4670.59 405.062   8
  -4   1   9 106715. 1699.90   1
   4   1  -9 109515. 1458.34   2
  -4   1   9 109808. 2299.66   7
   4  -1  -9 110863. 1412.99   4
  -4  -1   9 109512. 1951.90   7
  -4  -1   9 106605. 1803.98   8
  -4   1   8 1090.96 211.813   3
  -4  -1   8 865.168 175.896   8
   4   1  -8 1054.81 148.937   2
   4  -1  -8 1328.26 170.939   4
  -4   1   8 803.334 162.250   1
  -4  -1   8 1087.36 199.506   7
  -4   1   7 68493.4 1499.44   3
  -4  -1   7 69733.5 1329.21   7
   4   1  -7 70082.3 1077.90   2
  -4  -1   7 65848.0 1283.19   8
   4   1  -6 29286.0 682.966   2
  -4  -1   6 29459.2 830.361   8
  -4   1   6 29790.3 968.082   3
  -4  -1   5 110502. 1565.72   8
  -4   1   5 114395. 1824.68   3
   4   1  -5 115267. 1345.20   2
  -4   1   4 212751. 2431.90   3
  -4  -1   4 215324. 2140.94   8
   4   1  -4 218877. 1867.97   2
  -4   1   4 221467. 1358.92   8
  -4   1   3 34693.4 499.030   8
  -4  -1   3 33042.4 828.857   8
   4   1  -3 33672.2 746.005   2
  -4  -1   2 86308.7 1329.45   8
   4   1  -2 87715.1 1238.13   2
  -4   1   2 91663.0 811.486   8
   4   1  -2 90036.1 648.129   1
  -4   1   1 239605. 1373.34   8
  -4  -1   1 230021. 2164.92   8
   4   1  -1 237466. 1453.56   1
   4   1  -1 233214. 2087.69   2
  -4   1   0 87075.3 904.155   8
   4  -1   0 84993.6 1469.25   4
   4   1   0 84377.2 1037.75   1
   4   1   0 83509.8 1306.47   2
   4   1   1 279932. 2514.80   2
   4  -1   1 276024. 2551.90   5
   4  -1   1 279163. 2656.90   4
   4   1   1 281781. 2143.24   1
   4   1   2 9123.40 429.505   1
   4  -1   2 8885.75 475.692   5
   4  -1   2 8654.34 475.200   4
   4  -1   3 55819.2 1229.45   5
   4  -1   3 59347.0 1234.10   4
   4   1   3 55898.4 1145.98   1
   4   1   4 13669.8 609.464   1
   4  -1   4 13815.1 637.823   5
   4  -1   4 15161.6 618.014   4
   4   1   5 25916.1 891.060   1
   4   1   5 27928.8 759.408   7
   4  -1   5 25835.2 908.908   5
   4  -1   5 26952.6 819.909   4
   4   1   6 5111.84 437.214   1
   4  -1   6 5769.94 448.641   5
   4  -1   6 5539.36 382.660   4
   4   1   7 79381.2 1746.54   1
   4  -1   7 83419.3 1844.67   1
   4  -1   7 79904.5 1737.51   5
   4   1   7 86679.3 1601.20   5
   4  -1   7 90109.4 1536.86   4
   4   1   8 739.348 206.362   1
   4  -1   8 857.223 232.709   1
   4  -1   8 860.522 167.725   4
   4  -1   8 900.022 218.390   5
   4   1   8 805.528 166.921   5
   4   1   9 13494.1 797.474   1
   4   1   9 14043.8 687.944   5
   4  -1   9 14670.6 846.987   1
   4  -1  10 6070.46 572.858   1
   4   1  10 5308.28 533.382   1
   4   1  11 23166.4 1104.00  22
   4   1  11 23198.7 1161.24  12
   4  -1  11 22579.9 1151.25  12
   4   1  11 23084.9 1125.59  23
   4  -1  12 4746.13 537.060  12
   4   1  12 4347.82 527.024  12
   4   1  12 4272.66 495.348  22
   4   1  12 4294.72 508.089  23
   4  -1  12 5244.31 562.996  23
   4  -1  13 7605.59 683.913  12
   4  -1  13 7798.35 684.409  23
   4   1  13 7651.97 692.307  12
   4   1  13 7926.11 674.208  22
   4   1  14 5976.69 599.203  22
   4  -1  14 6116.90 610.523  23
   4  -1  14 5807.48 603.987  12
   4   1  14 5190.24 574.776  12
   4   1  15 15418.2 956.094  22
   4   1  15 15725.4 960.342  11
   4  -1  15 16038.4 992.658  12
   4   1  15 16108.7 1010.48  12
   4  -1  16 30.8487 126.079  12
   4   1  16 300.543 178.373  11
   4   1  16 76.3060 129.487  22
   4   1  16 303.572 191.619  12
   4   1  17 4339.75 492.715  22
   4  -1  17 4746.90 518.475  12
   4   1  17 4119.24 483.908  11
   4   1  17 4519.80 532.451  12
   4   1  18 36.9089 125.851  22
   4  -1  18 56.5139 120.671  12
   4   1  18 189.792 154.713  11
   4   1  18 233.147 165.784  12
   4   1  19 2872.03 369.542  22
   4  -1  19 2411.35 335.540  12
   4   1  19 2825.11 361.588  11
   4   1  20 1104.84 220.650  22
   4  -1  20 1424.56 246.221  12
   4   1  20 1109.86 210.593  11
   4   1  20 1122.89 213.143  27
   4  -1  21 8588.65 474.818  12
   4   1  21 9554.40 498.878  11
   4   1  21 9815.49 463.718  27
   4  -1  22 127.576 70.1498  21
  -4  -2  24 1748.79 204.204  26
  -4   2  24 1764.53 202.408  17
  -4  -2  23 796.433 166.505  21
  -4   2  23 791.053 176.198  17
  -4  -2  23 756.542 178.586  26
  -4   2  23 479.238 140.437  10
  -4   2  23 605.363 134.109  27
  -4   2  22 5856.26 417.856  11
  -4   2  22 4889.92 442.754  17
  -4  -2  22 5124.78 429.758  21
  -4   2  22 5876.65 430.194  27
  -4  -2  22 5542.76 472.144  26
  -4  -2  21 616.175 167.242  25
  -4   2  21 774.060 187.522  11
  -4  -2  21 614.034 202.373  26
  -4   2  21 700.016 168.738  27
  -4  -2  21 598.417 183.483  21
  -4   2  20 14771.4 817.701  20
  -4   2  20 14048.9 766.544  11
  -4  -2  20 13350.1 794.359  13
  -4  -2  20 13267.6 800.827  21
  -4   2  20 13364.1 753.176  27
  -4  -2  20 12759.9 831.591  15
  -4  -2  20 12344.8 799.589  26
  -4  -2  20 13154.8 750.339  25
  -4  -2  19 3849.38 452.105  13
  -4  -2  19 3158.52 408.526  21
  -4  -2  19 3986.18 452.005  24
  -4   2  19 4425.34 484.993  20
  -4  -2  19 3763.02 475.005  11
  -4  -2  19 3588.29 450.212  26
  -4  -2  19 3534.28 471.942  15
  -4   2  19 3535.66 410.099  27
  -4   2  19 3480.72 400.610  11
  -4  -2  19 3719.43 435.928  25
  -4  -2  18 26707.2 1211.20  21
  -4  -2  18 25910.3 1244.12  11
  -4   2  18 26951.1 1225.24  20
  -4  -2  18 27336.3 1221.32  13
  -4  -2  18 26058.1 1191.75  24
  -4  -2  18 27515.4 1235.13  25
  -4  -2  18 25499.2 1248.86  15
  -4   2  17 5577.45 574.179  20
  -4  -2  17 4310.63 495.049  24
  -4  -2  17 4528.82 516.226  13
  -4  -2  17 4490.29 513.555  21
  -4  -2  17 4420.47 526.913  11
  -4  -2  17 4943.69 559.187  25
  -4  -2  17 4597.93 548.785  15
  -4  -2  16 264.418 153.053  21
  -4   2  16 616.161 240.820  20
  -4  -2  16 437.396 197.259  11
  -4  -2  16 421.233 202.975  25
  -4  -2  16 419.942 203.053  15
  -4  -2  16 203.280 158.719  13
  -4  -2  16 350.895 169.904  24
  -4  -2  15 1150.76 268.964  21
  -4   2  15 1066.92 266.210  20
  -4  -2  15 986.689 276.772  11
  -4  -2  15 1073.72 284.724  25
  -4  -2  15 606.774 220.383  15
  -4  -2  15 1003.09 254.376  24
  -4  -2  14 5810.94 555.799  21
  -4   2  14 6535.65 607.202  20
  -4  -2  14 6337.95 604.342  11
  -4  -2  14 6076.40 578.426  15
  -4  -2  14 5557.83 541.220  24
  -4  -2  14 5948.58 644.909  25
  -4  -2  13 4685.11 502.021  21
  -4   2  13 5649.81 561.819  20
  -4  -2  13 3980.05 469.245  11
  -4  -2  13 4852.64 572.237  25
  -4  -2  13 4436.88 490.684  15
  -4  -2  13 4495.95 482.628  24
  -4   2  12 14104.1 827.048   3
  -4   2  12 14436.8 834.158   1
   4   2 -11 888.259 179.632   2
  -4   2  11 826.084 213.010   1
  -4   2  11 1276.69 268.714   3
  -4  -2  10 197.797 129.093   8
  -4   2  10-72.4125 98.4355   1
   4   2 -10 294.377 144.306   2
  -4   2  10 284.033 146.667   3
  -4   2   9 7412.17 600.028   3
  -4   2   9 7231.25 533.017   1
   4   2  -9 8606.22 537.707   2
  -4  -2   9 8407.04 578.503   8
  -4   2   8 42396.6 1389.31   3
  -4   2   8 42468.2 1238.59   1
   4   2  -8 42500.5 1142.57   2
   4  -2  -8 44432.3 1031.70   4
  -4  -2   8 43008.5 1251.32   8
   4   2  -7 4664.74 380.204   2
  -4  -2   7 4418.54 394.324   8
   4  -2  -7 4420.06 331.559   4
  -4   2   7 4554.38 449.388   3
  -4  -2   6 109286. 1861.72   8
   4   2  -6 108555. 1756.01   2
   4  -2  -6 107130. 1647.08   4
   4   2  -5 466.303 128.043   2
  -4  -2   5 759.764 169.418   8
   4  -2  -5 622.008 146.115   4
  -4  -2   4 39982.4 1085.96   8
   4   2  -4 36888.0 1008.26   2
   4  -2  -4 37688.3 1009.05   4
  -4  -2   3 4237.88 358.682   8
  -4   2   3 4295.69 256.143   2
   4  -2  -3 3781.68 334.822   4
   4   2  -3 3941.81 342.350   2
  -4  -2   2 57495.5 1291.74   8
   4  -2  -2 54086.2 1264.87   4
   4   2  -2 54907.6 1241.81   2
  -4   2   1 6437.87 348.691   2
   4  -2  -1 6584.28 379.454   5
   4  -2  -1 5876.08 433.287   4
   4   2  -1 5797.29 426.160   2
  -4  -2   1 6252.00 431.392   8
   4   2   0 149495. 2142.90   2
   4  -2   0 147215. 2175.67   4
  -4  -2   0 151456. 2111.05   8
  -4  -2  -1 26206.8 891.854   8
   4  -2   1 27007.2 944.946   4
   4   2   1 27757.4 953.499   2
  -4  -2  -2 153063. 2210.08   8
   4   2   2 148252. 2279.56   2
   4   2   2 158464. 1990.12   1
   4  -2   2 143565. 2199.53   4
  -4  -2  -3 24376.1 911.327   8
   4   2   3 26051.4 865.665   1
   4   2   3 24058.6 957.887   2
  -4  -2  -4 122430. 2110.20   8
   4   2   4 123040. 2018.70   1
  -4  -2  -5 2969.21 353.577   8
   4  -2   5 3247.45 350.234   4
   4   2   5 3165.16 352.248   1
   4  -2   6 133283. 2240.23   4
   4   2   6 129354. 2308.09   1
   4   2   7 5934.34 533.726   1
   4  -2   7 6861.60 527.301   4
   4   2   8 33501.7 1291.13   1
   4  -2   8 36121.3 1214.30   4
   4   2   9 32201.2 1302.52  22
   4   2   9 25765.8 1341.71  12
   4   2   9 30994.2 1265.93  20
   4  -2   9 27942.1 1264.92  19
   4   2   9 29319.8 1259.22   1
   4   2  10 1979.40 411.723  12
   4  -2  10 2218.66 388.673  19
   4   2  10 1945.47 350.022  22
   4   2  10 2119.19 353.019  20
   4   2  11 4983.29 534.236  22
   4   2  11 4996.03 616.960  12
   4   2  11 5695.83 577.705  20
   4  -2  11 4912.31 562.620  19
   4  -2  11 5296.30 547.510  24
   4   2  12 10628.8 791.069  22
   4   2  12 11385.8 899.837  12
   4  -2  12 11910.5 884.952  12
   4   2  12 13311.3 868.435  20
   4  -2  12 10712.3 828.410  19
   4  -2  12 13272.0 855.385  24
   4   2  13 196.617 150.163  22
   4   2  13-179.961 172.645  12
   4  -2  13 202.278 187.849  12
   4   2  13 170.733 172.091  20
   4  -2  13-79.4843 103.170  24
   4   2  14 8497.08 707.750  22
   4  -2  14 7981.98 712.080  12
   4   2  14 10257.4 743.385  20
   4   2  15 6049.05 597.230  22
   4  -2  15 6377.09 618.302  12
   4  -2  16 8525.64 673.737  12
   4   2  16 8423.46 666.572  11
   4   2  16 8553.25 692.865  22
   4   2  17 1321.74 276.803  11
   4  -2  17 1856.31 321.370  12
   4   2  17 1293.07 280.179  22
   4  -2  18 1779.86 275.537  12
   4   2  18 1750.42 282.674  11
   4   2  18 1357.22 259.837  22
   4  -2  19-133.318 101.625  21
   4   2  19 99.1023 106.380  11
   4  -2  19-17.0272 95.5395  12
   4   2  19 52.4497 123.812  22
   4  -2  20 2370.08 241.972  21
   4   2  20 2172.94 254.057  11
   4  -2  20 1815.63 215.357  12
  -4  -3  22 131.384 82.1222  26
  -4   3  22 410.751 108.124  17
  -4   3  22 267.807 99.9568  10
  -4  -3  21 2525.37 283.385  26
  -4   3  21 2446.57 252.384  20
  -4   3  21 2363.24 286.338  17
  -4  -3  20 955.209 213.495  21
  -4   3  20 918.919 197.276  20
  -4  -3  20 605.872 182.845  26
  -4  -3  20 639.062 188.036  15
  -4  -3  19 5807.65 508.395  13
  -4  -3  19 6125.74 527.575  21
  -4   3  19 6444.55 525.169  20
  -4  -3  19 6517.13 560.823  26
  -4  -3  19 5658.34 515.329  24
  -4  -3  19 6170.32 562.734  15
  -4  -3  19 6507.03 486.077  25
  -4  -3  18 1450.43 296.453  15
  -4  -3  18 1179.60 261.199  24
  -4  -3  18 1197.28 263.782  13
  -4  -3  18 1502.04 294.208  21
  -4  -3  18 1034.83 235.224  26
  -4  -3  18 1129.60 233.207  25
  -4   3  18 1145.97 255.791  20
  -4  -3  17 9717.27 737.004  26
  -4  -3  17 8991.43 706.428  13
  -4  -3  17 9172.24 719.273  24
  -4  -3  17 9140.87 703.182  21
  -4   3  17 9117.00 693.214  20
  -4  -3  17 10219.5 734.071  25
  -4  -3  17 9342.43 733.962  15
  -4  -3  16-360.518 188.114  13
  -4  -3  16 71.3376 117.404  26
  -4  -3  16 251.553 162.336  21
  -4  -3  16-52.0234 114.421  24
  -4   3  16 58.4492 167.588  20
  -4  -3  16-100.572 153.313  15
  -4  -3  16-241.490 163.861  25
  -4  -3  15 8530.62 707.338  13
  -4  -3  15 8997.64 720.361  21
  -4   3  15 8910.75 724.131  20
  -4  -3  15 9119.72 732.171  26
  -4  -3  15 8385.53 707.934  15
  -4  -3  15 10158.4 810.402  25
  -4  -3  15 8874.66 728.577  24
  -4  -3  14 298.254 175.772  13
  -4  -3  14 10.9024 102.855  21
  -4   3  14-277.909 176.010  20
  -4  -3  14 83.7792 141.984  25
  -4  -3  14 236.860 163.812  15
  -4  -3  14 53.9583 108.001  26
  -4  -3  14 26.0285 150.770  24
  -4  -3  13 306.531 139.901  15
  -4  -3  13 611.929 199.512  21
  -4   3  13 416.511 222.918  20
  -4  -3  13 613.013 223.241  26
  -4  -3  13 307.415 157.927  24
  -4  -3  13 274.002 181.358  25
  -4  -3  12 2132.81 362.873  21
  -4  -3  12 1658.22 320.582  15
  -4   3  12 1696.67 333.771  20
  -4  -3  12 2084.58 345.308  26
  -4  -3  12 1814.63 337.153  24
  -4  -3  12 1644.43 332.791  25
  -4  -3  11 29169.4 1257.92  15
  -4   3  11 29145.7 1287.05  20
  -4  -3  11 28273.0 1229.55  21
  -4  -3  11 28513.3 1220.83  26
  -4  -3  11 27833.3 1362.64  25
  -4  -3  11 29598.9 1300.56  24
  -4  -3  10 5563.80 538.835  21
  -4   3  10 5466.80 557.858  20
  -4  -3  10 5088.15 576.604  25
  -4  -3  10 5146.67 520.691  26
  -4  -3  10 4943.18 513.781  15
  -4  -3  10 5301.18 538.764  24
  -4  -3   9 40350.0 1428.65  21
  -4   3   9 40439.0 1487.60  20
  -4  -3   9 40662.6 1481.72  24
  -4  -3   9 38488.0 1542.39  25
  -4  -3   9 40127.7 1443.09  15
  -4  -3   9 37296.1 1357.73  26
  -4  -3   8 15939.0 965.545  25
  -4  -3   8 15839.4 883.520  21
  -4   3   8 17264.7 947.822  20
  -4  -3   8 16419.4 915.424  15
  -4  -3   8 15270.1 857.010  26
  -4  -3   8 18439.4 973.790  24
  -4   3   7 16197.7 963.242   3
  -4  -3   7 16326.1 905.666  15
  -4  -3   7 15408.4 852.321  26
   4   3  -7 17369.2 901.004   2
  -4  -3   7 17259.1 967.664  25
  -4  -3   7 16682.9 867.183   8
   4   3  -6 25331.7 1073.89   2
   4  -3  -6 25280.2 978.450   4
  -4  -3   6 25903.3 1058.09   8
  -4  -3   5 52045.8 1694.07   9
  -4  -3   5 55842.0 1511.14   8
   4   3  -5 56401.8 1586.82   2
   4  -3  -5 52860.6 1427.85   4
  -4  -3   4 5058.28 526.988   9
   4   3  -4 4836.70 464.343   2
   4  -3  -4 4456.33 423.488   4
  -4  -3   4 4605.08 435.694   8
   4   3  -3 42204.0 1367.09   2
   4  -3  -3 41735.2 1314.00   4
  -4  -3   3 42130.3 1468.75   9
  -4  -3   3 44341.8 1322.37   8
   4   3  -2 13324.5 781.992   2
  -4  -3   2 14467.3 762.998   8
   4  -3  -2 12871.1 743.637   4
  -4  -3   2 14048.2 840.508   9
  -4  -3   1 3149.37 354.755   8
   4  -3  -1 3396.98 393.791   4
  -4  -3   1 2682.86 378.277   9
   4   3  -1 3275.34 397.000   2
  -4  -3   0 10451.3 662.268   8
  -4  -3   0 10528.4 710.762   9
   4  -3   0 9928.39 677.511   4
   4   3   0 9651.92 673.380   2
  -4  -3  -1 35209.0 1232.29   8
  -4   3  -1 34934.6 1122.55   2
  -4  -3  -1 35485.7 1288.55   9
   4  -3   1 33163.1 1267.69   4
   4   3   1 33077.8 1268.97   2
  -4   3  -2 1033.49 215.871   2
  -4  -3  -2 1512.40 279.812   8
   4   3   2 1129.99 266.971   2
   4  -3   2 1643.53 281.332   9
  -4  -3  -2 1304.64 261.899   9
   4  -3   2 1203.97 264.100   4
   4  -3   3 43266.8 1543.34  19
  -4   3  -3 40519.9 1299.61   2
   4  -3   3 45365.0 1415.57   9
   4  -3   4 8878.09 712.695  19
  -4  -3  -4 9619.30 717.001  16
   4  -3   5 64226.1 1949.25  19
  -4  -3  -5 64411.3 1886.40  16
   4   3   6 6139.36 603.006  20
   4  -3   6 5974.79 610.313  19
  -4  -3  -6 6037.26 587.474  16
   4   3   7 116.500 170.793  20
   4  -3   7 163.629 134.367  19
  -4  -3  -7-226.292 153.157  16
   4   3   8 1303.56 308.358  20
   4  -3   8 736.738 217.505  19
   4   3   9 66302.0 2011.72  20
   4  -3   9 61814.5 2005.78  19
   4  -3   9 65165.9 1998.20  24
   4   3  10 3693.70 475.122  22
   4  -3  10 2930.44 465.525  19
   4   3  10 3771.25 496.742  20
   4  -3  10 3303.50 456.566  24
   4   3  11 10026.3 772.964  22
   4  -3  11 10789.3 816.958  21
   4   3  11 9746.23 763.673  20
   4  -3  11 8579.90 750.083  19
   4  -3  11 9548.04 756.155  24
   4  -3  12 3005.96 426.710  21
   4   3  12 2513.58 399.414  20
   4  -3  12 2172.03 377.556  19
   4  -3  12 2750.84 408.606  24
   4   3  12 2779.78 425.616  22
   4  -3  13 3694.78 479.293  12
   4   3  13 3277.22 435.239  20
   4  -3  13 3799.59 475.885  21
   4  -3  13 4008.50 465.606  24
   4   3  13 3472.96 447.015  22
   4   3  14 57.2908 117.524  22
   4  -3  14 59.8060 123.352  21
   4   3  14 9.37641 126.483  20
   4  -3  14-27.4537 132.396  12
   4  -3  14 45.9684 107.564  24
   4  -3  15 14180.7 775.577  21
   4  -3  15 12900.8 775.372  12
   4   3  15 12059.2 705.666  20
   4   3  15 11258.1 704.913  11
   4   3  15 12173.8 764.615  22
   4  -3  15 12141.7 696.040  24
   4   3  16-138.969 122.118  22
   4  -3  16 194.181 110.982  21
   4   3  16-40.8055 102.162  20
   4  -3  16 19.3595 127.769  12
   4   3  16 47.8821 118.756  11
   4  -3  16-99.6882 92.1338  24
   4  -3  17 2921.68 307.722  12
   4  -3  17 2745.66 278.067  21
   4   3  17 2551.52 293.063  11
   4  -3  18 244.101 79.8927  21
   4  -3  18 136.175 83.6986  12
   4   3  18 190.746 104.722  11
  -4  -4  19 20.8956 82.3061  15
  -4   4  19 107.234 79.8133  17
  -4   4  19 75.6452 68.9666  10
  -4   4  19 29.0928 69.9984  20
  -4   4  18 5778.31 427.316  20
   4  -4 -18 4711.49 344.578  19
  -4  -4  18 5759.38 444.098  24
  -4   4  18 5834.05 401.954  10
  -4  -4  18 6303.74 470.527  15
  -4  -4  17 663.432 185.616  13
  -4   4  17 425.496 146.086  20
  -4  -4  17 692.560 197.564  15
  -4  -4  17 631.346 184.442  24
  -4  -4  16 5895.02 485.711  13
  -4   4  16 5350.81 479.429  20
  -4  -4  16 5924.08 524.910  24
  -4  -4  16 6003.35 529.534  15
  -4  -4  15 1930.91 321.434  13
  -4   4  15 1646.67 302.070  20
  -4  -4  15 1750.73 306.621  15
  -4  -4  15 1756.85 312.021  24
  -4  -4  14 11342.0 740.220  13
  -4   4  14 10978.4 741.815  20
  -4  -4  14 11737.2 779.048  15
  -4  -4  14 11003.8 766.692  24
  -4  -4  13 1100.39 272.803  13
  -4   4  13 1030.03 265.735  20
  -4  -4  13 970.770 262.978  15
  -4  -4  13 973.682 267.727  24
  -4  -4  12 27826.0 1259.19  24
  -4  -4  12 26421.7 1172.46  13
  -4  -4  12 26416.9 1195.06  15
  -4   4  12 25176.2 1174.55  20
  -4   4  11 2787.29 419.876  20
  -4  -4  11 2581.45 393.363  13
  -4  -4  11 3124.35 441.770  24
  -4  -4  11 2834.39 411.565  15
  -4  -4  10 29377.7 1260.12  13
  -4   4  10 27744.0 1250.51  20
  -4  -4  10 31095.9 1343.56  24
  -4  -4  10 27161.2 1221.14  15
  -4   4   9 90.4271 136.307  20
  -4  -4   9 32.1285 162.247  15
  -4  -4   9 299.155 173.768  24
  -4  -4   8 13939.0 883.279  15
  -4   4   8 16728.1 972.321  20
   4  -4  -8 17772.9 1092.33  19
  -4  -4   8 16049.9 960.555  24
  -4   4   7 1227.35 273.796  20
   4  -4  -7 581.251 231.984  19
  -4  -4   7 503.684 198.930  15
  -4  -4   7 689.781 184.360  24
  -4  -4   6 17860.0 999.538  15
   4  -4  -6 18831.4 1106.70  19
  -4  -4   6 20941.1 1067.45  24
  -4   4   6 21297.2 1074.05  20
   4  -4  -5 411.095 207.814  19
  -4  -4   5 246.171 167.271  15
   4  -4  -4 12814.7 900.036  19
  -4  -4   4 13017.2 867.627  15
   4  -4  -3 1191.35 291.848  19
  -4  -4   3 1562.21 339.885   9
  -4  -4   2 16325.9 1052.36   9
   4  -4  -2 14705.4 955.976  19
  -4  -4   2 16378.9 983.296  16
  -4  -4   1 2368.18 402.327   9
   4  -4  -1 2151.64 378.505  19
  -4  -4   1 3061.15 446.577  16
   4  -4  -1 2653.10 410.328   9
   4  -4   0 1555.32 310.506   9
   4   4   0 2203.20 380.983  20
   4  -4   0 1229.19 286.424  19
  -4  -4   0 2248.41 393.894  16
  -4  -4   0 1573.72 334.441   9
   4  -4   1 5222.79 587.838  19
   4   4   1 6851.82 661.502  20
  -4  -4  -1 5785.60 610.573  16
   4  -4   1 5816.48 586.420   9
  -4  -4  -1 6622.13 647.912   9
   4  -4   2 1885.78 334.207   9
   4   4   2 1799.20 369.399  20
   4  -4   2 1516.42 335.037  19
  -4  -4  -2 2212.20 397.519  16
   4  -4   2 1989.49 374.184  24
  -4  -4  -2 2640.47 408.530   9
   4   4   3 145.631 160.862  20
   4  -4   3-50.4696 143.457  19
  -4  -4  -3 67.5187 136.403  16
   4  -4   3-178.479 142.874   9
  -4  -4  -3-127.535 142.085   9
   4  -4   3 216.717 176.318  24
   4   4   4 3800.89 497.448  20
   4  -4   4 3635.42 493.103  19
   4  -4   4 3812.92 475.574   9
   4  -4   4 4118.95 534.496  24
   4   4   5 2726.19 430.344  20
   4  -4   5 2290.11 409.381  19
   4  -4   5 2510.78 415.963  24
   4   4   6 1221.94 281.938  20
   4  -4   6 1049.76 297.357  19
   4  -4   6 1049.51 288.624  24
   4  -4   7 274.741 150.615  19
   4  -4   7 128.268 149.287  24
   4   4   7-20.9301 138.432  20
   4   4   8 13186.3 893.993  20
   4  -4   8 13139.0 903.468  19
   4  -4   8 14007.9 920.504  24
   4   4   9 227.561 207.062  20
   4  -4   9-41.1048 146.710  19
   4  -4   9-3.02058 120.778  24
   4  -4  10 6413.05 606.173  19
   4   4  10 7143.59 632.161  20
   4  -4  10 6859.60 616.017  24
   4   4  11 1988.74 336.860  20
   4  -4  11 1980.25 346.562  19
   4  -4  11 1768.04 310.586  24
   4  -4  12 20947.7 966.893  12
   4   4  12 19768.3 931.920  20
   4  -4  12 18474.0 897.593  24
   4  -4  13 94.2206 99.2898  24
   4  -4  13 193.704 132.059  12
   4   4  13 231.767 160.507  20
   4   4  13 383.495 138.981  11
   4  -4  14 2157.11 257.729  12
   4   4  14 1940.66 252.876  20
   4   4  14 2381.75 252.688  11
   4  -4  14 1734.49 231.430  24
   4  -4  15 1090.42 150.708  12
   4   4  15 1050.03 170.339  20
   4  -4  15 1207.07 169.790  24
  -4  -5  14 237.550 107.198  15
  -4   5  14 46.9526 73.2516  20
  -4   5  13 5576.75 385.893  20
  -4  -5  13 5241.37 392.948  15
  -4   5  12 211.647 109.503  20
  -4  -5  12 184.706 102.290  24
  -4  -5  12 192.739 116.055  15
  -4  -5  11 9478.54 561.253  24
  -4   5  11 9357.25 544.971  20
   4  -5 -11 8164.57 583.947   9
  -4  -5  11 9328.72 575.273  15
   4  -5 -10 1294.16 261.761   9
  -4   5  10 1269.97 221.865  20
   4  -5 -10 1349.26 241.333  19
  -4  -5  10 1584.23 238.366  24
  -4  -5  10 1346.68 252.453  15
   4  -5  -9 9184.48 642.421  19
  -4  -5   9 10148.5 596.392  24
   4  -5  -9 8741.96 681.448   9
  -4  -5   9 9040.78 603.990  15
  -4   5   9 9400.15 570.115  20
   4  -5  -8 4124.08 458.196  19
   4  -5  -8 3406.38 447.786   9
  -4  -5   8 3090.68 362.628  15
   4  -5  -7 1447.15 335.459   9
   4  -5  -7 1652.43 310.281  19
  -4  -5   7 1547.07 277.146  15
   4  -5  -6 310.916 196.317  19
  -4  -5   6 377.985 172.096  15
   4  -5  -6 310.833 202.195   9
  -4  -5   5 5129.44 488.262  15
   4  -5  -5 6221.20 594.095  19
   4  -5  -5 5787.98 601.954   9
  -4  -5   4 5330.07 513.122  15
   4  -5  -4 5349.22 574.607   9
   4  -5  -4 6556.47 607.865  19
   4  -5  -3 23844.5 1157.65  19
   4  -5  -3 23164.7 1165.18   9
  -4  -5   3 21860.7 1019.97  15
   4  -5  -2 3914.25 481.971  19
  -4  -5   2 3761.14 449.117  15
   4  -5  -2 3921.87 492.256   9
   4  -5  -1 3323.09 444.336   9
   4  -5  -1 3455.54 450.259  19
  -4  -5   1 3610.41 444.943  15
   4  -5   0-66.1828 128.807  19
   4  -5   0-167.180 136.042   9
  -4  -5   0-75.9337 122.307  15
   4  -5   1 3299.60 430.939  19
  -4  -5  -1 3015.00 406.807  15
   4  -5   1 3493.49 430.543   9
   4  -5   2 415.768 151.980  19
   4  -5   2 335.335 152.367  24
  -4  -5  -2-60.7293 140.799  15
   4  -5   2 17.3873 119.376   9
   4   5   3 5470.48 520.156  20
   4  -5   3 4428.84 482.100  19
   4  -5   3 4191.01 439.033   9
   4  -5   3 4804.51 478.473  24
   4   5   4 122.097 148.471  20
   4  -5   4-24.0807 138.341  19
   4  -5   4 219.672 140.734  24
   4  -5   5 1540.20 275.770  24
   4  -5   5 1920.22 317.409  19
   4   5   5 1668.66 301.661  20
   4  -5   6 818.648 198.720  19
   4   5   6 180.962 124.124  20
   4  -5   6 508.960 169.800  24
   4   5   7 1955.82 295.618  20
   4  -5   7 1832.41 271.302  19
   4  -5   7 1962.49 292.197  24
   4   5   8 356.427 150.401  20
   4  -5   8 329.862 149.584  24
   4   5   9 2456.73 277.717  20
   4  -5   9 2487.01 285.980  24
   4  -5  10 251.555 99.1192  12
   4   5  10 181.911 113.071  20
   4  -5  10 123.524 100.058  24
  -5   0  24 46.7600 94.3322  11
  -5   0  24 160.750 81.0517  25
  -5   0  23 5124.45 435.627  17
  -5   0  23 4190.53 441.111  11
  -5   0  23 4051.98 390.357  25
  -5   0  22 5.11366 106.752  11
  -5   0  22 108.123 128.128  17
  -5   0  22 152.304 128.733  27
  -5   0  21 1847.35 338.763  11
  -5   0  21 2136.36 356.784  17
  -5   0  21 1551.58 303.191  27
  -5   0  20-98.1685 140.438  11
  -5   0  20-130.691 166.168  17
  -5   0  20 127.924 151.135  27
  -5   0  19 3719.39 483.270  11
  -5   0  19 4642.30 531.914  17
  -5   0  19 4098.26 505.365  27
  -5   0  18-64.7109 137.895  11
  -5   0  18-306.564 189.898  17
  -5   0  18 84.0762 162.923  27
  -5   0  17 21192.5 1110.54  11
  -5   0  17 21417.5 1127.28  17
  -5   0  17 23262.6 1155.39  27
  -5   0  16 259.256 158.763  11
  -5   0  16 139.882 145.784  17
  -5   0  16 174.108 133.731  27
  -5   0  15 15560.2 918.384  11
  -5   0  15 16069.2 927.542  17
  -5   0  15 17436.0 954.459  27
  -5   0  14 87.7225 124.520   7
  -5   0  13 179113. 3114.19   7
  -5   0  12 29.6840 133.834   7
  -5   0  11 1807.94 287.905   3
  -5   0  11 1760.30 291.521   7
  -5   0  10 45.1799 103.104   7
  -5   0  10-21.9564 89.1442   3
  -5   0   9 102046. 1988.99   3
  -5   0   9 101386. 1867.81   7
  -5   0   9 97542.3 1633.55   8
  -5   0   8 49.0883 93.6640   8
  -5   0   8 68.7935 52.5691   1
  -5   0   8 60.0903 87.2535   7
  -5   0   8-84.8294 118.815   3
  -5   0   7 45119.5 1050.55   7
  -5   0   7 44999.0 731.240   1
  -5   0   7 43396.0 1236.50   3
  -5   0   6 23.8456 111.705   3
  -5   0   6-6.60279 74.8842   8
  -5   0   6-39.3001 70.2229   7
  -5   0   5 91204.3 1328.88   8
  -5   0   5 95473.1 1692.93   3
  -5   0   5 92784.6 1215.28   7
  -5   0   4 11.1872 89.9377   3
  -5   0   4 16.5863 40.9289   7
  -5   0   3 76194.6 1385.92   3
  -5   0   3 74140.1 1165.47   8
  -5   0   2 38.5552 72.8182   8
  -5   0   2-12.6926 82.0086   3
  -5   0   1 183318. 1853.06   8
  -5   0   1 189514. 1925.39   3
  -5   0   0-60.9076 87.6938   8
  -5   0   0 56.9364 61.3301   3
   5   0   1 44639.0 971.355   1
  -5   0  -1 44574.3 976.323   8
   5   0   2 24.0791 74.3107   1
  -5   0  -2-27.3925 48.9216   3
   5   0   3 8702.06 481.786   1
   5   0   4 267.161 134.362   1
   5   0   5 6310.86 459.123   1
   5   0   6-16.7737 109.196   5
   5   0   6 57.4523 97.1228   1
   5   0   6 0.87179 63.6360   4
   5   0   7 71776.8 1690.77   1
   5   0   7 71297.5 1630.22   5
   5   0   8 67.7684 134.254   1
   5   0   8-36.1859 87.4681   5
   5   0   9 25140.7 1099.92   1
   5   0   9 26205.8 1072.83   5
   5   0  10-36.4123 118.697  23
   5   0  10-121.724 118.623   5
   5   0  10-150.707 146.088   1
   5   0  11 11962.9 823.614  12
   5   0  11 12908.6 861.077  23
   5   0  11 13173.7 844.401  22
   5   0  12-82.3690 116.997  22
   5   0  12-372.509 184.127  12
   5   0  12 193.069 198.998  23
   5   0  13 17520.2 999.845  22
   5   0  13 17350.3 1022.96  12
   5   0  13 18963.3 1012.00  11
   5   0  13 17304.4 1029.39  23
   5   0  14 11.7755 150.487  23
   5   0  14 257.898 156.977  22
   5   0  14 278.390 178.131  12
   5   0  14 44.7776 121.045  11
   5   0  15 2233.97 380.990  12
   5   0  15 2207.90 364.643  11
   5   0  15 2048.98 356.529  22
   5   0  16 30.3057 128.870  22
   5   0  16 61.8078 118.969  12
   5   0  16 213.133 148.119  11
   5   0  17 3078.68 399.704  22
   5   0  17 2665.38 386.807  12
   5   0  17 3369.70 404.485  11
   5   0  18 136.805 120.290  22
   5   0  18-101.083 138.491  12
   5   0  18 280.065 141.832  11
   5   0  19 46.6792 109.692  12
   5   0  19-1.63116 88.1340  11
   5   0  19 53.7562 100.006  22
   5   0  20-39.2672 101.343  12
  -5  -1  25 124.120 84.1224  26
  -5   1  24 3293.60 309.846  11
  -5   1  24 3427.12 324.675  17
  -5  -1  24 3384.90 331.914  26
  -5   1  23 2095.40 288.813  11
  -5   1  23 2224.83 307.967  17
  -5   1  23 2198.88 286.434  27
  -5  -1  23 2198.00 276.630  25
  -5  -1  22 2556.26 380.666  11
  -5   1  22 2187.67 317.988  11
  -5   1  22 2341.32 355.585  17
  -5   1  22 2496.39 325.887  10
  -5   1  22 2569.12 337.416  27
  -5  -1  22 2767.55 344.678  25
  -5  -1  21 4169.38 485.745  11
  -5   1  21 5211.73 502.597  11
  -5   1  21 4587.61 508.440  17
  -5   1  21 5222.39 499.174  10
  -5   1  21 5250.32 498.758  27
  -5  -1  21 5170.46 502.331  25
  -5  -1  20 21673.0 972.331  21
  -5  -1  20 20884.8 1099.29  11
  -5   1  20 21507.5 1053.69  11
  -5   1  20 20706.1 1082.89  17
  -5   1  20 21388.2 1042.15  27
  -5  -1  20 20081.1 1040.12  25
  -5  -1  19 8044.79 616.687  21
  -5  -1  19 6138.43 613.883  11
  -5   1  19 7238.18 629.595  11
  -5  -1  19 7679.03 660.613  17
  -5  -1  19 6188.00 615.271  25
  -5   1  19 7056.29 614.287  27
  -5  -1  18 2344.56 350.863  21
  -5  -1  18 2332.30 388.448  11
  -5   1  18 2452.64 374.530  11
  -5  -1  18 1894.59 356.040  15
  -5  -1  18 2909.50 438.743  17
  -5   1  18 2570.31 384.484  27
  -5  -1  17 7681.27 626.177  21
  -5  -1  17 7080.60 662.098  11
  -5   1  17 7771.68 655.244  11
  -5  -1  17 8227.36 720.957  17
  -5  -1  17 8925.85 729.690  15
  -5  -1  17 7023.71 658.416  27
  -5   1  17 7889.42 648.011  27
  -5  -1  16 9712.74 692.119  13
  -5  -1  16 9901.31 705.077  21
  -5   1  16 9347.02 730.376  20
  -5  -1  16 7870.19 689.306  11
  -5   1  16 8669.64 683.519  11
  -5  -1  16 9602.82 761.837  17
  -5  -1  16 8318.90 702.423  15
  -5  -1  16 8419.66 699.582  27
  -5   1  16 8853.66 670.704  27
  -5  -1  16 8380.62 668.490  24
  -5  -1  15 4889.84 475.567  21
  -5  -1  15 4048.55 484.288  11
  -5   1  15 4391.39 489.427  11
  -5  -1  15 4650.67 524.287  17
  -5  -1  15 3457.05 451.172  27
  -5  -1  15 4121.28 481.763  15
  -5   1  15 4668.57 521.749  20
  -5  -1  15 3834.41 470.284  24
  -5   1  14 26071.8 1165.16   3
  -5  -1  14 26936.6 1187.19  11
  -5  -1  14 27152.8 1179.61  27
  -5  -1  13 0.99471 226.269   7
  -5   1  13 7.02555 101.107   3
  -5   1  13 276.724 183.922   7
  -5   1  12 54125.2 1581.77   3
  -5  -1  12 58986.3 1716.22   7
  -5   1  12 55450.1 1841.27   7
  -5   1  12 58980.2 1456.25   1
  -5   1  11 17905.7 882.716   3
  -5  -1  11 18355.2 902.519   7
  -5   1  11 20463.9 1091.41   7
  -5   1  11 19349.0 800.141   1
  -5  -1  11 17142.4 818.716   8
  -5   1  10 6216.35 509.082   3
  -5  -1  10 6366.48 502.600   7
  -5   1  10 6939.53 616.774   7
  -5   1  10 6619.90 451.733   1
  -5  -1  10 6695.67 490.147   8
  -5   1   9 146.319 104.848   1
  -5   1   9 31.4737 98.9654   3
  -5  -1   9 122.971 114.285   7
  -5   1   9 101.234 141.635   7
   5   1  -9 165.222 83.9074   2
  -5  -1   9 96.1834 109.387   8
  -5   1   8 6344.32 503.850   3
  -5   1   8 6664.37 422.751   1
  -5   1   8 7022.53 568.446   7
   5   1  -8 6649.52 350.069   2
  -5  -1   8 6033.69 429.960   8
  -5   1   7 8611.63 576.302   3
   5   1  -7 9616.45 419.316   2
  -5  -1   7 9021.18 510.382   8
  -5   1   6 156017. 2379.47   3
  -5  -1   6 152234. 2023.02   8
  -5  -1   5-22.2781 98.3218   8
  -5   1   5 45.0663 94.4140   3
  -5   1   5 64.2985 62.4023   8
   5   1  -5 153.156 84.5828   2
  -5  -1   4 49373.2 1122.64   8
  -5   1   4 49876.2 1266.42   3
   5   1  -4 52713.8 1005.69   2
  -5   1   4 52361.0 770.086   8
  -5   1   3 73131.7 1483.23   3
   5   1  -3 71624.6 1209.13   2
  -5  -1   3 69867.0 1337.06   8
  -5   1   3 74179.8 905.568   8
  -5   1   2 67802.8 1436.86   3
  -5  -1   2 69123.1 1330.45   8
   5   1  -2 72151.2 1254.76   2
   5   1  -1 12106.0 537.903   2
  -5  -1   1 11069.1 540.045   8
   5   1  -1 11915.9 366.739   1
  -5   1   1 11880.0 384.986   8
  -5   1   0 149640. 1442.49   8
  -5  -1   0 145367. 1967.03   8
   5   1   0 148132. 1504.91   1
   5  -1   0 149134. 2164.78   4
  -5  -1  -1 1524.77 218.220   8
  -5   1  -1 1466.11 159.168   8
   5   1   1 1469.21 179.395   1
   5  -1   1 1543.04 236.980   4
  -5  -1  -2 31407.6 967.578   8
   5   1   2 30639.3 848.649   1
   5  -1   2 29305.1 952.873   5
   5  -1   2 31506.3 984.065   4
   5   1   3 6225.79 417.826   1
   5  -1   3 5644.75 437.022   5
   5  -1   3 6803.70 459.924   4
   5   1   4 9340.54 542.979   1
   5  -1   4 9745.46 587.985   5
   5  -1   4 10145.8 561.882   4
   5   1   5 28848.7 999.696   1
   5  -1   5 27796.6 1017.14   5
   5  -1   5 29792.5 945.512   4
   5   1   6 13263.8 727.920   1
   5  -1   6 13195.8 729.187   5
   5  -1   6 14355.4 660.392   4
   5   1   7 940.192 219.366   1
   5  -1   7 1087.40 236.439   5
   5   1   7 908.973 186.049   5
   5  -1   7 906.380 182.495   4
   5   1   8 44188.2 1453.34   1
   5  -1   8 45675.0 1450.36   5
   5   1   8 47380.7 1343.05   5
   5  -1   9 2328.57 351.801   5
   5   1   9 1508.60 317.004   1
   5   1  10 11656.1 800.150  22
   5  -1  10 12313.1 875.396  12
   5   1  10 10986.1 800.008  12
   5  -1  10 12274.4 821.535  19
   5   1  10 11928.6 821.017  23
   5  -1  10 11419.8 796.301  23
   5   1  11 208.723 149.253  12
   5  -1  11 262.335 204.036  12
   5   1  11 195.654 144.451  23
   5  -1  11 330.844 170.564  23
   5   1  11 246.668 122.743  22
   5   1  12 1976.35 360.651  23
   5   1  12 2111.75 363.796  22
   5   1  12 2264.30 384.680  12
   5  -1  12 2220.63 380.607  23
   5  -1  12 2635.31 417.911  12
   5  -1  13 583.140 227.291  23
   5  -1  13 653.446 248.576  12
   5   1  13 561.437 220.789  22
   5   1  13 391.558 181.033  12
   5   1  14 31401.1 1378.47  12
   5  -1  14 30557.3 1372.59  12
   5   1  14 30983.9 1338.19  22
   5  -1  14 33822.5 1421.41  23
   5   1  15 1763.36 342.183  22
   5  -1  15 1880.96 352.356  12
   5   1  15 1844.33 346.004  11
   5   1  15 1756.55 340.182  12
   5  -1  16 1503.38 306.763  12
   5   1  16 1493.90 295.425  11
   5   1  16 1591.26 311.423  22
   5   1  16 2050.14 367.691  12
   5   1  17 4024.57 454.808  22
   5   1  17 3812.39 450.837  12
   5  -1  17 3836.78 451.573  12
   5   1  17 3457.21 416.409  11
   5   1  18 4050.34 433.542  22
   5   1  18 3941.92 445.003  12
   5  -1  18 3923.36 425.481  12
   5   1  18 3432.41 387.234  11
   5   1  19 113.595 102.750  22
   5  -1  19-199.281 123.596  12
   5   1  19-2.38892 88.8502  11
   5   1  19-109.907 110.236  27
   5   1  20 2777.14 266.952  11
   5  -1  20 2403.79 268.178  12
   5  -1  21 152.399 68.8470  21
  -5  -2  24 677.683 138.577  26
  -5   2  24 524.911 126.170  17
  -5   2  23 5103.16 403.265  17
  -5   2  23 4602.38 355.803  10
  -5  -2  23 4926.64 398.750  26
  -5  -2  22 281.500 119.314  21
  -5   2  22 91.4795 115.224  17
  -5   2  22 101.439 99.2413  10
  -5  -2  22 149.422 133.904  26
  -5  -2  22 4.22947 71.0996  25
  -5  -2  21 4097.06 410.842  21
  -5   2  21 3800.86 414.632  17
  -5  -2  21 3958.06 428.157  26
  -5  -2  21 4378.03 418.262  25
  -5  -2  20 2984.73 382.504  13
  -5  -2  20 3767.65 421.147  21
  -5  -2  20 3589.89 416.183  25
  -5  -2  20 3438.94 430.246  15
  -5   2  20 4247.29 456.954  20
  -5  -2  20 3540.18 436.802  26
  -5  -2  19 14765.0 858.173  13
  -5  -2  19 14709.9 857.891  21
  -5  -2  19 13907.2 889.446  15
  -5   2  19 15617.2 903.997  20
  -5  -2  19 15351.6 910.974  25
  -5  -2  19 14437.2 883.379  26
  -5  -2  18 3127.15 423.918  13
  -5   2  18 3202.40 438.544  20
  -5  -2  18 2854.66 424.953  15
  -5  -2  18 2705.09 394.271  26
  -5  -2  18 3595.37 482.291  25
  -5  -2  18 3094.40 430.350  24
  -5  -2  18 3535.21 442.574  21
  -5  -2  17 6561.76 605.795  13
  -5  -2  17 6202.17 589.644  21
  -5   2  17 6410.55 621.178  20
  -5  -2  17 5488.35 565.015  26
  -5  -2  17 5948.04 587.219  24
  -5  -2  17 6107.89 608.116  15
  -5  -2  17 5969.05 627.135  25
  -5  -2  16-505.899 207.953  13
  -5  -2  16-91.3579 134.057  15
  -5  -2  16 83.3145 102.712  21
  -5   2  16-192.403 169.227  20
  -5  -2  16-4.91862 141.007  26
  -5  -2  16 387.790 205.957  25
  -5  -2  16-51.6620 106.309  24
  -5  -2  15 7075.10 621.271  21
  -5   2  15 7011.08 645.660  20
  -5  -2  15 6372.74 609.946  24
  -5  -2  15 6016.47 592.725  15
  -5  -2  15 6457.37 592.594  26
  -5  -2  15 6482.78 669.644  25
  -5  -2  14 497.153 194.839  15
  -5  -2  14 602.128 201.911  21
  -5  -2  14 325.596 202.190  25
  -5   2  14 598.404 231.746  20
  -5  -2  14-8.25918 77.7649  26
  -5  -2  14 394.311 179.409  24
  -5  -2  13 750.987 222.841  21
  -5   2  13 400.591 192.983  20
  -5  -2  13 658.536 196.968  15
  -5  -2  13 114.615 123.364  26
  -5  -2  13 581.511 218.316  25
  -5  -2  13 575.328 217.719  24
  -5  -2  12 781.218 211.039  21
  -5   2  12 748.820 223.993  20
  -5   2  12 1228.69 263.718   3
  -5  -2  12 1050.18 233.420  15
  -5  -2  12 884.723 219.324  26
  -5  -2  12 530.783 212.601  25
  -5  -2  12 892.785 223.795  24
  -5   2  11 4126.98 483.173   3
  -5   2  11 3542.93 410.953   1
  -5  -2  11 3979.61 445.298   8
   5   2 -10 184.762 128.782   2
  -5   2  10 187.163 139.624   1
  -5  -2  10 483.656 171.288   8
  -5   2  10 532.864 195.040   3
  -5   2   9 35807.8 1372.27   3
  -5   2   9 33488.1 1174.67   1
  -5  -2   9 33104.0 1176.16   8
   5   2  -9 35905.5 1092.95   2
  -5   2   8 32539.7 1278.81   3
   5   2  -8 31577.4 1006.11   2
   5  -2  -8 30816.3 939.699   4
  -5  -2   8 31564.1 1113.85   8
  -5   2   7 7293.24 596.582   3
   5   2  -7 7242.02 477.059   2
   5  -2  -7 7464.77 472.175   4
  -5  -2   7 7049.88 515.769   8
  -5  -2   6 2667.42 320.933   8
  -5   2   6 2427.00 346.817   3
   5  -2  -6 2778.72 299.503   4
   5   2  -6 2582.33 289.501   2
  -5  -2   5 44424.1 1247.69   8
   5  -2  -5 42096.7 1168.51   4
   5   2  -5 44515.4 1162.01   2
  -5  -2   4 36709.5 1131.58   8
   5  -2  -4 34306.9 1080.76   4
   5   2  -4 34996.3 1043.02   2
  -5  -2   3 27516.6 977.984   8
   5   2  -3 27384.5 930.010   2
   5  -2  -3 27125.9 980.904   4
   5  -2  -2 1425.66 243.852   4
  -5  -2   2 1345.87 229.747   8
   5   2  -2 1113.06 213.205   2
   5  -2  -2 1509.68 203.835   5
  -5  -2   1 1768.19 258.721   8
   5  -2  -1 2279.71 269.758   5
   5   2  -1 1789.01 270.594   2
   5  -2  -1 1579.78 260.775   4
  -5  -2   0 18882.3 825.323   8
   5  -2   0 21327.9 841.885   5
   5  -2   0 19250.5 864.557   4
   5   2   0 19906.3 849.027   2
  -5  -2  -1 98976.4 1905.06   8
   5  -2   1 97056.4 1952.24   4
   5   2   1 103313. 2012.49   2
   5   2   2 23827.1 1007.47   2
  -5  -2  -2 23110.6 946.162   8
   5  -2   2 23442.7 961.008   5
   5  -2   2 22941.7 959.692   4
  -5  -2  -3 36151.3 1217.28   8
   5  -2   3 35742.5 1227.56   5
   5  -2   3 34735.5 1181.36   4
  -5  -2  -4 7845.84 589.330   8
   5  -2   4 8591.78 600.822   4
  -5  -2  -5 50415.2 1513.17   8
   5   2   5 54046.8 1475.35   1
   5  -2   5 51058.9 1461.96   4
  -5  -2  -6 3675.88 438.096   8
   5   2   6 3916.29 424.415   1
   5  -2   6 3728.62 407.413   4
   5   2   7 10779.9 741.696   1
   5  -2   7 10668.1 690.347   4
   5   2   8 8889.00 697.604  22
   5   2   8 8391.45 773.661  12
   5  -2   8 9545.13 743.717  19
  -5  -2  -8 8833.33 685.517  16
   5   2   9 13308.0 872.805  22
   5   2   9 12571.2 942.443  12
   5  -2   9 12278.3 860.871  19
   5  -2   9 15348.4 923.446  23
   5  -2  10 1204.98 298.582  23
   5   2  10 754.288 237.195  22
   5   2  10 812.431 280.960  12
   5   2  10 1385.91 293.964  20
   5  -2  10 771.809 248.310  19
   5   2  11 15154.8 1022.75  12
   5   2  11 16041.2 973.096  22
   5  -2  11 17263.7 1094.77  12
   5  -2  11 15250.9 973.433  19
   5   2  11 18491.2 1014.48  20
   5  -2  11 19229.8 1024.80  24
   5  -2  11 19612.7 1059.98  23
   5  -2  12 1369.79 302.860  23
   5  -2  12 1369.95 281.206  24
   5   2  12 779.590 254.018  12
   5  -2  12 1562.17 344.739  12
   5   2  12 1267.73 282.619  20
   5   2  12 1461.61 310.277  22
   5  -2  13 1763.38 311.300  23
   5   2  13 1693.88 327.255  20
   5   2  13 1754.91 334.511  22
   5  -2  14 1439.98 271.570  23
   5   2  14 879.612 241.544  22
   5  -2  14 929.434 265.348  12
   5   2  15 23218.4 1107.05  22
   5  -2  15 22632.9 1108.26  12
   5   2  16 183.367 134.087  22
   5  -2  16 665.656 214.670  12
   5   2  16 582.880 210.825  11
   5   2  17 6528.66 534.456  22
   5  -2  17 6424.51 524.635  12
   5   2  17 5441.74 477.637  11
   5   2  18 256.951 147.613  22
   5  -2  18-96.8346 109.318  12
   5   2  18 126.139 107.519  11
   5  -2  19 2204.54 246.090  12
   5  -2  19 2294.57 237.569  21
   5   2  19 2378.87 261.618  11
  -5   3  22 2828.43 253.089  17
  -5   3  22 2602.87 244.979  10
  -5  -3  22 3271.40 276.361  26
  -5   3  21 230.192 117.478  17
  -5  -3  21 362.463 142.950  26
  -5   3  21 154.863 99.5831  10
  -5  -3  20 2381.83 312.048  26
  -5   3  20 1936.29 273.311  20
  -5  -3  20 2058.47 289.998  13
  -5   3  20 1840.36 264.223  17
  -5   3  20 2026.73 288.616  10
  -5  -3  20 2011.75 298.033  15
  -5  -3  20 2130.42 260.719  25
  -5  -3  19 213.248 156.879  15
  -5  -3  19 340.447 148.400  13
  -5   3  19 254.059 140.552  20
  -5  -3  19 607.313 198.556  26
  -5  -3  19 263.762 157.784  25
  -5  -3  18 13207.1 794.609  13
  -5   3  18 13046.3 787.174  20
  -5  -3  18 14704.0 847.605  25
  -5  -3  18 14059.5 855.276  15
  -5  -3  18 13222.6 821.287  24
  -5  -3  18 13369.5 823.012  26
  -5  -3  17 4408.70 489.883  13
  -5   3  17 4660.87 504.323  20
  -5  -3  17 4747.75 524.262  15
  -5  -3  17 4336.74 506.735  25
  -5  -3  17 4382.55 504.107  24
  -5  -3  17 4924.50 524.568  26
  -5  -3  17 4412.83 488.229  21
  -5  -3  16 3470.98 451.905  26
  -5  -3  16 3614.34 455.738  13
  -5   3  16 3789.55 470.831  20
  -5  -3  16 3869.48 480.507  15
  -5  -3  16 3609.68 484.005  25
  -5  -3  16 3312.87 442.401  24
  -5  -3  16 3052.00 420.388  21
  -5  -3  15 398.952 192.255  13
  -5   3  15 458.108 207.313  20
  -5  -3  15 171.126 146.902  21
  -5  -3  15 258.631 158.406  24
  -5  -3  15 66.2513 133.726  26
  -5  -3  15 258.986 167.271  15
  -5  -3  15 125.564 147.792  25
  -5  -3  14 1147.52 303.004  25
  -5  -3  14 1657.93 324.279  21
  -5   3  14 1472.27 318.107  20
  -5  -3  14 1301.16 292.276  26
  -5  -3  14 1385.21 311.544  24
  -5  -3  14 1526.49 316.205  15
  -5  -3  13 6733.17 629.398  21
  -5   3  13 6342.14 630.055  20
  -5  -3  13 7194.66 641.129  15
  -5  -3  13 6885.92 622.707  26
  -5  -3  13 6995.06 718.911  25
  -5  -3  13 6311.23 628.711  24
  -5  -3  12 28076.8 1245.77  21
  -5   3  12 27083.3 1261.63  20
  -5  -3  12 27255.0 1235.71  15
  -5  -3  12 27002.0 1213.12  26
  -5  -3  12 25483.6 1337.62  25
  -5  -3  12 27533.0 1278.72  24
  -5  -3  11 6708.37 631.638  15
  -5   3  11 6542.24 620.011  20
  -5  -3  11 6611.31 597.321  26
  -5  -3  11 6465.68 667.470  25
  -5  -3  11 6594.14 631.939  24
  -5   3  10 6103.47 600.112  20
  -5  -3  10 5870.25 573.475  15
  -5  -3  10 4896.36 508.618  26
  -5  -3  10 5308.65 600.233  25
  -5  -3  10 6088.67 594.253  24
  -5  -3   9 2523.11 392.811  25
  -5   3   9 2680.90 401.735  20
  -5  -3   9 2568.25 394.188  26
  -5  -3   9 2897.24 416.238  15
  -5  -3   9 3152.10 425.416  24
  -5   3   8 11696.0 803.787  20
  -5  -3   8 11068.7 749.131  26
  -5  -3   8 11878.2 801.351  15
  -5  -3   8 11654.8 820.639  25
  -5  -3   8 11278.7 785.572  24
  -5   3   7 27467.0 1207.76  20
  -5  -3   7 25893.8 1195.91  16
  -5  -3   7 24665.5 1112.24  26
  -5  -3   7 25149.8 1154.96  15
  -5  -3   7 24784.2 1162.01  25
  -5  -3   7 27772.7 1198.37  24
  -5   3   6 29718.8 1228.05  20
  -5  -3   6 26975.5 1157.31  26
  -5  -3   6 28609.1 1225.87  25
  -5  -3   6 30928.6 1235.83  24
  -5  -3   5 8343.46 627.705  18
   5  -3  -5 8554.85 615.790   4
  -5  -3   5 8665.95 661.177  25
  -5  -3   5 9090.05 649.822   8
   5  -3  -4 3712.03 410.126   4
  -5  -3   4 3673.54 438.576  25
  -5  -3   4 3323.02 400.345   8
   5   3  -4 3935.04 447.073   2
   5  -3  -3 4223.72 475.213  19
   5   3  -3 3621.12 424.773   2
   5  -3  -3 3996.84 436.418   4
  -5  -3   3 3955.42 439.781   8
   5   3  -2 4143.87 458.613   2
   5  -3  -2 4133.93 461.242   4
   5  -3  -2 4379.82 492.630  19
  -5  -3   2 4580.09 473.175   8
  -5  -3   2 4780.32 509.738   9
   5  -3  -1 199.213 117.960   4
  -5  -3   1 69.0703 126.942   8
   5  -3  -1 120.611 134.096  19
  -5  -3   0 6247.88 562.833   8
   5  -3   0 5953.08 578.645  19
  -5  -3   0 6060.19 563.209  16
  -5  -3   0 7339.67 612.035   9
  -5  -3  -1 875.698 240.688   8
   5  -3   1 996.787 260.681  19
  -5  -3  -1 1002.00 249.656  16
   5  -3   2 32957.8 1375.97  19
  -5  -3  -2 34737.4 1364.22  16
   5  -3   3 2313.26 383.571  19
  -5  -3  -3 2004.92 344.994  16
   5  -3   4 23175.1 1179.98  19
  -5  -3  -4 23604.5 1154.16  16
   5  -3   5 163.612 178.984  19
  -5  -3  -5 430.504 179.104  16
   5  -3   6 23508.7 1222.76  19
  -5  -3  -6 23669.1 1171.53  16
   5  -3   7 9095.22 762.738  19
   5   3   7 9662.57 769.970  20
  -5  -3  -7 9300.59 744.913  16
   5   3   8 26580.0 1231.27  22
   5  -3   8 22661.4 1211.30  19
   5   3   8 23296.2 1188.32  20
   5   3   9 1221.68 280.930  22
   5   3   9 1127.04 291.940  20
   5  -3   9 1000.79 281.493  19
   5  -3   9 1083.98 286.122  24
   5  -3  10 525.232 201.814  24
   5   3  10 238.278 177.043  22
   5   3  10 576.084 244.072  20
   5  -3  10 589.168 218.936  19
   5   3  11 1612.49 322.536  22
   5   3  11 1296.31 301.311  20
   5  -3  11 1185.64 321.794  19
   5  -3  11 1165.53 268.790  24
   5   3  12 23735.4 1111.27  22
   5  -3  12 23098.6 1181.41  12
   5   3  12 23203.6 1104.41  20
   5  -3  12 22976.3 1082.22  24
   5   3  13 86.3278 124.845  22
   5  -3  13 140.483 140.146  12
   5   3  13 150.132 122.594  20
   5  -3  13-78.4840 108.466  24
   5   3  14 1722.30 289.964  22
   5  -3  14 1657.62 261.868  21
   5  -3  14 1745.74 307.817  12
   5   3  14 1975.24 288.606  20
   5  -3  14 1962.80 291.298  24
   5  -3  15 64.3091 83.0547  21
   5   3  15 216.495 118.574  20
   5   3  15-32.5844 98.8467  11
   5   3  15 276.967 136.135  22
   5  -3  15-150.714 96.5962  24
   5  -3  15-56.1443 111.710  12
   5   3  16 4444.27 390.861  22
   5  -3  16 4706.01 398.366  12
   5   3  16 4396.44 383.004  11
   5  -3  17 70.7484 84.7508  12
   5   3  17 191.249 94.8674  11
  -5  -4  19 357.095 115.975  15
  -5   4  18 510.029 141.638  20
   5  -4 -18 596.102 144.457  19
  -5   4  18 312.636 107.502  17
  -5   4  18 362.357 120.165  10
  -5  -4  18 695.725 178.637  15
  -5  -4  17 4067.55 383.098  13
  -5   4  17 4227.56 396.522  20
  -5   4  17 4368.23 342.662  17
  -5   4  17 4323.30 370.018  10
  -5  -4  17 4342.55 420.016  15
  -5  -4  16 18.7352 104.098  13
  -5  -4  16 12.8011 105.973  15
  -5   4  16 111.030 111.294  10
  -5   4  16 63.2789 118.731  20
  -5  -4  16 374.083 147.383  24
  -5  -4  15 12265.1 725.825  13
  -5   4  15 11789.8 733.710  20
  -5   4  15 12495.5 687.700  10
  -5  -4  15 12826.7 769.729  15
  -5  -4  15 12408.7 779.568  24
  -5  -4  14-96.5495 126.184  13
  -5   4  14-20.1093 124.874  20
  -5  -4  14 18.8822 136.694  24
  -5  -4  14 13.8124 158.256  15
  -5  -4  13 6548.36 572.128  13
  -5   4  13 6914.49 603.511  20
  -5  -4  13 7539.44 648.909  24
  -5  -4  13 6592.05 593.276  15
  -5  -4  12 2219.51 361.076  13
  -5   4  12 1703.09 322.887  20
  -5  -4  12 2079.42 355.849  24
  -5  -4  12 2436.40 377.608  15
  -5   4  11 28364.6 1236.09  20
  -5  -4  11 27769.4 1219.85  15
  -5  -4  11 27571.0 1258.25  24
  -5   4  10 209.055 182.960  20
  -5  -4  10 21.1065 150.199  15
  -5  -4  10-44.6689 121.683  24
  -5   4   9 12241.7 826.144  20
   5  -4  -9 11844.2 892.484  19
  -5  -4   9 10736.8 770.088  15
  -5  -4   9 12684.1 858.464  24
  -5   4   8 555.931 203.984  20
   5  -4  -8 919.812 263.884  19
  -5  -4   8 872.177 250.580  15
  -5  -4   8 625.887 203.865  24
  -5   4   7 6243.10 588.495  20
   5  -4  -7 6565.42 652.314  19
  -5  -4   7 5563.74 575.249  15
  -5  -4   7 7032.12 628.625  24
  -5   4   6 1611.24 304.951  20
   5  -4  -6 1608.77 330.703  19
  -5  -4   6 1747.91 348.012  15
  -5  -4   6 2156.07 342.774  24
   5  -4  -5 1763.30 364.064  19
  -5  -4   5 1755.73 338.828  15
   5  -4  -4 498.892 219.870  19
  -5  -4   4 792.035 245.615  16
   5  -4  -3 27849.8 1309.27  19
  -5  -4   3 30712.9 1382.13  16
   5  -4  -2 465.086 213.719  19
  -5  -4   2 651.494 215.579  16
   5   4  -1 3998.88 514.409  20
   5  -4  -1 2534.90 418.554  19
  -5  -4   1 3637.66 482.545  16
   5  -4  -1 2600.86 399.494   9
   5   4   0 7171.77 692.380  20
   5  -4   0 5680.85 598.133  19
  -5  -4   0 5231.16 567.596  16
   5  -4   0 6452.38 601.358   9
   5   4   1 2452.77 435.892  20
   5  -4   1 2288.82 398.960  19
  -5  -4  -1 2084.56 372.536  16
   5  -4   1 2842.50 403.735   9
   5   4   2 137.120 166.466  20
   5  -4   2-159.891 144.918  19
  -5  -4  -2 321.295 177.564  16
   5  -4   2-102.966 130.467   9
   5   4   3 17814.7 1078.82  20
   5  -4   3 16094.8 1010.14  19
  -5  -4  -3 16795.5 1002.83  16
   5   4   4 436.535 214.609  20
   5  -4   4 657.022 230.137  19
   5  -4   4 462.331 202.438  24
   5   4   5 8839.78 747.426  20
   5  -4   5 7170.38 685.216  19
   5  -4   5 8205.94 729.902  24
   5   4   6 3502.23 473.552  20
   5  -4   6 3119.98 453.283  19
   5  -4   6 3515.69 478.104  24
   5   4   7 1973.79 365.783  20
   5  -4   7 1976.94 360.854  19
   5  -4   7 1943.32 355.346  24
   5   4   8 543.625 222.680  20
   5  -4   8 472.443 213.853  19
   5  -4   8 540.189 218.513  24
   5   4   9 15016.9 885.787  20
   5  -4   9 14377.6 885.266  19
   5  -4   9 14850.7 875.958  24
   5   4  10 1237.98 282.577  20
   5  -4  10 725.968 215.079  19
   5  -4  10 741.688 222.114  24
   5  -4  11 11667.9 736.040  12
   5   4  11 10930.5 688.084  20
   5  -4  11 10612.2 664.885  24
   5  -4  12 4999.29 445.969  12
   5   4  12 4481.76 409.162  20
   5  -4  12 4046.75 382.203  24
   5  -4  13 135.968 109.755  12
   5   4  13-20.2900 92.2674  20
   5  -4  13-40.4703 76.9577  24
   5   4  13 9.95242 76.1062  11
   5   4  14 303.750 102.088  20
   5   4  14 297.675 103.166  11
   5  -4  14 338.417 90.0321  24
   5  -4  14 336.230 100.733  12
  -5  -5  14 4990.53 335.355  15
  -5  -5  13 253.878 125.379  15
  -5   5  13 517.995 118.008  20
  -5   5  12 2633.88 262.327  20
   5  -5 -12 2076.94 245.870  19
  -5  -5  12 2524.67 287.535  15
  -5   5  11 353.882 119.076  20
   5  -5 -11 121.422 109.039  19
  -5  -5  11 307.253 140.923  15
  -5   5  10 9239.49 510.678  20
   5  -5 -10 9227.93 601.620  19
   5  -5 -10 8012.14 616.780   9
  -5  -5  10 8678.53 562.218  15
   5  -5  -9 580.182 206.128   9
   5  -5  -9 413.352 154.960  19
  -5  -5   9 334.458 165.157  15
   5  -5  -8 3044.02 386.467  19
   5  -5  -8 2972.93 406.906   9
  -5  -5   8 2488.51 334.088  15
   5  -5  -7-17.4303 106.922  19
   5  -5  -7 18.2418 127.562   9
  -5  -5   7-51.5550 117.408  15
   5  -5  -6 2612.62 374.670  19
   5  -5  -6 2839.22 401.528   9
  -5  -5   6 2701.92 352.721  15
   5  -5  -5 3464.19 435.658  19
   5  -5  -5 2764.28 404.194   9
  -5  -5   5 3381.99 403.567  15
   5  -5  -4 10978.8 765.824  19
   5  -5  -4 11316.5 773.586   9
  -5  -5   4 10690.6 704.563  15
   5  -5  -3 208.530 153.451  19
   5  -5  -3 418.585 179.496   9
   5  -5  -2 8553.57 671.558  19
   5  -5  -2 8162.45 636.619   9
  -5  -5   2 7900.67 625.379  15
   5  -5  -1 207.838 166.244  19
   5  -5  -1 130.919 141.765   9
  -5  -5   1 186.932 153.409  15
   5  -5   0 5922.87 552.271  19
  -5  -5   0 5628.36 548.613  15
   5  -5   0 5171.84 479.789   9
   5  -5   1 97.2159 126.957  19
  -5  -5  -1-93.9175 178.037  15
   5  -5   1-123.808 108.436  24
   5   5   2 1765.04 295.171  20
   5  -5   2 1967.31 319.365  19
  -5  -5  -2 2320.90 342.807  15
   5  -5   2 2086.24 307.830  24
   5   5   3-60.0818 124.258  20
   5  -5   3 140.585 118.449  19
   5  -5   3 344.329 170.786  24
   5   5   4 5462.94 479.820  20
   5  -5   4 5855.67 504.402  19
   5  -5   4 5733.26 501.168  24
   5   5   5 1145.94 218.501  20
   5  -5   5 1252.66 238.350  19
   5  -5   5 1343.76 248.322  24
   5   5   6 1336.03 231.512  20
   5  -5   6 1340.00 228.536  19
   5  -5   6 1564.08 262.825  24
   5   5   7 458.267 154.627  20
   5  -5   7 376.407 137.520  19
   5  -5   7 620.985 157.546  24
   5   5   8 1445.30 207.718  20
   5  -5   8 1302.28 206.017  24
   5  -5   9 524.937 123.854  12
   5   5   9 256.095 105.652  20
   5  -5   9 279.123 98.5725  24
  -6   0  25-42.9408 55.1926  26
  -6   0  25-6.37818 45.6660  25
  -6   0  24 3867.89 338.234  25
  -6   0  23 61.2002 102.701  11
  -6   0  23-12.1953 88.6351  25
  -6   0  23 17.7714 93.1315  17
  -6   0  22 1871.48 321.233  11
  -6   0  22 2063.13 331.451  17
  -6   0  21-198.843 145.638  11
  -6   0  21 84.9828 160.602  17
  -6   0  20 7208.34 629.438  11
  -6   0  20 7902.79 674.417  17
  -6   0  20 8259.90 673.629  27
  -6   0  19-24.7685 119.082  11
  -6   0  19 171.298 163.416  17
  -6   0  19 150.156 155.756  27
  -6   0  18 578.740 218.311  11
  -6   0  18 839.848 262.201  17
  -6   0  18 399.261 205.037  27
  -6   0  17 94.9649 153.128  11
  -6   0  17 10.5888 147.580  17
  -6   0  17-404.757 192.691  10
  -6   0  17-99.4146 139.838  27
  -6   0  16 15325.0 921.296  11
  -6   0  16 14970.3 934.122  17
  -6   0  16 17720.2 971.807  10
  -6   0  16 16829.6 947.704  27
  -6   0  15-34.4970 142.285  11
  -6   0  15-95.0691 137.375  17
  -6   0  15-148.824 134.976  10
  -6   0  15 47.0369 121.369  27
  -6   0  14 17073.4 997.661   7
  -6   0  14 16329.5 935.333  17
  -6   0  13 20.7588 125.311   7
  -6   0  12 58912.8 1678.52   7
  -6   0  11-97.4579 102.138   7
  -6   0  11-36.0151 97.4840   3
  -6   0  10 129.474 97.0384   8
  -6   0  10 98.9231 102.679   7
  -6   0  10 9.29698 109.767   3
  -6   0   9-50.0698 88.0037   8
  -6   0   9 41.2696 75.9847   7
  -6   0   9 73.3487 113.715   3
  -6   0   8 48.2053 83.2209   8
  -6   0   8-60.1467 89.5786   7
  -6   0   8 102.954 148.706   3
  -6   0   7 45.2208 80.5990   8
  -6   0   7 12.0920 59.0642   7
  -6   0   7 67.1755 109.784   3
  -6   0   6 141670. 1853.70   8
  -6   0   6 146008. 2327.38   3
  -6   0   5 87.9637 93.0495   8
  -6   0   5 51.2417 59.1472   7
  -6   0   5 102.091 124.032   3
  -6   0   4 99.3856 78.7803   8
  -6   0   4 128.339 112.528   3
  -6   0   3 145.216 88.7796   8
  -6   0   3 7.55539 103.840   3
  -6   0   2 127480. 1720.38   8
  -6   0   2 131754. 1834.78   3
  -6   0   1-34.3713 80.2930   8
  -6   0   1-4.80611 73.0926   3
  -6   0   0 81076.5 1416.67   8
  -6   0   0 89993.1 1340.78   3
  -6   0  -1-62.1179 92.6627   8
  -6   0  -1-5.10355 53.5972   3
  -6   0  -2 6654.32 438.205   8
   6   0   3-33.0715 79.6314   1
   6   0   4 2386.91 300.499   1
   6   0   5-7.38741 84.5192   1
   6   0   6 61034.0 1582.55   5
   6   0   6 63244.4 1618.44   1
   6   0   7 56.6197 114.044   5
   6   0   7-43.4787 136.212   1
   6   0   8 37285.8 1315.94   5
   6   0   8 38999.9 1378.79   1
   6   0   9-92.9815 136.886  23
   6   0   9-16.1835 122.346  12
   6   0  10 32079.0 1341.22  12
   6   0  10 32228.9 1361.92  23
   6   0  11 344.530 178.842  23
   6   0  11 159.618 141.393  22
   6   0  11 131.486 142.546  12
   6   0  12 154.576 146.162  23
   6   0  12 90.3633 154.252  12
   6   0  12 177.972 133.847  22
   6   0  12-123.535 135.160  11
   6   0  13-77.5297 165.866  23
   6   0  13 116.732 120.724  22
   6   0  13-97.1502 142.282  12
   6   0  13 111.482 124.105  11
   6   0  14 9870.75 737.891  22
   6   0  14 12208.7 785.932  11
   6   0  14 10153.1 779.215  12
   6   0  14 9720.95 769.154  23
   6   0  15 164.462 170.283  12
   6   0  15-18.8433 121.469  11
   6   0  16 1246.87 254.161  22
   6   0  16 1402.65 296.540  12
   6   0  16 1095.21 234.990  11
   6   0  17 27.4215 106.928  22
   6   0  17 21.9168 135.026  12
   6   0  18 90.2088 96.0796  22
   6   0  18 50.9271 122.299  12
   6   0  19 42.4002 108.222  12
  -6  -1  25 1619.38 190.586  26
  -6   1  24 419.192 152.750  17
  -6  -1  24 203.543 113.525  26
  -6  -1  24 402.766 122.664  25
  -6   1  23 4231.18 371.306  11
  -6   1  23 4974.65 442.337  17
  -6  -1  23 4246.65 400.052  26
  -6  -1  23 4570.85 397.218  25
  -6   1  22 232.515 118.335  11
  -6   1  22 287.805 154.340  17
  -6   1  22-161.333 127.533  10
  -6  -1  22-199.038 126.930  26
  -6  -1  22 30.3240 92.6532  25
  -6  -1  21 2382.57 374.973  11
  -6   1  21 2943.97 360.640  11
  -6   1  21 2753.25 397.290  17
  -6   1  21 2975.91 387.141  10
  -6   1  21 3086.50 370.968  27
  -6  -1  21 2413.08 367.523  25
  -6  -1  20 4716.88 525.413  11
  -6   1  20 4692.10 490.254  11
  -6  -1  20 5455.13 542.966  17
  -6   1  20 4285.84 495.490  17
  -6   1  20 4846.09 506.678  10
  -6   1  20 4940.08 486.785  27
  -6  -1  20 4548.14 520.631  25
  -6  -1  19 3223.14 445.486  11
  -6   1  19 3155.27 410.200  11
  -6  -1  19 3481.32 465.616  17
  -6   1  19 2649.68 402.098  17
  -6   1  19 3324.65 441.711  10
  -6   1  19 3363.15 416.694  27
  -6  -1  19 2986.65 434.369  25
  -6   1  18 4936.58 539.610  20
  -6  -1  18 4707.06 540.205  11
  -6   1  18 4994.28 522.421  11
  -6  -1  18 5680.44 597.351  17
  -6   1  18 5086.91 552.927  17
  -6   1  17 17563.1 1029.43  20
  -6  -1  17 15272.8 963.010  11
  -6   1  17 17290.1 946.128  11
  -6  -1  17 16587.9 1006.92  17
  -6   1  17 13838.9 907.286  17
  -6   1  16 569.682 227.119  20
  -6  -1  16 1553.53 321.456  11
  -6   1  16 1416.23 280.983  11
  -6  -1  16 1364.06 307.545  17
  -6  -1  15 756.701 256.877  11
  -6  -1  15 613.749 227.983  17
  -6   1  15 893.997 277.009  20
  -6  -1  14-234.908 137.852  24
  -6   1  14 225.996 163.509  20
  -6  -1  14 136.633 163.017  11
  -6  -1  14 262.633 193.446  17
  -6   1  13 38682.7 1470.26   3
  -6   1  13 38649.7 1566.74   7
  -6   1  12 18336.4 987.364   3
  -6   1  12 19094.7 1071.12   7
  -6   1  11 5302.61 514.903   3
  -6   1  11 5760.34 573.968   7
  -6  -1  11 5335.86 475.566   8
  -6  -1  10 477.212 160.970   8
  -6   1  10 311.254 129.328   1
  -6   1  10 127.275 114.975   3
  -6   1  10 134.683 104.507   7
  -6   1   9 35235.0 1254.95   3
  -6   1   9 37127.0 1067.57   1
  -6  -1   9 34054.2 1109.81   8
  -6   1   8 26781.2 1084.44   3
  -6  -1   8 25080.9 919.839   8
  -6   1   7 26171.9 1056.67   3
  -6   1   7 30255.9 1084.88   7
   6   1  -7 28760.5 766.403   2
  -6  -1   7 25200.8 907.338   8
   6   1  -6 282.186 102.498   2
  -6   1   6 321.072 154.770   3
  -6   1   6 434.065 163.856   7
  -6  -1   6 448.001 154.443   8
  -6  -1   5 33543.5 1024.44   8
  -6   1   5 35258.6 1179.08   3
  -6   1   5 39448.4 1090.54   7
  -6   1   5 37159.1 766.381   8
   6   1  -5 37015.7 915.724   2
  -6  -1   4 31179.5 990.862   8
  -6   1   4 31618.5 1101.72   3
   6   1  -4 32431.3 881.223   2
  -6   1   4 34039.2 713.765   8
  -6   1   3 67239.0 1015.29   8
   6   1  -3 63253.0 1279.53   2
  -6  -1   3 60644.7 1374.25   8
  -6   1   3 64549.4 1534.51   3
  -6   1   2 4494.80 271.277   8
  -6   1   2 3724.68 374.989   3
  -6  -1   2 4015.40 362.692   8
  -6   1   1 94.4416 71.8267   8
  -6  -1   1 134.404 108.358   8
  -6   1   1 282.336 110.804   3
  -6   1   0 89234.1 1681.11   3
  -6   1   0 89664.6 1274.04   8
   6  -1   0 86681.3 1810.68   4
  -6   1  -1 42715.4 1149.16   3
  -6   1  -1 43130.8 930.672   8
  -6  -1  -1 39428.1 1155.66   8
   6  -1   1 41024.5 1235.40   4
   6   1   1 41612.8 959.696   1
  -6   1  -2 7562.32 478.013   3
  -6  -1  -2 6580.11 484.153   8
  -6   1  -2 7104.16 401.738   8
   6   1   2 7491.15 453.603   1
   6  -1   2 6401.00 489.461   5
   6  -1   2 6707.64 499.442   4
  -6  -1  -3 7101.01 522.360   8
   6   1   3 8634.53 518.495   1
   6  -1   3 6743.84 512.159   5
   6  -1   3 7162.12 517.234   4
  -6  -1  -4 142.071 103.545   8
   6   1   4 203.657 98.2397   1
   6  -1   4 361.788 161.035   5
   6  -1   4 128.821 97.6537   4
   6   1   5 525.186 168.691   1
   6  -1   5 395.219 159.968   5
   6  -1   5 351.669 132.313   4
   6   1   6 10829.7 685.534   1
   6  -1   6 9033.63 643.512   5
   6  -1   6 10632.2 611.295   4
   6   1   7 30932.2 1209.13   1
   6  -1   7 28949.0 1185.64   5
   6   1   7 29647.9 1125.24   5
   6   1   8 2195.56 352.472  23
   6  -1   8 2860.91 444.370  12
   6   1   8 2233.92 374.442  12
   6   1   8 1897.53 332.657   1
  -6  -1  -8 2334.71 355.166  14
   6  -1   8 2567.65 374.316  23
   6  -1   9 10766.0 828.373  12
   6   1   9 9601.09 749.488  12
   6   1   9 9727.23 737.531  23
   6  -1   9 10477.9 767.617  23
   6   1  10 3850.40 468.910  22
   6   1  10 3405.92 456.540  12
   6  -1  10 3537.48 491.000  12
   6   1  10 3572.87 476.524  23
   6  -1  10 3355.25 460.732  23
   6   1  11 12193.6 854.537  23
   6   1  11 11401.0 821.312  22
   6   1  11 11859.4 844.336  12
   6  -1  11 11669.0 863.161  12
   6  -1  11 12423.1 865.718  23
   6   1  12 3736.39 481.124  22
   6   1  12 3549.44 466.019  12
   6  -1  12 4024.07 510.630  12
   6   1  12 3853.20 497.348  23
   6  -1  12 3660.36 480.534  23
   6   1  13 2920.40 424.611  22
   6   1  13 3565.49 472.614  12
   6  -1  13 2559.87 409.826  12
   6  -1  13 3280.52 451.205  23
   6  -1  14 842.733 223.814  23
   6   1  14 756.986 240.701  22
   6   1  14 850.981 246.205  12
   6  -1  14 582.813 218.347  12
   6   1  15 3760.65 455.662  22
   6   1  15 4229.38 497.547  12
   6  -1  15 4281.59 504.529  12
   6   1  15 4377.93 481.869  11
   6   1  16 6210.34 547.886  22
   6   1  16 7061.41 607.757  12
   6  -1  16 6826.82 600.436  12
   6   1  16 6702.49 554.251  11
   6   1  17 2326.57 325.486  22
   6   1  17 2654.53 364.172  12
   6  -1  17 2809.60 367.637  12
   6   1  17 2682.85 334.789  11
   6   1  18 235.264 141.879  22
   6  -1  18-99.2934 118.979  12
   6   1  18 224.527 132.962  11
   6   1  19 152.693 86.4187  22
   6  -1  19-68.0718 91.9479  12
  -6   2  24 2411.07 230.917  17
  -6  -2  24 2554.96 240.268  26
  -6   2  23 369.506 132.214  17
  -6   2  23 440.426 128.690  10
  -6  -2  23 447.032 139.793  26
  -6  -2  23 381.154 104.595  25
  -6   2  22 1604.10 261.068  17
  -6   2  22 1503.31 239.031  10
  -6  -2  22 1674.26 259.255  26
  -6  -2  22 1626.69 233.468  25
  -6  -2  21 243.515 134.808  13
  -6  -2  21-40.8599 98.2911  25
  -6   2  21-14.0552 133.111  17
  -6   2  21 0.71154 124.658  10
  -6  -2  21-80.8126 115.804  26
  -6  -2  20 16353.4 830.088  13
  -6   2  20 13883.2 814.989  17
  -6   2  20 13008.4 780.500  10
  -6  -2  20 15326.5 858.365  15
  -6  -2  20 14230.7 828.760  26
  -6  -2  20 14594.5 842.129  25
  -6  -2  19 171.050 135.316  13
  -6   2  19 358.429 169.377  20
  -6   2  19 46.6566 145.914  17
  -6  -2  19 208.303 135.437  21
  -6  -2  19 113.881 165.233  26
  -6  -2  19-46.7233 119.115  15
  -6  -2  19 215.093 154.908  25
  -6  -2  18 9471.77 706.978  13
  -6  -2  18 8970.45 676.217  21
  -6   2  18 10531.9 773.714  20
  -6  -2  18 8746.10 690.583  26
  -6  -2  18 10764.4 786.244  15
  -6  -2  18 9470.89 763.331  25
  -6  -2  17 7380.59 636.940  26
  -6  -2  17 8483.20 677.755  13
  -6  -2  17 7704.18 642.874  21
  -6   2  17 8036.46 697.322  20
  -6  -2  17 6941.90 642.952  24
  -6  -2  17 8918.17 722.930  15
  -6  -2  17 8486.86 753.694  25
  -6  -2  16 2283.29 358.424  21
  -6   2  16 2499.70 408.137  20
  -6  -2  16 2222.54 415.824  25
  -6  -2  16 2222.33 363.297  26
  -6  -2  16 2592.44 388.074  15
  -6  -2  16 1866.95 348.399  24
  -6  -2  15 473.684 178.794  21
  -6   2  15 456.987 205.361  20
  -6  -2  15 614.892 230.815  25
  -6  -2  15 232.952 161.551  26
  -6  -2  15 88.3400 130.172  15
  -6  -2  15 272.834 166.436  24
  -6  -2  14 7923.90 739.522  25
  -6  -2  14 6845.03 611.302  21
  -6   2  14 7100.38 660.366  20
  -6  -2  14 7656.51 651.807  15
  -6  -2  14 6358.97 579.230  26
  -6  -2  14 6375.02 619.032  24
  -6  -2  13 17803.8 969.108  21
  -6   2  13 18250.6 1035.98  20
  -6  -2  13 20374.6 1033.51  15
  -6  -2  13 16352.9 911.222  26
  -6  -2  13 18570.2 1098.59  25
  -6  -2  13 17216.9 994.437  24
  -6  -2  12 8305.82 652.866  21
  -6   2  12 8623.29 700.632  20
  -6  -2  12 8726.83 669.308  15
  -6  -2  12 8416.69 644.740  26
  -6  -2  12 7949.07 699.464  25
  -6  -2  12 7831.23 668.016  24
  -6  -2  11 2147.78 326.326  21
  -6   2  11 1893.17 339.657  20
  -6  -2  11 2151.20 334.896  26
  -6  -2  11 2040.27 356.265  25
  -6  -2  11 1724.93 320.127  24
  -6   2  10 32176.8 1373.50   3
  -6   2  10 29991.6 1170.81   1
  -6  -2  10 31544.8 1233.31   8
  -6   2   9 392.204 177.213   1
  -6  -2   9 366.133 122.778   8
  -6   2   9 357.454 179.382   3
  -6  -2   8 10613.8 682.533   8
  -6   2   8 11074.9 791.410   3
   6  -2  -8 11368.5 638.811   4
   6   2  -8 11619.8 634.133   2
   6   2  -7 1768.68 261.061   2
  -6  -2   7 1708.60 273.007   8
   6  -2  -7 1826.49 277.573   4
  -6   2   7 2077.07 341.291   3
  -6   2   6 57580.7 1710.85   3
   6  -2  -6 52689.6 1440.93   4
   6   2  -6 56808.5 1394.63   2
  -6  -2   6 56649.3 1535.97   8
  -6  -2   5 1079.57 214.170   8
   6   2  -5 1001.13 207.756   2
  -6   2   5 885.439 236.665   3
   6  -2  -5 1025.34 204.146   4
  -6   2   4 13531.3 805.041   3
  -6  -2   4 14857.8 784.252   8
   6  -2  -4 12212.5 729.256   4
   6   2  -4 14477.3 714.213   2
  -6  -2   3 22392.5 959.615   8
   6   2  -3 21158.7 880.721   2
  -6  -2   2 5161.27 473.932   8
   6  -2  -2 5653.61 452.988   5
   6  -2  -2 4748.57 472.477   4
   6   2  -2 4851.38 448.714   2
  -6  -2   1 5404.93 484.772   8
   6  -2  -1 6105.33 488.806   5
   6   2  -1 5649.13 489.952   2
   6  -2  -1 5153.82 499.282   4
   6   2   0 13218.0 762.750   2
  -6  -2   0 12142.7 728.352   8
   6  -2   0 12430.4 726.063   5
   6  -2   0 11035.1 715.324   4
  -6  -2  -1 1277.96 254.207   8
   6  -2   1 1333.25 273.741   5
   6  -2   1 1492.55 279.251   4
  -6  -2  -2 2561.91 341.177   8
   6  -2   2 2056.94 334.524   5
   6  -2   2 2007.96 310.810   4
  -6  -2  -3 116.854 118.446   8
   6  -2   3-119.559 113.529   5
   6  -2   3 102.199 119.605   4
  -6  -2  -4 7734.85 634.680   8
   6  -2   4 7616.37 639.083   5
   6  -2   4 6738.63 566.366   4
  -6  -2  -5 5298.12 513.155  16
   6  -2   5 4965.92 489.155   4
  -6  -2  -5 4887.72 529.354  14
   6  -2   6 1253.73 248.323  23
   6   2   6 796.047 219.796  22
   6  -2   6 1826.61 339.896  19
  -6  -2  -6 1243.59 290.006  16
  -6  -2  -6 863.527 229.506  14
   6  -2   7 2142.90 359.544  23
   6   2   7 2534.61 384.272  22
   6   2   7 1924.06 366.191  12
   6  -2   7 2412.65 385.695  19
  -6  -2  -7 2134.84 341.920  16
   6   2   8 7049.40 641.526  22
   6   2   8 8141.88 745.620  12
   6  -2   8 7651.25 661.619  23
   6  -2   8 7115.96 650.785  19
  -6  -2  -8 7118.93 621.572  16
   6  -2   9 80.3854 126.291  23
   6   2   9 296.237 161.852  22
   6   2   9 19.9055 156.287  12
   6  -2   9 419.956 187.093  19
   6  -2  10 377.775 182.610  23
   6   2  10 84.9484 131.482  22
   6   2  10 120.866 154.010  12
   6  -2  10 730.667 239.470  12
   6   2  10 557.155 201.406  20
   6  -2  10 474.918 230.567  19
   6  -2  11 424.277 190.273  23
   6   2  11-167.080 157.158  22
   6  -2  11 167.309 171.591  12
   6   2  11-43.6226 132.718  20
   6  -2  11 14.9941 119.579  19
   6  -2  11 575.755 198.567  24
   6  -2  12 4539.17 514.555  23
   6   2  12 3728.19 463.181  22
   6  -2  12 3948.43 516.688  12
   6   2  12 4379.66 472.782  20
   6  -2  13 1162.43 260.514  23
   6   2  13 1211.98 289.258  22
   6  -2  13 1129.70 275.287  12
   6   2  14 16279.1 915.382  22
   6  -2  14 17571.8 986.350  12
   6   2  15 625.938 222.386  22
   6  -2  15 861.271 239.256  12
   6   2  15 628.609 200.239  11
   6   2  16 5814.79 492.242  22
   6  -2  16 5979.25 505.859  12
   6   2  16 6072.39 491.713  11
   6   2  17 2002.33 284.529  22
   6  -2  17 1808.65 269.421  12
   6   2  17 1934.28 265.053  11
   6   2  18 2286.44 260.401  22
   6  -2  18 2902.92 285.075  12
   6  -2  18 2913.21 241.982  21
   6   2  18 2887.05 274.255  11
  -6   3  22 813.890 138.493  17
  -6   3  22 539.439 118.008  10
  -6   3  21 3118.22 293.046  17
  -6   3  21 3009.79 296.937  10
  -6  -3  21 3244.76 318.053  26
  -6  -3  20 282.316 141.768  26
  -6  -3  20-8.28336 118.857  13
  -6  -3  20 97.7789 96.7397  25
  -6   3  20-20.9362 119.300  17
  -6   3  20 101.590 108.985  10
  -6  -3  20-39.4478 117.055  15
  -6  -3  19 9143.82 605.462  13
  -6   3  19 8727.32 600.293  20
  -6   3  19 8690.26 572.004  17
  -6   3  19 8916.75 588.684  10
  -6  -3  19 9096.21 637.555  15
  -6  -3  19 9179.65 631.626  26
  -6  -3  19 9496.62 632.376  25
  -6  -3  18-12.4514 123.408  26
  -6  -3  18 349.788 151.741  13
  -6   3  18 313.853 178.401  20
  -6   3  18 213.246 145.380  10
  -6  -3  18-47.0913 120.906  15
  -6  -3  18 125.616 108.155  25
  -6  -3  17 4440.87 469.610  13
  -6   3  17 4032.90 465.898  20
  -6  -3  17 5589.91 551.114  15
  -6  -3  17 4838.29 532.370  25
  -6  -3  17 4435.89 492.859  24
  -6  -3  17 4567.23 497.051  26
  -6  -3  16 528.873 204.285  24
  -6  -3  16 201.329 164.205  13
  -6   3  16 162.304 167.592  20
  -6  -3  16 326.665 197.446  26
  -6  -3  16 346.035 182.300  15
  -6  -3  16 484.348 205.761  25
  -6   3  15 15270.9 935.678  20
  -6  -3  15 16175.9 950.780  15
  -6  -3  15 15522.6 925.964  26
  -6  -3  15 15561.4 1026.64  25
  -6  -3  15 14238.3 927.194  24
  -6   3  14 175.663 164.384  20
  -6  -3  14 178.664 123.492  26
  -6  -3  14 311.527 190.634  25
  -6  -3  14 163.002 149.008  15
  -6  -3  14 272.143 188.610  24
  -6   3  13 71.0906 143.710  20
  -6  -3  13 173.625 170.349  26
  -6  -3  13-15.7276 159.922  25
  -6  -3  13 66.3641 106.600  15
  -6  -3  13 379.954 204.949  24
  -6   3  12 217.994 167.387  20
  -6  -3  12 79.8448 130.306  15
  -6  -3  12 160.144 142.722  26
  -6  -3  12 198.584 166.046  25
  -6  -3  12-25.8267 128.317  24
  -6  -3  11 10322.7 752.471  26
  -6   3  11 11587.8 832.335  20
  -6  -3  11 12549.2 893.168  16
  -6  -3  11 11788.0 808.713  15
  -6  -3  11 11027.9 848.544  25
  -6  -3  11 11233.2 834.064  24
  -6   3  10 1499.70 325.305  20
  -6  -3  10 1371.43 312.254  16
  -6  -3  10 1264.60 284.089  26
  -6  -3  10 1048.86 272.999  25
  -6  -3  10 1300.97 280.857  15
  -6  -3  10 1524.59 313.636  24
  -6   3   9 13754.7 887.278  20
  -6  -3   9 14223.0 943.326  16
  -6  -3   9 12385.3 817.201  26
  -6  -3   9 14167.1 890.679  15
  -6  -3   9 13011.5 878.145  25
  -6  -3   9 13382.9 882.391  24
  -6   3   8 382.652 184.913  20
  -6  -3   8 117.444 143.930  16
  -6   3   8 208.527 138.820  10
  -6  -3   8 356.325 164.423  26
  -6  -3   8 462.979 222.828  25
  -6  -3   8 246.291 123.677  15
  -6  -3   8 443.539 202.864  24
  -6   3   7 5703.92 569.301  20
  -6  -3   7 5606.54 566.442  16
  -6  -3   7 6222.54 590.766  15
  -6  -3   7 5076.46 536.574  25
  -6  -3   7 4721.46 502.345  24
  -6   3   6 606.522 212.519  20
  -6  -3   6 688.710 211.519  18
  -6  -3   6 622.485 250.014  16
  -6  -3   6 771.510 217.158  25
  -6  -3   6 479.537 205.877  24
  -6   3   5 762.674 219.825  20
  -6  -3   5 352.848 136.359  18
  -6  -3   5 641.913 204.071  16
  -6  -3   5 288.294 148.992  25
  -6  -3   5 561.024 194.461  24
   6  -3  -4 145.370 135.719  19
  -6  -3   4 789.770 231.349  18
  -6  -3   4 770.240 229.530  16
   6  -3  -3 14233.3 888.733  19
  -6  -3   3 14651.6 868.992  18
  -6  -3   3 13871.2 870.192  16
   6  -3  -2 16833.7 978.189  19
  -6  -3   2 17233.4 949.350  18
  -6  -3   2 15373.5 908.869  16
   6  -3  -1 1948.48 356.562  19
  -6  -3   1 2567.16 369.446  18
  -6  -3   1 2414.14 370.296  16
   6  -3   0 786.729 225.935  19
  -6  -3   0 603.519 220.443  18
  -6  -3   0 1108.68 263.982  16
   6  -3   1 2205.01 373.994  19
  -6  -3  -1 2077.88 349.190  16
  -6  -3  -1 2578.09 399.664  14
   6  -3   2 2475.65 411.738  19
  -6  -3  -2 2692.89 400.879  16
   6  -3   3 31574.0 1391.01  19
  -6  -3  -3 33451.4 1375.40  16
   6  -3   4 5898.66 620.639  19
  -6  -3  -4 5828.99 588.854  16
   6  -3   5 11062.9 849.390  19
  -6  -3  -5 9834.56 754.703  16
   6  -3   6 15444.9 1003.56  19
  -6  -3  -6 14508.0 921.178  16
   6   3   7 211.343 163.802  20
   6  -3   7 365.688 231.809  19
   6   3   8 8381.70 684.034  22
   6   3   8 6770.18 643.145  20
   6  -3   8 6386.38 653.287  19
   6   3   9 7861.35 651.972  22
   6  -3   9 6545.86 605.748  24
   6  -3   9 7023.87 664.157  19
   6   3   9 6590.16 622.011  20
   6   3  10 463.880 181.099  22
   6   3  10 410.889 196.073  20
   6  -3  10 261.611 156.875  19
   6  -3  10 373.838 170.484  24
   6   3  11 2871.56 387.306  22
   6  -3  11 3818.46 492.079  12
   6   3  11 3278.34 420.010  20
   6  -3  11 3046.00 433.281  19
   6  -3  11 3082.63 396.878  24
   6   3  12 663.687 212.484  22
   6  -3  12 306.625 162.405  12
   6   3  12 204.774 175.886  20
   6  -3  12 445.677 155.225  24
   6   3  13 773.207 200.927  22
   6  -3  13 1025.22 251.668  12
   6   3  13 1001.71 219.897  20
   6  -3  13 806.614 183.683  24
   6   3  14 721.831 196.350  22
   6  -3  14 770.223 198.021  12
   6   3  14 794.172 189.227  20
   6  -3  14 1031.65 178.899  24
   6   3  15 2388.50 286.685  22
   6  -3  15 2183.24 277.913  12
   6   3  15 2255.15 271.855  11
   6  -3  16 153.371 94.4638  12
   6   3  16 214.937 99.2002  11
  -6  -4  18 8131.16 461.039  13
   6  -4 -18 7011.65 430.395  19
  -6   4  18 6612.10 374.111  10
  -6  -4  18 7569.25 467.153  15
  -6  -4  17 30.1280 92.6315  13
  -6   4  17 323.709 147.329  20
   6  -4 -17 213.880 118.791  19
  -6   4  17 206.468 117.681  10
  -6  -4  17 73.0113 106.527  15
  -6  -4  16 1885.12 278.554  13
  -6   4  16 1497.54 255.307  20
   6  -4 -16 1570.75 277.030  19
  -6   4  16 1952.18 261.795  10
  -6  -4  16 1812.32 277.826  15
  -6  -4  15 374.874 170.005  13
  -6   4  15 595.625 197.650  20
  -6   4  15 442.144 150.351  10
  -6  -4  15 544.614 179.700  15
  -6  -4  14 4300.42 444.187  13
  -6   4  14 4557.68 473.681  20
  -6   4  14 5333.96 447.887  10
  -6  -4  14 4323.05 460.214  15
  -6  -4  14 4289.29 478.304  24
  -6  -4  13 280.222 168.178  13
  -6   4  13 102.110 130.667  20
  -6   4  13 447.006 146.424  10
  -6  -4  13 405.504 178.680  15
  -6  -4  13 485.060 192.233  24
  -6   4  12 11475.5 765.481  20
  -6   4  12 13368.7 729.862  10
  -6  -4  12 11036.8 761.775  15
  -6  -4  12 12568.0 831.224  24
  -6   4  11 1549.01 304.353  20
   6  -4 -11 1232.92 292.538  19
  -6  -4  11 1798.64 317.380  15
  -6  -4  11 1431.71 295.397  24
  -6   4  10 1440.66 294.255  20
   6  -4 -10 1497.87 323.701  19
  -6  -4  10 1507.33 304.320  24
  -6  -4  10 1167.20 274.186  15
  -6   4   9 11382.9 787.082  20
   6  -4  -9 11190.4 830.281  19
  -6  -4   9 10597.3 765.768  15
  -6  -4   9 12354.7 821.964  24
  -6   4   8 351.768 179.980  20
   6  -4  -8 139.839 149.545  19
  -6  -4   8 145.065 142.642  15
  -6  -4   8 308.898 149.434  24
  -6  -4   7 6793.17 603.595  24
  -6   4   7 6476.91 594.271  20
   6  -4  -7 5945.29 608.831  19
  -6  -4   7 7475.68 665.481  16
  -6  -4   7 5593.96 559.958  15
   6  -4  -6 2195.36 375.345  19
  -6  -4   6 2149.59 370.087  16
  -6  -4   6 2128.25 368.729  15
   6  -4  -5 83.0291 161.022  19
  -6  -4   5 288.602 162.127  16
  -6  -4   5 148.485 154.303  15
   6  -4  -4 8408.46 720.839  19
  -6  -4   4 8846.95 740.977  16
  -6  -4   4 8832.55 730.599  15
   6  -4  -3 957.007 280.775  19
  -6  -4   3 1242.53 292.560  16
   6   4  -2 9230.74 776.550  20
   6  -4  -2 6732.69 650.137  19
  -6  -4   2 7989.49 699.843  16
   6  -4  -2 7544.53 643.471   9
   6   4  -1 402.759 219.511  20
   6  -4  -1 368.819 184.946  19
  -6  -4   1 210.931 194.943  16
   6  -4  -1 214.336 154.912   9
   6   4   0 13456.2 942.605  20
   6  -4   0 11172.5 826.921  19
  -6  -4   0 12735.4 872.764  16
   6  -4   0 13184.8 818.146   9
   6   4   1 1334.62 329.146  20
   6  -4   1 1044.94 269.207  19
  -6  -4  -1 1130.01 286.639  16
   6   4   2 11727.7 863.420  20
   6  -4   2 11435.0 837.864  19
  -6  -4  -2 12091.5 846.748  16
   6   4   3 230.758 172.020  20
   6  -4   3 342.097 173.648  19
  -6  -4  -3 347.625 178.109  16
   6   4   4 12891.6 882.580  20
   6  -4   4 11961.7 866.718  19
   6  -4   4 13840.2 928.920  24
   6   4   5 336.881 185.017  20
   6  -4   5 309.269 196.311  19
   6  -4   5 198.318 152.394  24
   6   4   6 2792.48 407.370  20
   6  -4   6 2867.34 430.266  19
   6  -4   6 2906.40 423.930  24
   6   4   7 853.684 232.644  20
   6  -4   7 1165.26 291.397  19
   6  -4   7 987.074 251.928  24
   6   4   8 6171.92 557.352  20
   6  -4   8 6363.38 581.410  19
   6  -4   8 6829.78 581.023  24
   6   4   9 255.607 149.286  20
   6  -4   9 265.887 148.375  19
   6  -4   9 315.287 136.373  24
   6  -4  10 1119.53 236.863  12
   6   4  10 1147.06 242.036  20
   6  -4  10 1077.72 213.853  24
   6  -4  11 981.025 217.498  12
   6   4  11 764.773 182.531  20
   6  -4  11 979.501 190.905  24
   6  -4  12 3132.83 313.925  12
   6   4  12 3109.09 296.386  20
   6   4  12 3156.36 283.306  11
   6  -4  12 3116.39 287.520  24
   6  -4  13 1214.51 169.969  12
   6   4  13 1221.04 164.092  20
  -6  -5  13 2613.62 256.974  15
   6  -5 -12 852.539 155.214  19
  -6  -5  12 646.656 147.422  15
   6  -5 -11 2569.87 292.284  19
  -6  -5  11 3070.97 318.907  15
   6  -5 -10 1609.62 259.017  19
  -6  -5  10 1695.64 250.824  15
   6  -5  -9 2030.83 301.730  19
  -6  -5   9 2359.42 296.638  15
   6  -5  -8 758.220 199.064  19
  -6  -5   8 758.636 190.807  15
   6  -5  -8 1046.28 245.618   9
   6  -5  -7 1173.97 253.872  19
   6  -5  -7 541.631 181.186   9
  -6  -5   7 704.835 193.268  15
   6  -5  -6-31.1572 112.590  19
   6  -5  -6-4.01316 125.578   9
  -6  -5   6 46.3902 107.609  15
   6  -5  -5 3321.14 397.508  19
   6  -5  -5 3017.81 375.676   9
  -6  -5   5 2713.73 350.988  15
   6  -5  -4 150.227 156.284  19
  -6  -5   4 30.6148 129.776  15
   6  -5  -3 10204.8 694.610  19
   6  -5  -3 10623.9 659.319   9
  -6  -5   3 10072.3 674.416  15
   6  -5  -2 571.944 186.574  19
  -6  -5   2 520.138 190.865  15
   6  -5  -2 133.048 150.046   9
   6  -5  -1 5799.48 518.602  19
  -6  -5   1 5969.89 521.997  15
   6  -5   0 203.658 103.657  19
  -6  -5   0 57.8874 134.482  15
   6  -5   1 3423.89 388.848  19
   6  -5   1 3119.77 358.515  24
  -6  -5  -1 3385.98 405.119  15
   6   5   2 118.740 123.258  20
   6  -5   2 269.959 151.969  19
  -6  -5  -2 205.843 159.270  15
   6  -5   2 209.891 128.896  24
   6   5   3 1433.16 242.953  20
   6  -5   3 1645.22 259.100  19
  -6  -5  -3 1840.79 285.107  15
   6  -5   3 1396.15 235.928  24
   6   5   4 162.258 105.956  20
   6  -5   4 264.884 129.702  19
   6  -5   4 259.812 134.303  24
  -6  -5  -4 291.213 125.507  15
   6   5   5 2834.41 307.321  20
   6  -5   5 3125.44 327.308  19
   6  -5   5 3109.95 328.716  24
   6   5   6 888.051 176.629  20
   6  -5   6 1020.06 185.391  19
   6  -5   6 919.145 181.044  24
   6  -5   7 822.379 151.662  12
   6   5   7 872.813 149.046  20
  -6  -5  -7 759.416 146.492  15
   6  -5   7 952.145 157.520  24
  -7   0  25 2790.84 234.861  25
  -7   0  24-7.78362 73.5240  25
  -7   0  24 197.980 85.0262  26
  -7   0  23 10312.3 617.048  17
  -7   0  23 9491.89 529.345  26
  -7   0  23 9010.26 600.711  25
  -7   0  22 37.1251 125.882  17
  -7   0  21 5052.83 499.954  11
  -7   0  21 5928.31 560.706  17
  -7   0  20 31.9630 120.652  11
  -7   0  20-17.7769 173.556  17
  -7   0  19 97.4861 133.278  11
  -7   0  19-31.2814 159.056  17
  -7   0  18-179.209 153.090  11
  -7   0  18 83.4618 132.565  17
  -7   0  18 30.6801 143.346  10
  -7   0  17 33673.0 1362.32  11
  -7   0  17 33832.4 1438.32  17
  -7   0  16 290.348 166.980  11
  -7   0  16-2.11396 131.487  17
  -7   0  16 62.8294 143.170  10
  -7   0  15 1225.61 272.441  11
  -7   0  15 1117.67 295.991  17
  -7   0  15 994.394 263.869  10
  -7   0  14-408.723 187.720  11
  -7   0  14 143.980 152.931  17
  -7   0  14-190.116 142.798  10
  -7   0  13 45519.9 1550.88  17
  -7   0  12-102.411 101.535   7
  -7   0  11 7349.84 644.901   3
  -7   0  10-85.3504 106.872   8
  -7   0  10 29.5578 148.577   3
  -7   0   9 1386.66 231.941   8
  -7   0   9 1190.91 264.497   3
  -7   0   8-0.57068 101.378   8
  -7   0   8-43.7477 114.585   3
  -7   0   7 293.459 126.712   8
  -7   0   7 465.195 165.992   3
  -7   0   6 93.4951 107.101   8
  -7   0   6 64.3353 113.877   3
  -7   0   5 17783.6 720.474   8
  -7   0   5 18417.4 844.350   3
  -7   0   4-145.705 105.489   8
  -7   0   4-47.8767 120.597   3
  -7   0   3 75957.8 1488.57   8
  -7   0   3 82378.1 1613.57   3
  -7   0   2-54.0110 111.900   8
  -7   0   2 31.4599 70.5502   3
  -7   0   1 10788.2 569.859   8
  -7   0   1 11525.3 548.788   3
  -7   0   0 9.20441 82.7133   8
  -7   0  -1 81062.3 1601.06   8
  -7   0  -2-32.9570 108.641   8
  -7   0  -3 117804. 2030.03   8
  -7   0  -4-114.125 121.486   8
  -7   0  -5 467.170 163.787   8
   7   0   5 216.108 130.499   5
   7   0   6-164.537 115.338   5
   7   0   7 110299. 2397.98  12
   7   0   7 108477. 2437.12  23
   7   0   8-379.433 186.810  23
   7   0   8 374.847 175.849  12
   7   0   9 27731.5 1249.55  12
   7   0   9 27789.8 1282.37  23
   7   0  10-168.351 147.930  23
   7   0  10 46.0930 171.211  12
   7   0  11 4742.90 522.044  22
   7   0  11 3927.09 493.631  12
   7   0  11 3339.12 460.483  23
   7   0  12-107.175 135.490  23
   7   0  12 68.1792 118.793  22
   7   0  12-86.2952 138.726  12
   7   0  13 3712.27 454.356  22
   7   0  13 3945.00 484.775  12
   7   0  13 3359.76 444.010  23
   7   0  14 84.1029 132.931  23
   7   0  14 34.9137 139.866  22
   7   0  14 206.809 152.980  12
   7   0  15 1566.15 285.012  22
   7   0  15 1307.57 288.988  12
   7   0  16-46.8922 126.656  22
   7   0  16 128.280 138.030  12
   7   0  17 4031.10 356.760  22
   7   0  17 4126.98 416.234  12
   7   0  18 35.8201 98.9157  12
  -7   1  24 7236.73 446.915  17
  -7  -1  24 6764.25 409.155  26
  -7  -1  24 6290.55 396.085  25
  -7   1  23 234.362 134.363  17
  -7   1  23-29.0161 87.0076  10
  -7  -1  23 49.4933 93.5512  26
  -7  -1  23-11.3663 82.3912  25
  -7   1  22 817.338 209.901  17
  -7   1  22 789.099 187.517  10
  -7  -1  22 780.615 191.824  26
  -7  -1  22 422.444 160.185  25
  -7   1  21 371.802 143.122  11
  -7   1  21 389.541 171.567  17
  -7   1  21 732.468 208.483  10
  -7  -1  21 430.226 166.768  26
  -7  -1  21 664.070 204.653  25
  -7   1  20 13968.4 770.626  11
  -7   1  20 12388.7 818.988  17
  -7   1  20 13666.6 823.350  10
  -7  -1  20 13466.3 803.296  26
  -7  -1  20 13859.7 882.362  25
  -7  -1  19 4668.08 531.775  17
  -7   1  19 4236.12 506.516  17
  -7   1  19 3936.81 476.891  10
  -7  -1  19 3934.78 459.824  26
  -7  -1  19 3767.34 484.671  25
  -7  -1  18 3318.26 449.619  17
  -7   1  18 2973.47 428.034  17
  -7   1  18 3778.34 464.576  10
  -7  -1  17 6956.30 645.252  11
  -7  -1  17 8337.42 720.795  17
  -7   1  17 7554.02 680.749  17
  -7   1  17 7887.44 680.135  10
  -7   1  16 11240.0 839.999  20
  -7  -1  16 9768.34 764.568  11
  -7  -1  16 11294.4 834.006  17
  -7   1  16 9250.11 747.588  17
  -7   1  16 9444.70 743.993  10
  -7   1  15 1171.57 292.368  20
  -7  -1  15 592.120 220.525  11
  -7  -1  15 1065.06 271.897  17
  -7   1  15 963.198 269.590  17
  -7   1  15 929.295 261.811  10
  -7   1  14 35324.6 1473.89  20
  -7  -1  14 34826.3 1414.75  17
  -7   1  14 34070.3 1375.03  17
  -7   1  14 34352.6 1388.16  10
  -7   1  13-26.2451 130.053  20
  -7  -1  13 371.956 175.043  17
  -7   1  13 519.970 199.771  17
  -7   1  13-407.319 189.581  10
  -7  -1  13-270.726 129.107  26
  -7   1  12 16209.9 964.668  20
  -7  -1  12 16041.0 906.403  17
  -7   1  12 15870.6 896.850  17
  -7   1  12 16567.3 919.302  10
  -7  -1  11 864.358 221.841   8
  -7   1  11 872.249 239.041   3
  -7   1  10 46722.2 1582.10   3
  -7  -1  10 45344.7 1396.39   8
  -7  -1   9 540.334 149.141   8
  -7   1   9 833.995 237.095   3
  -7   1   8 3352.82 417.565   3
  -7  -1   8 3534.56 381.038   8
  -7   1   7 7870.32 609.480   3
  -7  -1   7 8046.25 557.124   8
  -7  -1   6 83232.7 1767.49   8
  -7   1   6 83831.5 1935.69   3
  -7  -1   5 8961.62 581.033   8
  -7   1   5 9662.84 656.362   3
  -7  -1   4 10041.6 615.121   8
  -7   1   4 9803.93 651.692   3
  -7  -1   3 383.647 153.483   8
  -7   1   3 386.123 133.147   3
  -7  -1   2 12192.5 684.443   8
  -7   1   2 14100.3 744.357   3
  -7  -1   1 59451.2 1507.61   8
  -7   1   1 69234.7 1604.14   3
  -7  -1   0 50837.4 1394.26   8
   7  -1   0 47737.7 1454.02   4
  -7  -1  -1 20130.5 899.983   8
   7  -1   1 17527.2 855.088   5
   7  -1   1 18545.8 895.852   4
  -7  -1  -2 3820.98 412.034   8
   7  -1   2 3250.10 382.911   5
   7  -1   2 3716.33 405.031   4
  -7  -1  -3 6498.66 541.482   8
   7  -1   3 5881.25 517.214   5
   7  -1   3 6483.59 536.729   4
  -7  -1  -4 10028.0 679.419   8
   7  -1   4 9355.09 665.530   5
   7  -1   4 9589.44 631.849   4
  -7  -1  -5 12468.3 782.263   8
   7  -1   5 10798.9 729.367   5
   7  -1   5 12395.6 708.853   4
   7  -1   6 40978.9 1570.62  12
  -7  -1  -6 38822.6 1408.35  14
   7   1   6 39574.4 1438.40  23
   7  -1   6 38030.4 1432.93  23
   7   1   7 1910.91 332.583  23
   7   1   7 2132.19 348.815  12
   7  -1   7 1772.30 368.564  12
  -7  -1  -7 1836.76 324.481  14
   7  -1   7 2530.45 397.112  23
   7   1   8 12496.7 846.337  12
   7  -1   8 13539.6 925.349  12
  -7  -1  -8 12832.9 842.656  14
   7   1   8 12576.5 848.413  23
   7  -1   8 11983.6 838.273  23
   7   1   9 5864.56 594.263  22
   7   1   9 5511.08 566.664  12
   7  -1   9 6331.33 648.734  12
   7   1   9 5473.42 572.787  23
   7  -1   9 5146.93 559.750  23
   7   1  10 7449.53 671.304  23
   7   1  10 7229.23 661.796  22
   7  -1  10 8576.40 686.100  22
   7   1  10 8259.69 696.646  12
   7  -1  10 7731.45 717.365  12
   7  -1  10 8334.76 714.226  23
   7   1  11 962.955 232.776  23
   7  -1  11 669.473 228.555  23
   7   1  11 991.753 266.234  22
   7  -1  11 1128.53 266.529  22
   7   1  11 803.953 242.228  12
   7  -1  11 959.711 263.014  12
   7   1  12 808.186 218.643  23
   7  -1  12 725.999 255.476  23
   7   1  12 1017.90 268.277  22
   7  -1  12 810.723 230.821  22
   7   1  12 658.947 216.993  12
   7  -1  12 813.802 252.599  12
   7   1  13 2216.02 371.688  22
   7   1  13 2833.36 400.740  12
   7  -1  13 2359.74 393.078  12
   7  -1  13 2497.70 396.552  23
   7   1  14 7863.49 629.161  22
   7   1  14 8763.01 681.917  12
   7  -1  14 9395.93 716.627  12
   7   1  14 8931.65 651.342  11
   7  -1  14 8624.73 677.469  23
   7   1  15-3.94417 91.6682  22
   7   1  15 114.468 161.814  12
   7  -1  15 119.834 135.273  12
   7   1  15 98.7486 130.271  11
   7   1  16 225.500 130.396  22
   7   1  16 304.607 163.455  12
   7  -1  16 337.973 164.623  12
   7   1  16 414.812 146.286  11
   7   1  17 713.678 175.399  22
   7  -1  17 730.455 198.252  12
   7   1  17 939.309 176.007  11
   7   1  18 347.177 107.367  22
   7  -1  18 270.367 104.945  12
  -7   2  23 1310.53 201.655  17
  -7   2  23 1493.16 196.307  10
  -7  -2  23 1313.62 201.033  26
  -7  -2  23 1447.41 188.983  25
  -7   2  22 446.059 165.189  17
  -7   2  22 543.667 154.742  10
  -7  -2  22 597.413 172.196  26
  -7  -2  22 479.606 136.004  25
  -7  -2  21 4091.93 367.359  13
  -7   2  21 4855.39 449.776  17
  -7   2  21 4710.72 434.490  10
  -7  -2  21 4584.57 436.642  26
  -7  -2  21 4601.47 442.814  25
  -7  -2  20 3274.33 364.392  13
  -7  -2  20 2643.72 356.778  26
  -7   2  20 2832.22 371.095  17
  -7   2  20 2445.23 339.868  10
  -7  -2  20 3298.01 383.980  15
  -7  -2  20 2914.09 384.209  25
  -7  -2  19 11415.0 716.700  13
  -7   2  19 11296.6 748.800  17
  -7   2  19 10835.5 726.435  10
  -7  -2  19 13850.9 819.231  15
  -7  -2  19 11461.3 752.595  26
  -7  -2  19 11459.2 797.816  25
  -7  -2  18 1301.93 265.958  13
  -7   2  18 1238.42 283.684  20
  -7   2  18 1188.79 273.289  17
  -7  -2  18 1051.17 258.447  16
  -7   2  18 910.260 237.182  10
  -7  -2  18 1050.33 250.404  26
  -7  -2  18 857.375 236.879  15
  -7  -2  18 881.253 254.804  25
  -7   2  17 8203.48 699.180  20
  -7   2  17 8464.63 680.369  17
  -7   2  17 8605.68 693.050  10
  -7  -2  17 9748.41 731.003  15
  -7  -2  17 8770.06 689.729  26
  -7  -2  17 8337.25 736.352  25
  -7  -2  16 1020.55 272.973  15
  -7   2  16 746.868 244.397  20
  -7  -2  16 642.726 246.924  25
  -7   2  16 969.615 254.914  17
  -7   2  16 470.002 204.079  10
  -7  -2  16 928.034 246.411  26
  -7   2  15 14361.4 947.328  20
  -7  -2  15 16627.9 961.973  15
  -7  -2  15 14287.8 876.633  26
  -7  -2  15 13448.1 939.979  25
  -7   2  14 732.438 243.126  20
  -7  -2  14 195.063 144.703  26
  -7  -2  14 653.966 203.388  15
  -7  -2  14 380.215 182.087  25
  -7  -2  14 316.081 176.560  24
  -7   2  13 13021.9 897.286  20
  -7  -2  13 13867.9 854.955  15
  -7  -2  13 12425.9 809.543  26
  -7  -2  13 12606.6 885.488  25
  -7  -2  13 12261.1 872.940  24
  -7   2  12 14381.5 928.529  20
  -7  -2  12 15317.5 881.671  15
  -7  -2  12 13628.3 834.479  26
  -7  -2  12 13608.4 898.217  25
  -7  -2  12 14810.6 935.479  24
  -7   2  11 37895.5 1499.60  20
  -7   2  11 36802.7 1395.28  10
  -7  -2  11 42257.0 1437.66  15
  -7  -2  11 37786.4 1366.18  26
  -7  -2  11 38138.9 1449.06  25
  -7  -2  11 37416.5 1477.50  24
  -7   2  10 10827.1 791.204  20
  -7  -2  10 10337.0 724.689  18
  -7   2  10 10128.3 726.305  10
  -7  -2  10 11025.0 732.384  26
  -7  -2  10 11685.5 745.433  15
  -7  -2  10 10682.9 750.277  25
  -7  -2  10 10379.6 767.259  24
  -7   2   9 72749.7 1985.43  20
  -7   2   9 71675.5 1846.02   1
  -7  -2   9 70687.4 1849.04  18
  -7  -2   9 71536.5 1856.66  25
  -7   2   9 71522.2 1871.82  10
  -7  -2   9 74864.4 1890.40  26
  -7  -2   9 74205.0 2005.00  24
  -7  -2   8 337.453 194.701  18
   7  -2  -8 92.1134 122.727   4
  -7   2   7 72710.5 2054.27   3
  -7  -2   7 70893.8 1859.98   8
  -7  -2   6 384.535 160.367   8
   7   2  -6 602.917 184.747   2
  -7   2   6 480.190 199.688   3
   7  -2  -6 595.120 210.274   4
  -7  -2   5 19720.4 978.731   8
  -7   2   5 20014.2 1055.98   3
   7  -2  -5 17215.9 953.801   4
   7   2  -5 19801.3 889.206   2
  -7  -2   4 6521.09 565.100   8
  -7   2   4 6435.88 596.621   3
   7  -2  -4 6098.34 579.764   4
   7   2  -4 7326.54 555.128   2
   7   2  -3 9595.93 654.483   2
  -7  -2   3 10650.9 731.095   8
  -7   2   3 10810.0 765.035   3
   7  -2  -3 9238.74 712.846   4
  -7  -2   2-114.809 171.050   8
   7   2  -2-116.470 137.407   2
  -7   2   2-7.28789 78.0418   3
   7  -2  -2 28.6173 125.931   4
  -7   2   1 3390.72 427.373   3
  -7  -2   1 3586.62 440.731   8
   7  -2  -1 3108.45 400.793   5
   7  -2  -1 3224.06 428.293   4
  -7   2   0 12915.0 822.866   3
  -7  -2   0 12605.7 799.341   8
   7  -2   0 12479.8 814.134   5
   7  -2   0 11675.9 793.058   4
  -7  -2  -1 177.352 144.124   8
  -7   2  -1 464.775 183.865   3
   7  -2   1 210.205 163.617   5
   7  -2   1 462.984 195.193   4
   7  -2   2 2994.79 415.233   5
  -7  -2  -2 2725.45 392.816  14
  -7  -2  -2 2463.97 360.660  16
   7  -2   3 14359.1 882.318  23
   7  -2   3 13676.5 865.461  19
  -7  -2  -3 14239.8 852.113  16
  -7  -2  -3 13200.3 840.033  14
   7  -2   4 13238.9 848.799  23
   7  -2   4 13836.5 890.661  19
  -7  -2  -4 13034.7 827.319  16
  -7  -2  -4 12475.0 830.017  14
   7  -2   5 5390.10 574.754  19
  -7  -2  -5 5662.15 546.150  16
  -7  -2  -5 4596.89 521.200  14
   7  -2   5 5435.37 548.209  23
   7   2   6 4076.19 480.403  22
   7  -2   6 4834.19 550.118  19
  -7  -2  -6 4243.57 485.387  16
  -7  -2  -6 3943.19 486.916  14
   7  -2   6 4522.34 522.515  23
   7  -2   7 808.109 244.082  23
   7   2   7 1293.94 296.048  22
   7  -2   7 554.465 211.866  19
  -7  -2  -7 731.784 218.410  16
   7  -2   8 11.3306 120.598  23
   7   2   8 8.21579 118.766  22
   7  -2   8 24.9750 117.616  19
   7   2   9 3434.65 463.409  22
   7  -2   9 3654.94 514.883  12
   7  -2   9 3925.89 506.533  19
   7  -2   9 4506.67 518.833  23
   7   2  10 3257.10 441.936  22
   7  -2  10 3047.04 472.543  12
   7   2  10 3429.23 446.845  20
   7  -2  10 3126.21 443.056  19
   7  -2  10 3322.53 452.946  23
   7   2  11 3897.29 468.567  22
   7  -2  11 4242.82 540.731  12
   7   2  11 4318.47 462.109  20
   7  -2  11 4328.57 457.556  24
   7  -2  11 3730.16 448.065  23
   7  -2  12 1064.52 260.443  23
   7   2  12 604.844 196.400  22
   7  -2  12 1124.17 309.324  12
   7   2  12 1116.40 237.013  20
   7  -2  13 2093.16 313.670  23
   7   2  13 1832.07 319.837  22
   7  -2  13 2297.51 368.045  12
   7   2  14 279.099 145.885  22
   7  -2  14 216.540 146.922  12
   7   2  15 7537.57 540.262  22
   7  -2  15 7922.88 567.804  12
   7   2  15 7786.45 537.474  11
   7   2  16 279.624 129.280  22
   7  -2  16 475.477 154.986  12
   7   2  16 391.737 139.555  11
   7   2  17 3411.69 296.451  22
   7  -2  17 3381.77 293.394  12
   7   2  17 3492.94 282.004  11
  -7   3  21 225.732 88.2220  17
  -7   3  21 53.0977 100.669  10
  -7  -3  20 2711.79 300.938  13
  -7   3  20 2316.10 272.544  17
  -7   3  20 2728.58 301.253  10
  -7  -3  20 3025.79 311.723  15
  -7  -3  20 2807.90 320.928  26
  -7  -3  20 2856.22 308.412  25
  -7  -3  19 749.258 204.658  13
  -7   3  19 377.409 158.142  17
  -7   3  19 580.320 192.397  10
  -7  -3  19 477.606 159.182  26
  -7  -3  19 598.751 183.496  15
  -7  -3  19 459.636 164.636  25
  -7  -3  18 21074.2 933.511  13
  -7   3  18 20716.9 953.519  20
  -7   3  18 20921.4 882.664  17
  -7   3  18 20672.3 912.900  10
  -7  -3  18 22819.2 1002.93  15
  -7  -3  18 21465.7 966.485  26
  -7  -3  18 22196.1 1029.54  25
  -7  -3  17 239.675 160.938  13
  -7   3  17 130.951 140.861  20
  -7   3  17 84.1205 116.220  17
  -7  -3  17 317.150 176.809  15
  -7   3  17 209.775 119.970  10
  -7  -3  17 242.166 176.268  26
  -7  -3  17 414.189 190.026  25
  -7  -3  16 1337.92 271.214  13
  -7   3  16 1530.87 313.975  20
  -7   3  16 1476.05 270.043  17
  -7  -3  16 1507.94 304.834  26
  -7   3  16 1607.37 298.628  10
  -7  -3  16 1840.05 319.037  15
  -7  -3  16 1632.15 332.395  25
  -7   3  15 7913.43 675.584  20
  -7   3  15 8848.69 641.971  17
  -7   3  15 7962.64 643.399  10
  -7  -3  15 9036.55 700.162  15
  -7  -3  15 8159.01 663.448  26
  -7  -3  15 8134.71 726.587  25
  -7   3  14 2279.31 384.892  20
  -7   3  14 2879.85 377.568  17
  -7   3  14 2669.17 399.147  10
  -7  -3  14 2833.29 406.951  15
  -7  -3  14 2284.89 375.819  26
  -7  -3  14 2202.98 385.173  25
  -7  -3  14 2391.79 398.014  24
  -7   3  13 2186.41 388.543  20
  -7   3  13 2299.12 319.769  17
  -7  -3  13 1915.00 374.056  16
  -7   3  13 1605.76 305.356  10
  -7  -3  13 2054.30 347.451  26
  -7  -3  13 1707.07 344.779  25
  -7  -3  13 2333.62 368.987  15
  -7  -3  13 1972.18 373.303  24
  -7   3  12 24811.2 1220.08  20
  -7   3  12 25678.7 1171.68  10
  -7  -3  12 26280.5 1283.57  16
  -7  -3  12 24576.2 1162.28  15
  -7  -3  12 23244.2 1124.35  26
  -7  -3  12 24355.4 1237.71  25
  -7  -3  12 25074.1 1245.99  24
  -7   3  11 11047.8 823.487  20
  -7  -3  11 10514.7 808.241  24
  -7   3  11 11605.4 792.930  10
  -7  -3  11 11479.0 842.933  16
  -7  -3  11 10096.7 746.798  26
  -7  -3  11 10540.7 769.405  15
  -7  -3  11 10939.8 815.984  25
  -7   3  10 3519.79 477.257  20
  -7   3  10 3853.86 458.889  10
  -7  -3  10 4439.16 538.290  16
  -7  -3  10 3370.64 445.612  26
  -7  -3  10 4038.22 482.049  15
  -7  -3  10 3716.11 477.656  25
  -7  -3  10 3884.84 496.485  24
  -7   3   9 4613.76 533.149  20
  -7   3   9 5453.95 551.380  10
  -7  -3   9 4473.28 515.977  16
  -7  -3   9 4827.81 532.205  15
  -7  -3   9 4490.93 516.487  25
  -7  -3   9 4579.59 540.664  24
  -7   3   8 19423.8 1062.87  20
  -7   3   8 23273.6 1088.80  10
  -7  -3   8 19868.0 1090.54  16
  -7  -3   8 21360.5 1102.52  15
  -7  -3   8 18137.1 989.340  25
  -7  -3   8 20652.9 1103.02  24
  -7   3   7 127.336 147.318  20
  -7  -3   7 210.247 158.936  18
  -7  -3   7 468.440 186.991  16
  -7  -3   7 167.287 142.005  25
  -7  -3   7 315.570 173.940  15
  -7  -3   7 219.506 154.013  24
  -7   3   6 8996.31 712.802  20
  -7  -3   6 8506.16 686.045  18
  -7  -3   6 8097.64 684.442  16
  -7  -3   6 7441.45 629.406  25
  -7   3   5 1230.90 261.397  20
   7  -3  -5 1732.62 318.820  19
  -7  -3   5 2119.98 336.796  25
  -7  -3   5 1522.64 313.667  18
  -7  -3   5 1634.77 314.424  16
   7  -3  -4 31367.2 1361.19  19
  -7  -3   4 30379.4 1295.23  18
  -7  -3   4 30345.4 1298.27  16
   7  -3  -3 22004.8 1142.54  19
  -7  -3   3 21573.4 1103.27  18
  -7  -3   3 21232.7 1085.40  16
   7  -3  -2 205.684 124.163  19
  -7  -3   2 56.2403 128.600  16
   7  -3  -1 4389.58 505.889  23
   7  -3  -1 4312.21 519.759  19
  -7  -3   1 4473.55 527.408  18
  -7  -3   1 4191.45 494.367  16
  -7  -3   1 5104.28 569.340  14
   7  -3   0 15074.6 917.002  23
   7  -3   0 13086.5 901.653  19
  -7  -3   0 14676.3 946.490  18
  -7  -3   0 12803.0 852.348  16
  -7  -3   0 15577.2 968.297  14
   7  -3   1 625.984 213.029  23
   7  -3   1 672.105 218.086  19
  -7  -3  -1 974.288 273.238  18
  -7  -3  -1 835.456 248.236  16
  -7  -3  -1 895.141 261.527  14
   7  -3   2 22384.5 1108.01  23
   7  -3   2 19398.6 1105.78  19
  -7  -3  -2 22429.2 1174.73  18
  -7  -3  -2 19287.9 1054.73  16
   7  -3   3 482.447 209.189  19
  -7  -3  -3 252.575 161.391  16
   7  -3   4 4859.90 568.860  19
  -7  -3  -4 5344.71 562.509  16
   7  -3   5 35.1084 138.251  19
  -7  -3  -5-92.6036 154.146  16
   7  -3   6 1411.49 321.008  19
  -7  -3  -6 1502.37 314.755  16
   7   3   7 2493.65 389.696  20
   7  -3   7 2514.53 409.915  19
   7   3   8 1774.86 316.899  22
   7   3   8 2062.53 359.427  20
   7  -3   8 2151.03 391.325  19
   7   3   9-85.9372 121.049  22
   7   3   9-0.91952 142.478  20
   7  -3   9 95.6925 120.255  19
   7  -3   9 196.971 140.660  24
   7   3  10 809.392 210.146  22
   7  -3  10 951.730 272.582  12
   7   3  10 872.152 228.326  20
   7  -3  10 773.568 237.066  19
   7  -3  10 752.098 202.295  24
   7   3  11 52.8136 113.432  22
   7  -3  11 65.3704 152.853  12
   7   3  11-84.8709 124.271  20
   7  -3  11 125.481 124.358  24
   7   3  12 3290.56 349.876  22
   7  -3  12 2764.52 379.299  12
   7   3  12 3031.48 349.473  20
   7  -3  12 3181.04 342.224  24
   7   3  13 98.7149 114.436  22
   7  -3  13-165.590 126.216  12
   7   3  13-214.837 114.563  20
   7  -3  13 10.7145 71.2289  24
   7   3  14 1508.61 209.303  22
   7  -3  14 1884.88 259.711  12
   7   3  14 1542.79 222.218  11
   7  -3  15 430.476 119.194  12
   7   3  15 289.483 108.738  11
  -7  -4  18 686.191 138.728  13
   7  -4 -18 610.967 137.044  19
  -7  -4  17 4988.77 379.556  13
   7  -4 -17 4463.07 372.751  19
  -7   4  17 4527.55 318.280  10
  -7  -4  17 4977.00 385.409  15
  -7  -4  16 1824.41 262.849  13
   7  -4 -16 1420.85 246.266  19
  -7   4  16 1514.36 208.887  10
  -7  -4  16 1637.29 251.125  15
  -7  -4  15 4169.95 404.841  13
  -7   4  15 4120.90 408.660  20
   7  -4 -15 4338.42 433.728  19
  -7   4  15 4357.26 360.742  10
  -7  -4  15 4636.57 432.416  15
  -7  -4  14 65.5439 134.216  13
  -7   4  14 207.392 154.562  20
   7  -4 -14 133.975 124.394  19
  -7  -4  14 235.399 141.781  15
  -7   4  14 409.292 157.600  10
  -7  -4  13 501.808 161.768  13
  -7   4  13 362.589 165.309  20
   7  -4 -13 448.563 165.533  19
  -7   4  13 330.072 151.661  10
  -7  -4  13 559.623 186.200  15
  -7   4  12 1997.92 311.204  20
   7  -4 -12 2270.19 348.551  19
  -7  -4  12 1876.66 313.881  15
  -7   4  11 3029.59 389.122  20
   7  -4 -11 3108.75 423.788  19
  -7  -4  11 3347.72 407.951  15
  -7   4  10-31.3437 165.724  20
   7  -4 -10 9.61932 128.550  19
  -7  -4  10-258.464 161.042  15
  -7   4   9 136.240 132.333  20
   7  -4  -9 35.2669 120.924  19
  -7  -4   9 442.999 195.947  16
  -7  -4   9 1.84105 120.613  15
  -7   4   8 1408.57 291.009  20
   7  -4  -8 886.685 252.304  19
  -7  -4   8 1070.85 276.844  16
  -7  -4   8 1004.40 253.903  15
  -7   4   7 944.257 207.464  20
   7  -4  -7 827.168 242.356  19
  -7  -4   7 1040.62 282.717  16
  -7  -4   7 793.263 227.165  15
   7  -4  -6 504.165 223.725  19
  -7  -4   6 575.118 218.577  16
  -7  -4   6 560.069 236.885  15
   7  -4  -5 1573.34 314.912  19
  -7  -4   5 2000.78 344.442  16
  -7  -4   5 1446.01 325.195  15
   7  -4  -4 243.942 170.995  19
  -7  -4   4 143.003 170.465  16
  -7  -4   4 372.395 193.165  15
   7   4  -3 29697.9 1353.90  20
   7  -4  -3 24774.8 1205.98  19
  -7  -4   3 25938.3 1218.49  16
   7  -4  -3 28302.1 1186.45   9
   7   4  -2 1914.50 357.962  20
   7  -4  -2 1865.29 347.298  19
  -7  -4   2 2341.02 382.400  16
   7  -4  -2 2222.19 340.518   9
   7   4  -1 12105.7 882.756  20
   7  -4  -1 10926.9 807.509  19
  -7  -4   1 11856.2 818.130  16
   7   4   0 474.540 250.705  20
   7  -4   0 412.440 185.624  19
  -7  -4   0 435.859 194.792  16
   7   4   1 7629.00 686.438  20
   7  -4   1 6078.67 612.715  19
  -7  -4  -1 6713.86 617.437  16
   7   4   2 1178.38 276.389  20
   7  -4   2 968.408 267.731  19
  -7  -4  -2 822.177 219.419  16
   7   4   3 10494.7 773.084  20
   7  -4   3 10196.0 776.058  19
  -7  -4  -3 10742.5 748.533  16
   7   4   4 177.213 182.529  20
   7  -4   4 362.725 180.210  19
   7  -4   4 618.266 218.634  24
   7   4   5 5637.73 538.394  20
   7  -4   5 5628.57 557.316  19
   7  -4   5 5760.94 564.292  24
   7   4   6 116.922 167.359  20
   7  -4   6 101.744 134.814  19
   7  -4   6-39.2287 129.761  24
   7   4   7 3125.44 386.160  20
   7  -4   7 3042.95 396.757  19
   7  -4   7 2758.22 361.069  24
   7   4   8 145.256 117.525  20
   7  -4   8 258.507 139.484  19
   7  -4   8 123.432 116.462  24
   7  -4   9 2602.68 334.377  12
   7   4   9 2405.26 299.909  20
   7  -4   9 2647.14 329.020  19
   7  -4   9 2278.77 286.343  24
   7  -4  10 494.102 167.348  12
   7   4  10 182.614 110.384  20
   7  -4  10 285.995 118.314  24
   7  -4  11 5680.54 394.199  12
   7   4  11 5006.14 351.106  20
   7  -4  11 5010.59 333.958  24
   7  -4  12 1813.99 188.279  12
  -7  -5  12 1076.28 166.566  15
   7  -5 -11 194.106 103.702  19
  -7  -5  11-7.59167 80.4177  15
   7  -5 -10 2973.27 303.483  19
  -7  -5  10 2872.05 291.151  15
  -7  -5   9 703.253 176.262  15
   7  -5  -9 1037.18 201.564  19
   7  -5  -8 195.437 112.796  19
  -7  -5   8 334.970 151.123  15
  -7  -5   7 2405.58 288.691  15
   7  -5  -7 2636.42 316.303  19
   7  -5  -6 4080.94 394.262  19
  -7  -5   6 3679.04 368.092  15
   7  -5  -5-83.8199 116.056  19
  -7  -5   5 32.3173 106.372  15
   7  -5  -4 5960.10 492.772  19
  -7  -5   4 5868.76 466.659  15
   7  -5  -3-74.2136 125.350  19
  -7  -5   3-112.617 112.223  15
   7  -5  -2 4425.50 418.348  19
  -7  -5   2 4507.69 420.715  15
   7  -5  -1 893.687 211.421  19
  -7  -5   1 834.113 203.480  15
   7  -5   0 4215.48 400.987  19
  -7  -5   0 4041.97 390.783  15
   7  -5   0 2917.32 289.470  24
   7  -5   1 38.1978 89.3853  19
  -7  -5  -1-38.5973 100.779  15
   7  -5   1 87.1833 96.7560  24
   7   5   2 889.816 172.632  20
   7  -5   2 1150.30 207.078  19
  -7  -5  -2 1257.43 217.809  15
   7  -5   2 1289.22 198.965  24
   7   5   3 75.0418 82.0393  20
   7  -5   3 211.157 103.598  19
  -7  -5  -3 204.026 116.423  15
   7  -5   3 302.583 114.628  24
   7   5   4 1788.71 211.051  20
   7  -5   4 2187.39 249.137  19
  -7  -5  -4 2513.84 264.982  15
   7  -5   4 1795.65 217.267  24
   7  -5   5 266.748 92.8677  19
  -7  -5  -5 237.588 91.5742  15
   7  -5   5 324.445 100.268  24
  -8   0  24 11251.0 555.521  25
  -8   0  23 11.9928 88.7042  25
  -8   0  22 3566.48 402.318  17
  -8   0  21 167.557 154.134  17
  -8   0  21 70.0149 92.7923  26
  -8   0  20 9395.79 722.757  17
  -8   0  20 10448.8 633.563  26
  -8   0  19-358.367 196.989  17
  -8   0  19-56.0526 107.251  10
  -8   0  18 17575.1 1037.71  17
  -8   0  18 20696.1 1057.23  10
  -8   0  17 188.981 182.385  17
  -8   0  17 134.970 153.113  10
  -8   0  16 3722.93 502.513  17
  -8   0  16 4727.63 521.881  10
  -8   0  15 159.415 187.946  17
  -8   0  15 161.633 176.873  10
  -8   0  14 56200.0 1816.81  17
  -8   0  14 61854.5 1856.26  10
  -8   0  13-378.088 179.917  17
  -8   0  13 147.497 133.064  10
  -8   0  12 6425.40 594.913  17
  -8   0  12 6210.67 584.208  10
  -8   0  11 58.9665 119.060   8
  -8   0  11-65.8870 136.959  17
  -8   0  10 1378.78 264.738   8
  -8   0  10 1874.12 330.532   3
  -8   0   9 81.2429 97.0296   8
  -8   0   9 35.9282 148.203   3
  -8   0   8 259.024 126.155   8
  -8   0   8 1.88476 100.079   3
  -8   0   7 102.211 108.084   8
  -8   0   7-218.690 149.483   3
  -8   0   6 10005.7 678.037   3
  -8   0   6 10477.2 610.482   8
  -8   0   5-123.469 140.466   8
  -8   0   5 64.5653 121.369   3
  -8   0   4 34149.8 1092.92   8
  -8   0   4 37196.0 1205.97   3
  -8   0   3 255.547 135.323   8
  -8   0   3 119.717 91.1667   3
  -8   0   2 69714.2 1565.29   8
  -8   0   1-64.5619 114.024   8
  -8   0   0 71861.3 1611.44   8
  -8   0  -1 126.031 115.039   8
  -8   0  -2 28666.6 1062.25   8
  -8   0  -3-60.2680 108.815   8
  -8   0  -4 15326.6 820.262   8
   8   0   4 17559.8 976.746  23
   8   0   5 155.144 144.117  23
  -8   0  -5 68.9640 126.513  14
   8   0   6 79138.4 2031.66  12
  -8   0  -6 79096.8 1979.47  14
   8   0   7-210.379 157.986  23
   8   0   7 121.118 128.277  12
  -8   0  -7 228.999 146.660  14
   8   0   8 10621.2 776.556  12
  -8   0  -8 11962.0 786.823  14
   8   0   8 9872.31 775.610  23
   8   0   9 72.6506 134.635  23
   8   0   9 80.5365 118.447  12
   8   0  10 9430.33 734.573  22
   8   0  10 10285.0 769.686  12
   8   0  10 8899.88 733.934  23
   8   0  11 16.5394 124.798  23
   8   0  11 225.234 149.666  12
   8   0  12 1219.01 286.361  23
   8   0  12 1520.40 270.609  22
   8   0  12 1496.49 318.349  12
   8   0  13-14.6929 135.484  23
   8   0  13 10.0337 107.148  22
   8   0  13-22.0487 108.275  12
   8   0  14 5468.96 484.825  22
   8   0  14 5827.10 533.415  12
   8   0  15 11.8286 93.0853  22
   8   0  15 114.168 135.562  12
   8   0  16 666.429 158.568  22
   8   0  16 723.194 190.603  12
   8   0  17-38.0342 89.7885  12
  -8   1  24 357.506 129.407  17
  -8  -1  24 339.796 88.9907  26
  -8  -1  24 302.446 108.254  25
  -8   1  24 142.503 80.6348  25
  -8   1  23 4438.71 385.835  17
  -8   1  23 3423.94 298.597  10
  -8  -1  23 3947.25 317.627  16
  -8  -1  23 4174.60 332.345  26
  -8  -1  23 4198.59 367.721  25
  -8   1  22-24.8338 118.073  17
  -8   1  22-7.09083 97.4928  10
  -8  -1  22 204.191 110.987  26
  -8  -1  22 37.1236 95.6959  25
  -8   1  21 6387.33 555.192  17
  -8   1  21 7140.77 545.067  10
  -8  -1  21 6407.06 498.258  26
  -8  -1  21 5646.26 525.703  25
  -8   1  20 202.594 149.958  17
  -8   1  20 116.247 132.133  10
  -8  -1  20 390.823 154.453  26
  -8  -1  20 17.5865 113.654  25
  -8   1  19 2192.45 369.641  17
  -8   1  19 2319.99 367.646  10
  -8  -1  19 2224.98 326.170  26
  -8  -1  19 1896.42 350.730  25
  -8   1  18 9890.43 753.935  17
  -8   1  18 11103.5 783.545  10
  -8  -1  18 10199.5 795.971  25
  -8  -1  18 11607.4 753.603  26
  -8  -1  17 29760.9 1341.53  17
  -8   1  17 25989.1 1231.50  17
  -8   1  17 28222.2 1271.23  10
  -8  -1  17 29386.0 1212.89  26
  -8  -1  17 27413.2 1312.03  25
  -8  -1  16 4860.69 555.491  17
  -8   1  16 4348.87 515.049  17
  -8   1  16 4548.99 538.982  10
  -8  -1  16 5063.67 506.418  26
  -8  -1  15 13524.0 911.827  17
  -8   1  15 13176.5 877.004  17
  -8   1  15 13572.2 893.965  10
  -8  -1  15 13619.8 822.928  26
  -8  -1  14 7072.87 664.189  17
  -8   1  14 6723.75 629.953  17
  -8   1  14 7026.37 645.635  10
  -8  -1  14 7612.45 614.179  26
  -8  -1  13 23699.9 1157.40  17
  -8   1  13 24421.1 1168.03  17
  -8   1  13 23934.8 1166.24  10
  -8  -1  13 25685.2 1092.11  26
  -8  -1  12 6708.23 568.435  18
  -8  -1  12 6636.02 615.176  17
  -8   1  12 6909.48 622.548  17
  -8   1  12 6410.24 603.025  10
  -8  -1  12 7381.49 578.156  26
  -8  -1  11 18963.4 931.576  18
  -8   1  11 18745.2 973.164  17
  -8   1  11 17621.1 958.079  10
  -8   1  10 2370.52 355.272  10
  -8   1   9 29733.1 1298.48   3
  -8  -1   9 28540.4 1147.64   8
  -8  -1   8 1826.06 302.742   8
  -8   1   8 2133.25 351.893   3
  -8   1   7 19243.0 999.041   3
  -8  -1   7 19039.0 923.018   8
  -8  -1   6 7938.12 596.090   8
  -8   1   6 7818.50 625.986   3
  -8  -1   5 19117.8 920.480   8
  -8   1   5 18625.7 942.579   3
  -8  -1   4 532.755 197.796   8
  -8   1   4 229.260 140.774   3
  -8  -1   3 43280.1 1395.41   8
  -8   1   3 45367.3 1405.09   3
  -8  -1   2 16005.1 851.196   8
  -8   1   2 16829.9 837.950   3
  -8  -1   1 19442.4 936.368   8
   8  -1  -1 19995.6 1009.63   4
  -8  -1   0 15540.1 845.669   8
   8  -1   0 16023.7 889.861   4
  -8  -1  -1 32465.4 1228.97   8
   8  -1   1 31518.7 1221.14   5
   8  -1   1 31132.7 1224.42   4
  -8  -1  -2 11940.3 761.807   8
   8  -1   2 11218.6 743.787   5
   8  -1   2 11764.0 756.453   4
   8  -1   3 44902.2 1568.87  23
  -8  -1  -3 47203.1 1560.18  14
   8  -1   4 8348.17 685.304  23
  -8  -1  -4 8953.74 694.914  14
   8   1   4 8680.26 670.971  23
   8  -1   5 10497.8 798.740  12
  -8  -1  -5 9495.46 730.991  14
   8   1   5 10848.3 767.054  23
   8  -1   5 8749.51 719.846  23
   8  -1   6 4207.18 522.340  12
  -8  -1  -6 4086.69 485.936  14
   8   1   6 4006.78 479.569  23
   8  -1   6 3299.25 450.286  23
   8  -1   7 8598.66 741.313  12
  -8  -1  -7 7434.80 648.013  14
   8   1   7 6937.92 636.746  23
   8  -1   7 7707.40 686.044  23
   8   1   8 2023.24 350.964  23
   8  -1   8 1475.62 311.786  23
   8   1   8 1830.61 336.498  12
   8  -1   8 2050.19 383.387  12
  -8  -1  -8 1457.04 302.314  14
   8   1   9 19820.2 1078.99  22
   8   1   9 23101.6 1132.45  12
   8  -1   9 21536.5 1160.04  12
   8   1   9 21003.6 1106.45  23
   8  -1   9 20319.4 1107.45  23
   8   1  10 3480.98 457.541  22
   8  -1  10 3780.64 439.316  22
   8   1  10 4546.46 500.389  12
   8  -1  10 3928.54 503.844  12
   8   1  10 3037.57 438.730  23
   8  -1  10 3722.44 479.520  23
   8   1  11 1782.78 326.742  23
   8  -1  11 2030.65 368.030  23
   8   1  11 1725.34 342.272  22
   8  -1  11 2206.29 332.932  22
   8   1  11 1877.78 340.362  12
   8  -1  11 1999.49 349.612  12
   8  -1  12-29.1995 114.390  23
   8   1  12 219.358 173.614  22
   8   1  12 339.076 162.828  12
   8  -1  12 135.290 144.722  12
   8   1  13 3218.81 410.279  22
   8   1  13 3183.86 405.238  12
   8  -1  13 3212.94 413.310  12
   8   1  13 3472.82 402.900  11
   8  -1  13 2953.59 389.063  23
   8   1  14 2113.42 312.984  22
   8   1  14 1672.72 293.577  12
   8  -1  14 1908.22 314.257  12
   8   1  14 1841.21 274.298  11
   8   1  15 1564.77 250.804  22
   8  -1  15 1510.75 259.342  12
   8   1  15 2036.89 255.485  11
   8   1  16 1186.96 198.897  22
   8  -1  16 1368.52 231.339  12
   8   1  17 4418.47 311.711  22
   8  -1  17 3635.69 302.903  12
  -8   2  23 31.5750 77.5424  17
  -8   2  23 184.927 90.2484  10
  -8  -2  23 136.791 79.0170  26
  -8  -2  23-130.466 76.6533  25
  -8   2  22 1011.91 195.458  17
  -8   2  22 847.920 173.568  10
  -8  -2  22 973.911 178.877  26
  -8  -2  22 924.814 178.905  25
  -8   2  21 220.463 143.360  17
  -8   2  21 73.9249 113.524  10
  -8  -2  21 417.810 149.857  26
  -8  -2  21 5.34158 97.5787  25
  -8  -2  20 7522.48 509.866  13
  -8   2  20 6154.64 498.040  17
  -8   2  20 6019.97 494.759  10
  -8  -2  20 6277.38 508.545  26
  -8  -2  20 5872.80 519.015  25
  -8  -2  19 265.635 148.939  13
  -8  -2  19 270.147 155.656  25
  -8   2  19 272.605 153.913  17
  -8   2  19 160.073 142.156  10
  -8  -2  19 374.829 155.635  16
  -8  -2  19 284.262 158.558  26
  -8  -2  18 9862.99 676.629  13
  -8   2  18 8325.00 641.415  17
  -8   2  18 8499.22 656.812  10
  -8  -2  18 10170.6 736.779  16
  -8  -2  18 8883.71 652.370  26
  -8  -2  18 9426.22 732.937  25
  -8   2  17 5671.38 545.500  17
  -8   2  17 5746.60 561.708  10
  -8  -2  17 6575.15 620.013  16
  -8  -2  17 5926.34 547.731  26
  -8  -2  17 5270.85 572.636  25
  -8   2  16 7762.81 690.834  20
  -8   2  16 7519.21 638.228  17
  -8   2  16 6883.17 622.873  10
  -8  -2  16 8548.60 719.898  16
  -8  -2  16 7597.54 634.439  26
  -8  -2  16 7211.48 676.208  25
  -8   2  15 2542.53 425.586  20
  -8   2  15 2912.75 396.072  17
  -8   2  15 1910.30 347.034  10
  -8  -2  15 3060.79 403.232  26
  -8  -2  15 3059.06 447.502  25
  -8   2  14 6680.09 658.890  20
  -8   2  14 7530.24 637.628  17
  -8   2  14 6497.74 620.446  10
  -8  -2  14 7384.65 634.132  26
  -8  -2  14 6776.05 642.082  25
  -8   2  13 292.737 203.386  20
  -8   2  13 427.454 182.448  17
  -8   2  13 361.935 202.703  10
  -8  -2  13 483.028 186.483  26
  -8  -2  13 740.680 239.275  25
  -8   2  12 43822.2 1650.00  20
  -8   2  12 46598.4 1543.48  17
  -8   2  12 43046.1 1545.13  10
  -8  -2  12 46646.8 1561.60  26
  -8  -2  12 41245.9 1519.84  25
  -8   2  11 17302.4 1035.28  20
  -8  -2  11 17735.5 972.573  18
  -8   2  11 20191.7 992.254  17
  -8   2  11 16982.3 964.792  10
  -8  -2  11 17341.0 993.566  16
  -8  -2  11 17332.3 955.874  26
  -8  -2  11 17615.0 969.209  25
  -8   2  10 55116.3 1817.05  20
  -8  -2  10 58275.0 1747.60  18
  -8   2  10 54893.9 1699.46  10
  -8  -2  10 56532.9 1768.07  16
  -8  -2  10 57446.2 1716.52  26
  -8  -2  10 54758.0 1674.22  25
  -8   2   9 1404.15 301.563  20
  -8  -2   9 1248.21 284.918  18
  -8   2   9 677.500 228.845  10
  -8  -2   9 987.632 254.553  16
  -8  -2   9 1428.82 291.158  26
  -8  -2   9 599.078 198.318  25
  -8   2   8 34837.8 1408.13  20
  -8  -2   8 33061.4 1305.98  18
  -8   2   8 34377.1 1322.51  10
  -8  -2   8 32825.1 1313.93  16
  -8  -2   8 32346.6 1246.00  25
  -8   2   7 954.311 258.114  20
  -8  -2   7 986.635 267.351  18
  -8   2   7 848.600 225.284  10
  -8  -2   7 1223.66 270.759  16
  -8  -2   7 1092.50 253.994  25
  -8  -2   6 54856.0 1675.83  18
  -8  -2   6 55770.9 1698.36  16
  -8  -2   5 3869.49 456.528  18
  -8  -2   5 3905.81 454.454  16
  -8  -2   5 4533.63 485.619  14
   8  -2  -4 40087.3 1459.57  19
  -8  -2   4 37461.6 1411.26  18
  -8  -2   4 36359.6 1366.26  16
  -8  -2   4 37285.2 1384.13  14
   8  -2  -3 15980.2 929.979  19
  -8  -2   3 14723.5 874.418  16
  -8  -2   3 15337.1 882.683  14
   8  -2  -2 442.249 184.132  19
  -8  -2   2 807.898 219.885  16
   8  -2  -1 18775.7 1011.57  19
  -8  -2   1 15869.2 911.881  16
  -8  -2   1 16964.8 940.157  14
   8  -2   0 29493.1 1308.85  23
   8  -2   0 32035.3 1329.55  19
  -8  -2   0 28987.9 1234.50  16
  -8  -2   0 29847.5 1252.20  14
   8  -2   1 2929.31 418.685  23
   8  -2   1 2497.89 389.756  19
  -8  -2  -1 3076.36 414.966  16
  -8  -2  -1 2976.16 397.711  14
   8  -2   2 17750.0 1024.13  23
   8  -2   2 19346.8 1059.42  19
  -8  -2  -2 17558.1 978.146  16
  -8  -2  -2 17723.1 992.267  14
   8  -2   3 754.034 244.722  23
   8  -2   3 684.708 251.876  19
  -8  -2  -3 864.685 244.635  16
  -8  -2  -3 675.807 218.641  14
   8  -2   4 8394.60 707.757  23
   8  -2   4 8814.76 728.776  19
  -8  -2  -4 8726.19 679.233  16
  -8  -2  -4 8436.58 698.497  14
   8  -2   5 1136.55 308.703  23
   8  -2   5 1282.22 285.472  19
  -8  -2  -5 846.962 241.193  16
  -8  -2  -5 827.678 263.383  14
   8   2   6 7761.85 660.454  22
   8  -2   6 8677.56 733.070  19
  -8  -2  -6 8811.74 690.418  16
  -8  -2  -6 7193.02 655.255  14
   8  -2   6 7540.04 668.588  23
   8  -2   7 46.9248 138.911  23
   8   2   7 131.846 160.978  22
   8  -2   7 68.3024 160.265  12
   8  -2   7 10.5888 114.770  19
  -8  -2  -7 245.165 166.299  16
   8   2   8 3252.64 437.879  22
   8  -2   8 2785.12 454.381  12
   8  -2   8 3354.53 451.809  19
   8  -2   8 3104.48 437.910  23
   8  -2   9 125.080 131.388  23
   8   2   9 111.412 132.693  22
   8  -2   9 144.659 162.522  12
   8   2   9-121.599 143.075  20
   8  -2   9-138.132 121.058  19
   8  -2  10 1855.54 320.629  23
   8   2  10 1714.80 307.694  22
   8  -2  10 2100.15 374.323  12
   8   2  10 2146.97 343.306  20
   8  -2  10 2408.36 334.640  24
   8  -2  11 352.439 160.117  23
   8   2  11 75.5417 131.513  22
   8  -2  11 257.363 150.588  12
   8   2  11 209.721 171.067  20
   8   2  12 3565.28 406.163  22
   8  -2  12 3998.25 468.516  12
   8  -2  12 3651.24 400.259  23
   8  -2  13 306.935 147.564  23
   8   2  13 82.1645 113.948  22
   8  -2  13 41.0338 121.479  12
   8   2  14 5228.96 435.435  22
   8  -2  14 5377.38 453.677  12
   8   2  14 5391.65 431.123  11
   8   2  15 377.522 142.565  22
   8  -2  15 393.687 130.418  12
   8   2  15 284.668 122.640  11
   8   2  16 2215.31 224.098  22
   8  -2  16 2063.23 219.913  12
  -8   3  21 2899.10 240.913  10
  -8  -3  20 3404.12 301.587  13
  -8   3  20 3380.41 280.387  17
  -8   3  20 3229.56 298.614  10
  -8  -3  20 3814.74 336.381  25
  -8  -3  19 5720.17 430.760  13
  -8   3  19 5408.89 389.622  17
  -8   3  19 5191.04 410.328  10
  -8  -3  19 5533.08 400.976  15
  -8  -3  19 6112.60 473.889  25
  -8  -3  18 3195.56 352.411  13
  -8   3  18 3635.26 345.954  17
  -8   3  18 3571.95 377.101  10
  -8  -3  18 4176.31 394.935  15
  -8  -3  18 3321.69 391.055  25
  -8  -3  17 2438.96 340.745  13
  -8   3  17 2831.68 325.113  17
  -8   3  17 2832.79 358.441  10
  -8  -3  17 2681.79 342.242  15
  -8  -3  17 2906.94 367.921  26
  -8  -3  17 2891.98 385.191  25
  -8   3  16 331.199 152.089  20
  -8   3  16 404.403 156.335  17
  -8   3  16 179.072 137.943  10
  -8  -3  16 186.306 165.579  26
  -8  -3  16 90.7552 130.974  15
  -8  -3  16 5.57992 160.201  25
  -8   3  15 8463.59 680.362  20
  -8   3  15 9795.56 631.795  17
  -8   3  15 9107.48 657.808  10
  -8  -3  15 9787.77 705.175  16
  -8  -3  15 10255.8 708.210  15
  -8  -3  15 9128.35 672.337  26
  -8  -3  15 8360.63 695.729  25
  -8   3  14 2493.45 399.934  20
  -8   3  14 2922.73 389.820  10
  -8  -3  14 3267.56 423.767  16
  -8  -3  14 2404.20 369.931  15
  -8  -3  14 2451.16 366.127  26
  -8  -3  14 2337.11 374.709  25
  -8   3  13 653.827 250.465  20
  -8  -3  13 859.677 239.711  15
  -8  -3  13 706.414 239.535  16
  -8   3  13 247.532 152.248  10
  -8  -3  13 380.615 193.614  25
  -8   3  12 1471.53 314.038  20
  -8  -3  12 1444.75 312.978  16
  -8   3  12 1479.78 290.166  10
  -8  -3  12 1350.66 282.453  25
  -8  -3  12 1393.63 270.804  15
  -8   3  11 27521.1 1287.39  20
  -8   3  11 28865.6 1223.11  10
  -8  -3  11 29394.5 1320.28  16
  -8  -3  11 29911.3 1261.59  15
  -8  -3  11 27065.3 1230.81  25
  -8   3  10 6410.83 626.338  20
  -8   3  10 7158.42 608.906  10
  -8  -3  10 7103.17 652.749  16
  -8  -3  10 6988.29 618.437  15
  -8  -3  10 6216.42 587.508  25
  -8   3   9 14934.4 947.945  20
  -8   3   9 14717.3 871.228  10
  -8  -3   9 14642.2 920.666  16
  -8  -3   9 15127.3 915.983  15
  -8  -3   9 12459.7 817.959  25
  -8   3   8 304.680 184.759  20
  -8  -3   8 359.504 177.204  18
  -8   3   8 626.919 218.880  10
  -8  -3   8 534.320 211.107  16
  -8  -3   8 345.864 165.661  25
  -8  -3   8 195.623 157.187  15
  -8   3   7 26223.2 1230.26  20
   8  -3  -7 25573.8 1232.53  19
  -8  -3   7 25091.5 1196.66  18
  -8  -3   7 24549.6 1187.58  16
  -8  -3   7 28080.9 1264.92  15
  -8  -3   7 24879.4 1146.13  25
   8  -3  -6 38.0555 152.085  19
  -8  -3   6 408.427 231.339  18
  -8  -3   6 109.560 144.022  16
  -8  -3   6 18.4158 181.485  15
   8  -3  -5 13057.3 890.114  19
  -8  -3   5 12226.2 856.964  18
  -8  -3   5 11728.3 816.587  16
   8  -3  -4 158.539 150.029  19
  -8  -3   4 69.7088 153.778  18
  -8  -3   4 94.3006 134.728  16
   8  -3  -3 13049.4 894.486  19
  -8  -3   3 13642.2 912.537  18
  -8  -3   3 12406.5 845.900  16
   8  -3  -2 6067.29 595.377  23
   8  -3  -2 5048.97 564.646  19
  -8  -3   2 5593.72 596.400  18
  -8  -3   2 5158.72 554.057  16
  -8  -3   2 6221.17 605.249  14
   8  -3  -1 23781.2 1186.72  23
   8  -3  -1 21784.0 1171.99  19
  -8  -3   1 22634.5 1191.15  18
  -8  -3   1 19669.7 1057.41  16
  -8  -3   1 24528.0 1207.78  14
   8  -3   0 284.974 142.372  23
   8  -3   0 322.445 178.832  19
  -8  -3   0 313.565 190.521  18
  -8  -3   0 392.722 200.519  16
  -8  -3   0 586.196 222.850  14
   8  -3   1 1901.45 341.950  23
   8  -3   1 1750.03 336.527  19
  -8  -3  -1 2174.01 393.258  18
  -8  -3  -1 1461.61 313.749  16
  -8  -3  -1 1955.00 361.331  14
   8  -3   2 620.207 235.489  23
   8  -3   2 373.202 186.647  19
  -8  -3  -2 379.844 204.003  18
  -8  -3  -2 722.260 233.453  16
   8  -3   3 21552.0 1166.43  19
  -8  -3  -3 24380.2 1196.71  18
  -8  -3  -3 20948.5 1098.96  16
   8  -3   3 23945.4 1139.89  23
   8  -3   4 3503.84 484.099  19
  -8  -3  -4 3682.40 470.697  16
   8  -3   4 3933.66 455.179  23
   8  -3   5 4261.13 529.887  19
  -8  -3  -5 4272.37 497.134  16
   8  -3   5 4573.13 478.762  23
   8  -3   6 979.976 231.920  23
   8   3   6 1196.63 287.720  20
   8  -3   6 1118.22 278.447  19
   8   3   7 2662.86 391.349  20
   8  -3   7 2612.83 408.476  19
   8   3   8-75.7158 120.207  22
   8  -3   8 284.006 185.617  12
   8   3   8 159.733 138.425  20
   8  -3   8-95.7400 145.934  19
   8  -3   8 57.6073 111.652  24
   8   3   9 1498.32 258.967  22
   8  -3   9 1378.04 298.454  12
   8   3   9 1541.51 288.208  20
   8  -3   9 1413.48 278.909  19
   8  -3   9 1274.91 245.606  24
   8   3  10 336.091 134.921  22
   8  -3  10 260.726 159.567  12
   8   3  10 248.458 140.712  20
   8  -3  10 239.473 120.174  24
   8   3  11 6769.95 456.984  22
   8  -3  11 7010.85 539.678  12
   8   3  11 7020.23 484.813  20
   8  -3  11 6988.11 463.400  24
   8   3  12 1431.52 207.476  22
   8  -3  12 1763.83 263.024  12
   8   3  12 1264.29 191.668  20
   8  -3  12 1255.30 168.728  24
   8  -3  13 1317.52 196.553  12
   8   3  13 1449.46 207.713  11
  -8  -4  17 670.867 133.929  13
   8  -4 -17 317.457 111.552  19
  -8  -4  16 1239.89 203.492  13
   8  -4 -16 997.643 190.695  19
  -8  -4  16 1059.28 176.796  15
  -8  -4  15 45.7440 109.207  13
   8  -4 -15 192.188 136.716  19
  -8   4  15 96.3435 79.9567  10
  -8  -4  15 204.317 118.575  15
  -8  -4  14 2997.75 341.674  13
   8  -4 -14 2890.94 343.110  19
  -8  -4  14 3094.46 343.793  15
   8  -4 -13 65.4661 106.185  19
  -8  -4  13-175.328 120.162  15
   8  -4 -12 3520.22 406.414  19
  -8  -4  12 3084.22 364.272  15
   8  -4 -11-98.8994 121.623  19
  -8  -4  11 148.317 176.849  15
   8  -4 -10 316.441 152.014  19
  -8  -4  10 337.872 159.399  16
  -8  -4  10 178.647 173.578  15
   8  -4  -9 3066.30 399.060  19
  -8  -4   9 4258.12 475.736  16
  -8  -4   9 3854.10 446.090  15
   8  -4  -8 4298.50 482.798  19
  -8  -4   8 5493.98 527.453  16
  -8  -4   8 4483.83 478.263  15
   8  -4  -7 7345.53 632.494  19
  -8  -4   7 7844.49 644.410  16
  -8  -4   7 7498.53 621.968  15
   8  -4  -6 1463.56 306.829  19
  -8  -4   6 1772.94 334.314  16
  -8  -4   6 1597.43 316.692  15
   8  -4  -5-55.9894 127.395  19
  -8  -4   5 182.904 144.569  16
  -8  -4   5 7.41434 173.921  15
   8   4  -4 16635.9 960.553  20
   8  -4  -4 14614.5 898.141  19
  -8  -4   4 15312.5 898.711  16
  -8  -4   4 17066.3 960.910  15
   8   4  -3 2825.34 411.844  20
   8  -4  -3 2184.61 358.295  19
  -8  -4   3 2501.78 370.638  16
  -8  -4   3 2391.00 383.486  15
   8   4  -2 5106.16 543.394  20
   8  -4  -2 4916.92 531.487  19
  -8  -4   2 5948.51 557.143  16
   8   4  -1 279.862 165.501  20
   8  -4  -1 43.3314 146.807  19
  -8  -4   1 161.370 156.999  16
   8   4   0 4779.60 524.376  20
   8  -4   0 5366.63 556.226  19
  -8  -4   0 4947.35 505.357  16
   8   4   1 599.439 213.111  20
   8  -4   1 404.955 189.850  19
  -8  -4  -1 182.681 141.837  16
   8   4   2 8009.15 642.396  20
   8  -4   2 9038.10 701.178  19
  -8  -4  -2 8456.15 640.823  16
   8   4   3 719.204 195.693  20
   8  -4   3 500.771 169.907  19
   8   4   4 2571.00 354.927  20
   8  -4   4 2720.24 376.288  19
   8  -4   4 3302.90 404.901  24
   8   4   5 197.078 146.482  20
   8  -4   5 175.568 140.334  19
   8  -4   5 262.824 146.257  24
   8   4   6 2356.65 317.698  20
   8  -4   6 2499.33 337.662  19
   8  -4   6 2783.81 334.316  24
   8  -4   7-29.4145 137.782  12
   8   4   7 75.7521 118.984  20
   8  -4   7 119.560 109.833  19
   8  -4   7 68.5479 95.7795  24
   8  -4   8 5932.88 452.802  12
   8   4   8 5676.09 420.155  20
   8  -4   8 5176.40 393.060  24
   8  -4   9 205.889 112.792  12
   8   4   9 18.6589 86.4021  20
   8  -4   9 177.513 90.9772  24
   8  -4  10 4868.82 321.123  12
   8   4  10 4170.23 278.609  20
   8  -5  -9 2346.29 240.848  19
  -8  -5   9 2608.00 245.890  15
   8  -5  -8 76.0102 85.4297  19
  -8  -5   8 158.805 95.4893  15
   8  -5  -7 767.557 166.548  19
  -8  -5   7 835.067 163.051  15
  -8  -5   6 297.837 114.035  15
   8  -5  -6 177.968 101.301  19
   8  -5  -5 3534.09 333.801  19
  -8  -5   5 3536.31 325.574  15
   8  -5  -4 843.337 172.152  19
  -8  -5   4 1039.76 191.994  15
   8  -5  -3 5576.02 417.693  19
  -8  -5   3 5693.71 407.463  15
   8  -5  -2 21.8527 86.9192  19
  -8  -5   2 42.4151 98.5527  15
   8  -5  -1 1814.13 238.345  19
  -8  -5   1 2009.40 241.507  15
   8  -5   0 165.139 88.0246  19
  -8  -5   0-20.2418 84.1517  15
   8  -5   1 353.951 119.328  19
  -8  -5  -1 273.657 100.615  15
   8  -5   2 311.770 99.7810  19
  -8  -5  -2 366.332 113.081  15
  -9   0  24-138.437 82.7012  25
  -9   0  23 8410.55 512.942  25
  -9   0  22-85.3515 120.100  25
  -9   0  21 4109.88 440.588  17
  -9   0  20-26.3055 142.304  17
  -9   0  20 447.269 184.773  10
  -9   0  19-3.81692 164.905  17
  -9   0  19 302.019 165.311  10
  -9   0  18 144.440 189.624  17
  -9   0  18 68.6183 141.023  10
  -9   0  17 34402.9 1435.65  17
  -9   0  17 39614.6 1487.55  10
  -9   0  16 137.155 196.442  17
  -9   0  16 193.165 159.631  10
  -9   0  15 8298.66 714.945  17
  -9   0  15 9316.18 743.173  10
  -9   0  14 108.105 142.685  17
  -9   0  14 113.403 149.073  10
  -9   0  13 7907.05 694.740  17
  -9   0  13 8238.55 702.544  10
  -9   0  12 318.948 203.569  17
  -9   0  12 257.192 159.352  10
  -9   0  11 2408.42 383.626  17
  -9   0  11 2867.69 407.647  10
  -9   0  10-400.249 181.172  17
  -9   0  10 0.96942 161.811  10
  -9   0   9 5119.45 520.419  17
  -9   0   9 5050.87 531.057  10
  -9   0   8 255.264 152.482   3
  -9   0   8 59.3327 137.942  10
  -9   0   7 18301.3 985.616   3
  -9   0   7 16081.4 913.231  10
  -9   0   6-41.9611 100.316   3
  -9   0   5 2586.20 334.009   8
  -9   0   5 2649.33 355.453   3
  -9   0   4-399.259 173.343   8
  -9   0   3 84518.9 1869.92   8
  -9   0   2-183.494 146.952   8
  -9   0   1 17280.3 853.189   8
  -9   0   0 171.386 153.824  14
   9   0   0 341.292 170.160  23
  -9   0   0 191.380 154.142   8
   9   0   1 15610.5 932.413  23
  -9   0  -1 15548.9 903.373  14
  -9   0  -2-200.873 130.642  14
   9   0   2 59.8286 112.603  23
  -9   0  -3 4457.80 494.738  14
   9   0   3 4250.39 502.332  23
   9   0   4 62.1845 122.799  23
  -9   0  -4-194.559 148.910  14
   9   0   5 1777.28 344.047  23
  -9   0  -5 2406.31 375.448  14
   9   0   6 249.098 159.658  23
  -9   0  -6 233.869 177.986  14
   9   0   7 2243.34 386.268  23
   9   0   7 2247.92 355.543  12
  -9   0  -7 2188.36 349.356  14
   9   0   8 151.676 127.796  23
   9   0   8-5.75688 111.173  12
  -9   0  -8-153.040 145.011  14
   9   0   9 8996.11 709.766  12
   9   0   9 8090.26 698.177  23
   9   0  10 11.0338 138.503  23
   9   0  10 34.8313 113.686  22
   9   0  10 364.545 182.680  12
   9   0  11 3878.11 445.944  22
   9   0  11 4088.47 468.137  12
   9   0  11 3861.28 466.219  23
   9   0  12-343.129 164.849  23
   9   0  12 39.2883 112.713  22
   9   0  12-134.990 119.098  12
   9   0  13 965.688 216.175  22
   9   0  13 840.226 212.113  12
   9   0  14-29.1844 93.3267  22
   9   0  14 13.2596 106.535  12
   9   0  15 2611.80 258.165  22
   9   0  15 2829.68 293.173  12
  -9  -1  24 3173.96 250.346  25
  -9   1  24 2760.07 232.814  25
  -9   1  23 24.9399 74.2624  17
  -9  -1  23 77.1600 95.9136  16
  -9  -1  23 261.653 118.556  25
  -9   1  22 1561.23 253.222  17
  -9   1  22 1830.71 248.195  10
  -9  -1  22 1465.28 195.753  26
  -9  -1  22 1577.47 251.840  25
  -9   1  21 99.0825 121.850  17
  -9   1  21-79.4523 104.229  10
  -9  -1  21 286.077 113.845  26
  -9  -1  21 102.071 120.417  25
  -9   1  20 4816.35 478.934  17
  -9   1  20 5110.75 477.484  10
  -9  -1  20 4563.09 409.707  26
  -9  -1  20 5446.81 526.352  25
  -9   1  19 1054.23 260.745  17
  -9   1  19 1070.16 256.059  10
  -9  -1  19 1439.48 248.922  26
  -9  -1  19 1254.50 289.211  25
  -9   1  18 9015.73 701.919  17
  -9   1  18 8948.30 682.260  10
  -9  -1  18 9625.07 644.324  26
  -9  -1  18 9219.58 725.833  25
  -9   1  17 4321.25 495.620  17
  -9   1  17 4041.50 483.786  10
  -9  -1  17 4919.01 479.498  26
  -9  -1  17 3668.70 470.054  25
  -9   1  16 3290.84 460.166  17
  -9   1  16 3160.09 441.798  10
  -9  -1  16 4035.41 435.899  26
  -9  -1  16 2899.90 423.251  25
  -9   1  15 1910.36 350.320  17
  -9   1  15 1623.35 341.855  10
  -9  -1  15 1758.27 297.432  26
  -9  -1  15 1464.91 313.414  25
  -9   1  14 11078.3 801.248  17
  -9   1  14 10811.8 805.105  10
  -9  -1  14 11195.7 801.170  25
  -9   1  13 5285.22 555.789  17
  -9  -1  13 6091.92 584.548  10
  -9   1  13 5311.23 575.508  10
  -9  -1  13 5968.12 576.707  25
  -9  -1  12 14406.5 853.100  18
  -9   1  12 14011.2 878.564  17
  -9  -1  12 15876.4 933.374  10
  -9   1  12 14327.3 901.543  10
  -9  -1  12 14304.0 868.755  25
  -9  -1  11 8385.40 646.331  18
  -9   1  11 8931.82 693.094  17
  -9  -1  11 9532.14 723.643  10
  -9   1  11 8525.97 693.485  10
  -9  -1  11 8592.03 665.899  25
  -9  -1  10 8684.91 656.706  18
  -9   1  10 8913.10 681.637  17
  -9  -1  10 8915.64 694.353  10
  -9   1  10 8076.81 671.376  10
  -9  -1  10 8352.05 631.806  25
  -9  -1   9 3338.39 414.127  18
  -9  -1   9 3429.24 437.031  10
  -9   1   9 3336.95 401.801  17
  -9   1   9 2838.80 398.075  10
  -9  -1   8 837.350 219.488  18
  -9  -1   8 862.393 241.790  10
  -9   1   8 1219.72 280.079  10
  -9  -1   7-118.585 136.709  18
  -9  -1   7 154.438 187.720  10
  -9   1   7 119.155 131.912  10
  -9   1   6 29271.3 1228.96  10
  -9  -1   6 33029.1 1309.59  16
  -9   1   5 3262.50 418.588   3
  -9   1   5 3101.99 416.521  10
  -9  -1   5 3457.95 440.214  16
  -9   1   4 23277.0 1091.63   3
  -9   1   4 22013.9 1061.79  10
  -9  -1   4 21346.0 1044.44  16
  -9  -1   3 1276.49 278.975  14
  -9   1   3 1306.47 318.671  10
  -9  -1   3 1349.51 283.403  16
  -9   1   2 20635.4 1020.84  10
  -9  -1   2 20012.0 998.316  16
  -9  -1   2 18096.1 974.586  14
   9  -1  -1 5608.47 574.777  23
  -9  -1   1 5217.73 505.339  16
  -9  -1   1 5332.91 544.579  14
   9  -1   0 13965.8 902.446  23
  -9  -1   0 14836.8 853.570  16
  -9  -1   0 13788.7 872.819  14
  -9  -1  -1 179.671 152.816  14
   9  -1   1-129.477 123.359  23
   9  -1   2 16136.7 986.096  23
  -9  -1  -2 15524.5 933.197  14
   9  -1   3 2743.11 415.064  23
   9   1   3 2593.92 384.732  23
  -9  -1  -3 2964.12 417.107  14
   9   1   4 2307.61 370.011  23
   9  -1   4 2212.24 374.036  23
  -9  -1  -4 2624.41 408.818  14
   9   1   5 775.641 239.620  23
   9  -1   5 653.076 240.780  23
   9  -1   5 887.547 256.491  12
  -9  -1  -5 935.243 254.042  14
   9  -1   6 17727.5 1031.22  12
  -9  -1  -6 15531.0 943.457  14
   9   1   6 15222.3 930.103  23
   9  -1   6 14320.8 943.334  23
   9   1   7 227.588 150.589  23
   9  -1   7 80.8209 154.079  23
   9  -1   7 77.0141 155.337  12
  -9  -1  -7-158.025 147.619  14
   9  -1   8 3699.76 478.852  12
   9   1   8 3774.09 473.066  23
   9  -1   8 3315.96 452.795  23
   9   1   9 1137.35 261.066  23
   9  -1   9 1072.60 256.308  23
   9   1   9 1502.93 300.503  22
   9   1   9 1049.46 248.917  12
   9  -1   9 1603.93 327.288  12
   9   1  10 1938.30 329.196  23
   9  -1  10 2025.16 349.527  23
   9   1  10 1710.19 328.295  22
   9  -1  10 1806.74 297.909  22
   9   1  10 1765.41 299.373  12
   9  -1  10 1730.18 308.454  12
   9  -1  11 1961.11 332.884  23
   9  -1  11 2455.20 335.304  22
   9   1  11 1694.76 308.293  22
   9  -1  11 2409.69 368.421  12
   9   1  11 2430.39 338.866  12
   9  -1  12 4753.09 410.962  22
   9   1  12 4217.32 444.209  22
   9   1  12 5371.37 477.743  12
   9  -1  12 5363.92 500.568  12
   9   1  12 5739.53 469.524  11
   9  -1  12 4454.98 459.525  23
   9  -1  13 766.825 203.802  23
   9   1  13 887.841 217.263  22
   9  -1  13 980.894 224.893  12
   9   1  14 3770.96 357.260  22
   9  -1  14 4116.21 376.185  12
   9   1  15 624.123 145.578  22
   9  -1  15 447.859 132.443  12
  -9   2  22 38.2933 82.8116  17
  -9   2  22 220.560 105.474  10
  -9  -2  22 198.482 99.8701  25
  -9   2  21 3538.39 330.189  17
  -9   2  21 3595.20 334.097  10
  -9  -2  21 3875.92 333.854  26
  -9  -2  21 3560.67 349.018  25
  -9   2  20 1332.43 239.279  17
  -9   2  20 1469.10 258.976  10
  -9  -2  20 1209.10 219.118  16
  -9  -2  20 1723.16 251.408  26
  -9  -2  20 1874.00 287.881  25
  -9  -2  19 2705.76 324.908  13
  -9   2  19 2370.20 315.473  17
  -9   2  19 2352.74 330.040  10
  -9  -2  19 3335.71 386.238  16
  -9  -2  19 2649.41 329.040  26
  -9  -2  19 2773.47 364.378  25
  -9  -2  18 830.768 214.062  13
  -9   2  18 997.760 225.015  17
  -9   2  18 754.506 209.336  10
  -9  -2  18 1280.11 268.871  16
  -9  -2  18 1052.62 241.701  26
  -9  -2  18 767.997 239.389  25
  -9   2  17 2676.51 356.373  17
  -9  -2  17 2620.56 378.749  16
  -9   2  17 2284.28 360.548  10
  -9  -2  17 2806.78 366.234  26
  -9  -2  17 2390.87 377.874  25
  -9   2  16 1981.70 334.769  17
  -9  -2  16 2282.06 392.136  16
  -9   2  16 2060.44 344.402  10
  -9  -2  16 2240.74 349.759  26
  -9  -2  16 2020.91 351.196  25
  -9   2  15 11982.0 786.450  17
  -9   2  15 11139.7 782.586  10
  -9  -2  15 11572.7 818.506  16
  -9  -2  15 11233.2 754.805  26
  -9  -2  15 10575.5 774.884  25
  -9   2  14-32.3162 133.106  17
  -9   2  14 284.262 196.010  10
  -9  -2  14 178.013 175.006  16
  -9  -2  14 114.051 121.452  26
  -9  -2  14 388.047 180.594  25
  -9   2  13-126.899 150.356  17
  -9   2  13 262.899 194.920  10
  -9  -2  13 52.2397 160.053  16
  -9  -2  13 105.141 124.239  26
  -9  -2  13 337.243 176.378  25
  -9   2  12 10344.7 717.643  17
  -9   2  12 8307.39 686.538  10
  -9  -2  12 8587.96 711.683  16
  -9  -2  12 8934.03 686.749  26
  -9  -2  12 8846.40 689.318  25
  -9  -2  11 22627.7 1126.60  18
  -9   2  11 22745.0 1115.51  10
  -9  -2  11 21015.8 1107.08  16
  -9  -2  11 25162.8 1143.64  26
  -9  -2  11 22292.3 1082.10  25
  -9  -2  10 9473.33 734.681  18
  -9   2  10 9693.92 730.667  10
  -9  -2  10 9660.57 746.171  16
  -9  -2  10 9630.95 699.813  25
  -9  -2   9 25240.6 1180.69  18
  -9   2   9 24289.2 1145.29  10
  -9  -2   9 24364.0 1164.28  16
  -9  -2   9 27383.0 1163.95  25
  -9  -2   8 128.479 157.432  18
  -9   2   8 324.574 175.088  10
  -9  -2   8 33.3244 99.1658  16
  -9  -2   7 9146.17 722.087  18
  -9   2   7 9387.95 709.076  10
  -9  -2   7 8666.66 691.737  16
  -9  -2   7 10831.6 773.404  14
  -9  -2   6 2474.99 377.614  14
   9  -2  -6 2714.11 392.904  19
  -9  -2   6 2226.66 384.112  18
  -9   2   6 2393.85 383.470  10
  -9  -2   6 2366.65 379.222  16
   9  -2  -5 16328.8 946.716  19
  -9  -2   5 14571.4 917.895  18
  -9   2   5 15713.6 913.160  10
  -9  -2   5 13382.9 861.589  16
  -9  -2   5 14700.1 892.784  14
  -9  -2   4 149.579 160.218  14
   9  -2  -4 140.591 139.349  19
  -9  -2   4 171.320 143.946  18
  -9   2   4-274.808 187.795  10
  -9  -2   4-84.0774 127.314  16
   9  -2  -3 3921.54 461.715  19
  -9  -2   3 3709.15 464.700  16
  -9  -2   3 3002.41 404.739  14
   9  -2  -2-133.480 148.929  23
   9  -2  -2-233.108 142.337  19
  -9  -2   2 178.831 140.606  16
  -9  -2   2 19.1624 139.306  14
   9  -2  -1 23306.5 1212.22  23
  -9  -2   1 22811.0 1128.29  16
  -9  -2   1 22596.9 1114.20  14
   9  -2   0 100.621 144.627  23
   9  -2   0 322.237 172.860  19
  -9  -2   0 449.845 200.775  16
  -9  -2   0-47.2124 116.610  14
   9  -2   1 5308.98 575.905  23
   9  -2   1 5842.06 586.968  19
  -9  -2  -1 4858.22 525.549  16
  -9  -2  -1 4878.21 531.401  14
   9  -2   2 3829.85 497.592  23
  -9  -2  -2 4392.08 515.399  16
  -9  -2  -2 3831.50 469.841  14
   9  -2   3 29089.4 1333.52  23
  -9  -2  -3 30061.4 1284.55  16
  -9  -2  -3 27453.2 1260.08  14
  -9  -2  -4 12577.1 828.982  16
  -9  -2  -4 11210.4 810.039  14
   9  -2   4 10980.8 821.417  23
   9   2   5 9887.23 748.263  22
   9  -2   5 11682.5 855.456  12
  -9  -2  -5 11819.1 801.181  16
  -9  -2  -5 10231.1 769.977  14
   9  -2   5 10003.3 782.302  23
   9  -2   6-20.7141 126.000  23
   9   2   6-195.030 150.526  22
   9  -2   6-11.9087 142.759  12
  -9  -2  -6-79.1245 134.985  16
   9  -2   7 1314.04 289.645  23
   9   2   7 1037.19 242.243  22
   9  -2   7 1178.60 296.006  12
   9  -2   8 2113.38 353.507  23
   9   2   8 1968.84 340.307  22
   9  -2   8 2091.30 359.331  12
   9   2   9 9645.58 688.393  22
   9  -2   9 11365.2 773.233  12
   9   2   9 11975.5 735.537  20
   9  -2   9 10752.9 737.489  23
   9  -2  10 64.3928 111.638  23
   9   2  10 238.859 143.218  22
   9  -2  10 286.648 148.459  12
   9   2  10-90.5560 117.905  20
   9  -2  11 1415.91 255.683  23
   9   2  11 1517.01 266.752  22
   9  -2  11 1426.34 258.079  12
   9  -2  12 450.763 128.538  23
   9   2  12 150.092 102.928  22
   9  -2  12 369.990 142.418  12
   9   2  13 3334.70 322.534  22
   9  -2  13 3322.22 324.208  12
   9   2  13 3182.30 304.829  11
   9   2  14 1855.29 220.215  22
   9  -2  14 2170.65 237.785  12
   9  -3 -20 475.322 115.258  19
  -9   3  20 559.085 127.156  10
  -9  -3  19 1915.69 233.893  13
  -9   3  19 1784.14 227.499  10
  -9  -3  19 1621.03 240.560  25
  -9  -3  18 4755.43 398.817  13
  -9   3  18 4332.71 327.840  17
  -9   3  18 4392.58 376.617  10
  -9  -3  18 4853.21 422.957  25
  -9  -3  17-74.4560 124.881  13
  -9   3  17-171.085 112.180  17
  -9   3  17-16.8903 86.9197  10
  -9  -3  17 42.6139 99.3325  25
  -9  -3  16 149.398 138.296  16
  -9   3  16 217.466 146.367  10
  -9  -3  16 126.981 124.673  25
  -9   3  15 1131.39 248.574  10
  -9  -3  15 1952.85 310.329  16
  -9  -3  15 1831.50 278.813  15
  -9  -3  15 1363.44 266.513  25
  -9   3  14 2890.32 373.352  10
  -9  -3  14 3513.35 437.644  16
  -9  -3  14 2872.99 358.749  15
  -9  -3  14 2440.47 362.223  25
  -9   3  13 22.3321 116.800  10
  -9  -3  13-282.133 175.613  16
  -9  -3  13-229.896 144.634  25
  -9   3  12 8758.84 656.079  10
  -9  -3  12 9474.94 718.047  16
  -9  -3  12 10172.1 698.061  15
  -9  -3  12 8740.86 670.898  25
  -9  -3  11 1323.19 265.766  15
  -9   3  11 1322.66 278.119  10
  -9  -3  11 1123.28 263.279  16
  -9  -3  11 1044.98 245.582  25
   9  -3 -10 4595.79 515.977  19
  -9   3  10 4403.07 467.127  10
  -9  -3  10 4318.85 495.887  16
  -9  -3  10 4137.02 460.992  15
  -9  -3  10 4175.05 469.300  25
   9  -3  -9 14.9499 128.080  19
  -9   3   9-29.5739 131.395  10
  -9  -3   9 340.457 186.902  16
  -9  -3   9 127.599 150.450  25
  -9  -3   9 235.233 144.610  15
   9  -3  -8 22525.1 1140.91  19
  -9  -3   8 21019.0 1098.39  18
  -9  -3   8 20901.4 1076.16  16
  -9  -3   8 22399.9 1077.68  15
  -9  -3   8 22576.8 1062.49  25
   9  -3  -7 1895.77 352.762  19
  -9  -3   7 2341.25 398.721  18
  -9  -3   7 1562.47 323.223  16
  -9  -3   7 1507.85 310.944  15
   9  -3  -6 343.081 190.137  19
  -9  -3   6 500.766 194.492  18
  -9  -3   6 456.581 190.913  16
  -9  -3   6 381.449 178.561  15
   9  -3  -5 5339.64 568.857  19
  -9  -3   5 5621.02 592.129  18
  -9  -3   5 4208.06 494.870  16
  -9  -3   5 5312.98 546.823  15
   9  -3  -4 22761.1 1164.68  19
  -9  -3   4 22162.2 1152.58  18
  -9  -3   4 20107.2 1061.73  16
   9  -3  -3 6392.33 621.838  23
   9  -3  -3 6049.74 613.575  19
  -9  -3   3 6624.01 644.636  18
  -9  -3   3 5436.50 563.446  16
  -9  -3   3 7034.25 643.529  14
   9  -3  -2 985.570 242.689  23
   9  -3  -2 575.587 217.344  19
  -9  -3   2 831.432 262.112  18
  -9  -3   2 957.238 262.393  16
  -9  -3   2 1032.23 270.778  14
   9  -3  -1 318.356 166.198  23
   9  -3  -1 124.973 140.837  19
  -9  -3   1 326.925 182.249  18
  -9  -3   1-63.2695 138.685  16
  -9  -3   1 359.324 180.236  14
   9  -3   0 7566.82 657.204  23
   9  -3   0 7157.93 672.439  19
  -9  -3   0 6948.84 653.310  18
  -9  -3   0 6131.40 593.659  16
  -9  -3   0 7909.54 664.041  14
   9  -3   1 541.923 196.387  23
   9  -3   1 584.576 181.879  19
  -9  -3  -1 555.084 209.509  18
  -9  -3  -1 347.322 169.609  16
   9  -3   2 16888.1 1008.18  19
  -9  -3  -2 17899.3 984.337  18
  -9  -3  -2 15837.1 932.697  16
   9  -3   2 16509.6 939.575  23
   9  -3   3 4234.73 502.647  19
  -9  -3  -3 4348.18 479.869  18
  -9  -3  -3 4108.95 482.756  16
   9  -3   3 4131.69 472.848  23
   9  -3   4 4284.20 507.751  19
  -9  -3  -4 4089.03 445.235  18
  -9  -3  -4 3612.05 452.312  16
   9  -3   4 4043.49 457.191  23
   9  -3   5 200.244 143.066  23
   9  -3   5 136.650 136.496  19
  -9  -3  -5 253.125 165.111  16
   9  -3   6 4536.98 498.871  12
   9   3   6 3944.39 443.911  20
   9  -3   6 4477.07 477.796  19
   9  -3   6 4851.04 456.521  23
   9  -3   7 515.293 158.201  23
   9  -3   7 90.7927 139.175  12
   9   3   7 263.615 156.581  20
   9  -3   7 291.449 143.383  19
   9   3   8 3107.07 311.990  22
   9  -3   8 3251.10 386.037  12
   9   3   8 2854.47 365.343  20
   9  -3   8 3131.84 353.033  24
   9   3   9 89.1062 88.1143  22
   9  -3   9 145.767 100.618  12
   9   3   9 69.7340 102.924  20
   9  -3   9-44.8180 83.1499  24
   9   3  10 1869.66 219.764  22
   9  -3  10 2332.53 286.769  12
   9   3  10 2755.22 294.023  20
   9  -3  10 2319.91 251.714  24
   9  -3  11 1228.03 194.374  12
   9  -3  12 1916.82 200.904  12
   9   3  12 2022.75 208.606  11
  -9  -4  16 64.9736 80.1347  13
   9  -4 -16-88.1095 74.3706  19
  -9  -4  15 2092.16 248.687  13
   9  -4 -15 2419.28 260.916  19
  -9  -4  14 34.0542 106.652  13
   9  -4 -14 19.4975 101.679  19
  -9  -4  14 238.140 104.315  15
  -9  -4  13 3203.20 337.885  13
   9  -4 -13 3439.33 349.973  19
  -9  -4  13 3624.02 337.309  15
   9  -4 -12 405.382 159.437  19
  -9  -4  12 292.750 129.802  15
   9  -4 -11 3263.96 367.452  19
  -9  -4  11 3823.01 380.369  16
  -9  -4  11 3563.14 360.706  15
   9  -4 -10 24.2126 90.9530  19
  -9  -4  10 102.625 113.131  16
  -9  -4  10 14.0795 96.6556  15
   9  -4  -9 2024.38 273.390  23
   9  -4  -9 2251.02 323.590  19
  -9  -4   9 2285.17 332.286  16
  -9  -4   9 2019.68 294.939  15
   9  -4  -8-26.1780 90.8335  23
   9  -4  -8 114.779 122.144  19
  -9  -4   8-71.3441 112.114  16
  -9  -4   8 22.6184 109.213  15
   9  -4  -7 1545.37 247.147  23
   9  -4  -7 1140.26 235.756  19
  -9  -4   7 1810.82 297.854  16
  -9  -4   7 1331.21 263.308  15
   9  -4  -6 1401.88 284.302  19
  -9  -4   6 1662.63 293.563  16
  -9  -4   6 1535.45 272.573  15
   9  -4  -5 6202.57 555.714  19
  -9  -4   5 5266.25 498.063  16
  -9  -4   5 5676.18 515.627  15
   9   4  -4 628.503 208.916  20
   9  -4  -4 286.419 145.198  19
  -9  -4   4 464.883 190.387  16
  -9  -4   4 312.292 136.423  15
   9   4  -3 3524.65 426.062  20
   9  -4  -3 3405.65 410.702  19
  -9  -4   3 3664.30 410.446  16
  -9  -4   3 3465.13 413.816  15
   9   4  -2 276.493 205.248  20
   9  -4  -2 127.135 119.306  19
  -9  -4   2 204.923 130.127  16
  -9  -4   2 310.644 157.204  15
   9   4  -1 3165.16 400.476  20
   9  -4  -1 3372.91 410.936  19
  -9  -4   1 2829.23 353.812  16
   9   4   0 680.175 209.725  20
   9  -4   0 458.324 181.324  19
  -9  -4   0 734.929 208.655  16
   9   4   1 603.710 175.064  20
   9  -4   1 463.771 166.241  19
  -9  -4  -1 481.181 174.771  16
   9   4   2 137.834 110.616  20
   9  -4   2-48.8808 113.552  19
   9   4   3 1703.01 270.920  20
   9  -4   3 1830.60 291.105  19
   9  -4   3 1881.39 287.440  24
   9   4   4-85.7292 111.707  20
   9  -4   4 21.1080 109.723  19
   9  -4   4 125.822 106.242  24
   9  -4   5 2991.13 326.313  12
   9   4   5 2792.51 311.395  20
   9  -4   5 2991.83 325.807  19
   9  -4   5 2463.53 289.360  24
   9  -4   6 275.484 125.859  12
   9   4   6 202.838 109.678  20
   9  -4   6 283.272 118.217  19
   9  -4   6 148.160 89.1963  24
   9  -4   7 1540.51 203.777  12
   9   4   7 1389.43 191.306  20
   9  -4   7 1304.72 185.873  24
   9   4   8 12.2062 58.0341  20
 -10   0  23-17.2296 89.7472  25
 -10   0  22 1106.65 204.198  25
 -10   0  21-13.2692 98.5258  25
 -10   0  20 536.666 169.286  10
 -10   0  20 97.9965 119.614  25
 -10   0  19-42.3196 157.735  10
 -10   0  18 7086.70 632.113  17
 -10   0  18 7597.96 615.485  10
 -10   0  17-73.8284 164.337  17
 -10   0  17 288.929 173.024  10
 -10   0  16 1003.11 273.133  17
 -10   0  16 1343.71 309.648  10
 -10   0  15-50.6660 147.716  17
 -10   0  15 229.165 222.138  10
 -10   0  14 19457.8 1077.03  17
 -10   0  14 20412.4 1095.66  10
 -10   0  13 112.179 146.679  17
 -10   0  13 92.2038 159.332  10
 -10   0  12 6181.09 630.594  10
 -10   0  11-82.0989 178.573  10
 -10   0  10 13792.8 906.324  10
 -10   0   9-226.245 195.300  10
 -10   0   8 446.579 213.424  10
 -10   0   7-39.1009 169.674  10
 -10   0   6 46629.7 1623.89  10
  10   0  -5-226.020 156.165  23
 -10   0   5 0.99237 162.023  10
  10   0  -4 35247.7 1433.61  23
  10   0  -3 50.7092 119.081  23
 -10   0   2 2295.82 373.188  14
  10   0  -2 1807.36 342.121  23
 -10   0   1 99.3998 181.547  14
  10   0  -1-16.8258 109.152  23
 -10   0   0 709.287 218.365  14
  10   0   0 853.941 254.811  23
 -10   0  -1 82.4786 125.134  14
  10   0   1-8.58683 109.511  23
 -10   0  -2 148.383 162.647  14
  10   0   2 228.660 166.525  23
  10   0   3-6.55078 115.282  23
 -10   0  -3-83.5525 135.310  14
 -10   0  -4 1980.66 334.004  14
  10   0   4 2278.49 403.997  23
  10   0   5-136.823 129.920  23
 -10   0  -5-56.9513 117.546  14
  10   0   6 825.265 244.446  23
 -10   0  -6 1204.59 269.253  14
  10   0   7-42.6916 120.630  23
 -10   0  -7 433.751 170.780  14
  10   0   8 3306.40 452.926  23
  10   0   9-7.55578 122.923  23
  10   0   9 310.887 162.195  12
  10   0  10-280.665 152.528  22
  10   0  10-103.191 115.772  12
  10   0  11-176.370 129.900  23
  10   0  11 7.85839 119.859  22
  10   0  11-74.2039 111.389  12
  10   0  12 3996.84 375.409  22
  10   0  12 4046.90 368.583  12
  10   0  13-105.265 88.0155  22
  10   0  13-17.3311 65.6188  12
 -10  -1  23 2035.21 213.433  25
 -10   1  23 1727.94 192.867  25
 -10   1  22 657.963 151.774  10
 -10  -1  22 589.716 142.567  16
 -10  -1  22 599.972 152.292  25
 -10   1  22 433.922 124.336  25
 -10   1  21 1786.80 265.884  17
 -10   1  21 1854.12 255.418  10
 -10  -1  21 1858.39 279.020  16
 -10  -1  21 2052.53 278.751  25
 -10   1  20 221.645 142.274  17
 -10   1  20 214.061 163.274  10
 -10  -1  20 88.4805 110.307  25
 -10   1  19 1089.91 241.212  17
 -10   1  19 917.537 213.372  10
 -10  -1  19 1189.19 249.759  25
 -10   1  18 1487.54 307.443  17
 -10   1  18 956.099 246.955  10
 -10  -1  18 1261.89 266.444  25
 -10   1  17 7214.38 619.756  17
 -10   1  17 7711.23 643.665  10
 -10  -1  17 7186.92 616.424  25
 -10   1  16 228.548 179.500  17
 -10   1  16 141.719 167.120  10
 -10  -1  16 334.803 160.600  25
 -10   1  15 8060.67 676.231  17
 -10   1  15 7726.37 673.640  10
 -10  -1  15 8939.21 699.582  25
 -10   1  14-65.4242 131.489  17
 -10  -1  14 288.861 188.577  10
 -10   1  14-149.219 163.520  10
 -10  -1  14-62.8582 122.750  25
 -10   1  13-52.5110 133.507  17
 -10  -1  13 320.790 185.970  10
 -10   1  13 7.19543 201.909  10
 -10  -1  13 67.5523 120.748  25
 -10  -1  12 18067.7 959.026  18
 -10   1  12 17955.0 979.791  17
 -10  -1  12 18454.7 1016.46  10
 -10   1  12 16082.4 973.038  10
 -10  -1  12 19022.1 986.196  25
 -10  -1  11 5320.53 539.004  18
 -10   1  11 4930.26 520.639  17
 -10  -1  11 5070.27 537.986  10
 -10   1  11 4023.14 508.823  10
 -10  -1  11 5212.01 508.729  25
 -10  -1  10 1729.92 316.159  18
 -10   1  10 1796.48 325.683  17
 -10   1  10 1445.96 317.516  10
 -10  -1   9 22752.2 1104.35  18
 -10   1   9 22014.3 1117.51  10
 -10  -1   8 3908.60 466.934  18
 -10   1   8 3372.12 454.167  10
 -10  -1   8 3916.19 482.135  16
 -10  -1   7 1722.44 320.788  18
 -10   1   7 1882.40 342.036  10
 -10  -1   7 2082.51 346.926  16
 -10   1   6 592.012 221.129  10
 -10  -1   6 1229.92 279.884  16
 -10   1   5 4148.31 496.592  10
 -10  -1   5 3807.67 467.093  16
 -10  -1   5 3418.68 451.667  14
 -10   1   4 21137.4 1088.42  10
 -10  -1   4 21395.5 1075.00  16
 -10  -1   4 20108.2 1080.06  14
  10  -1  -3 11824.3 855.761  23
 -10   1   3 12259.4 822.344  10
 -10  -1   3 12976.6 834.500  16
 -10  -1   3 11916.8 840.630  14
 -10  -1   2-44.9335 139.299  14
  10  -1  -2 148.588 155.358  23
  10  -1  -1 6896.90 661.207  23
 -10  -1   1 8077.03 651.038  16
 -10  -1   1 6038.07 601.271  14
  10  -1   0 7044.56 669.529  23
 -10  -1   0 7998.85 651.526  16
 -10  -1   0 6937.15 635.566  14
 -10   1   0 7107.85 628.558  14
 -10   1  -1 431.049 183.504  14
  10  -1   1 720.692 251.931  23
 -10  -1  -1 464.214 207.806  14
  10   1   2 1038.11 263.644  23
  10  -1   2 1238.98 306.733  23
 -10  -1  -2 944.224 248.178  14
  10   1   3 953.253 233.539  23
  10  -1   3 707.246 250.921  23
 -10  -1  -3 623.095 239.259  14
 -10  -1  -4 8375.71 701.688  14
  10   1   4 9733.65 731.622  23
  10  -1   4 9105.45 759.680  23
 -10  -1  -5 6519.64 619.814  14
  10   1   5 6577.84 599.430  23
  10  -1   5 5628.16 598.648  23
  10   1   6 425.121 179.041  23
  10  -1   6 118.858 143.600  23
 -10  -1  -6-33.2518 154.790  14
  10   1   7 504.056 186.348  23
  10  -1   7-213.285 159.294  23
  10   1   8 5781.87 560.140  22
  10  -1   8 6274.16 560.900  12
  10   1   8 5485.16 530.198  23
  10  -1   8 5116.41 534.196  23
  10   1   9 6265.85 567.010  22
  10  -1   9 7080.79 558.951  22
  10  -1   9 7348.37 578.479  12
  10   1   9 6557.20 563.091  23
  10  -1   9 6179.84 572.548  23
  10  -1  10 121.950 109.789  23
  10   1  10 248.102 153.064  22
  10  -1  10-212.851 128.180  22
  10  -1  10 246.249 131.174  12
  10  -1  11 1613.13 232.223  22
  10   1  11 1484.86 258.929  22
  10  -1  11 2234.74 295.871  12
  10  -1  11 1616.64 286.465  23
  10  -1  12 1109.23 228.046  23
  10   1  12 980.738 200.170  22
  10  -1  12 1159.01 201.039  12
  10   1  13 822.137 174.092  22
  10  -1  13 954.053 156.201  12
  10   1  14 277.954 94.0534  22
 -10   2  21 217.912 103.727  10
 -10  -2  21 71.5619 83.8114  25
 -10   2  20 2603.88 278.093  17
 -10   2  20 2910.64 304.326  10
 -10  -2  20 2385.21 261.400  16
 -10  -2  20 2856.44 313.187  25
 -10  -2  19 466.560 129.265  13
 -10   2  19 43.7831 99.8927  17
 -10   2  19 229.363 129.301  10
 -10  -2  19 387.834 133.928  16
 -10  -2  19 23.2164 95.3955  25
 -10  -2  18 4104.83 383.799  13
 -10   2  18 3892.56 381.008  17
 -10   2  18 3459.69 385.594  10
 -10  -2  18 3696.74 405.076  16
 -10  -2  18 3615.44 399.151  25
 -10   2  17 2851.66 343.395  17
 -10   2  17 2488.46 353.855  10
 -10  -2  17 3145.43 391.862  16
 -10  -2  17 2560.36 355.441  25
 -10   2  16 1087.25 234.158  17
 -10   2  16 751.399 217.035  10
 -10  -2  16 1056.46 254.351  16
 -10  -2  16 1106.45 254.162  25
 -10   2  15-105.568 131.708  17
 -10   2  15 53.4812 141.731  10
 -10  -2  15 48.2710 128.991  16
 -10  -2  15-221.402 152.568  25
 -10   2  14 295.496 153.769  17
 -10   2  14 94.3264 134.628  10
 -10  -2  14 140.952 140.172  16
 -10  -2  14 146.249 130.953  25
 -10   2  13 1826.60 336.247  10
 -10  -2  13 1823.71 348.299  16
 -10  -2  13 2276.91 356.333  25
 -10   2  12 10346.9 737.157  10
 -10  -2  12 8931.95 719.656  16
 -10  -2  12 9782.95 701.049  25
 -10  -2  11 1309.08 293.662  18
 -10   2  11 1242.88 297.935  10
 -10  -2  11 1110.33 268.023  16
 -10  -2  11 1584.78 288.365  25
 -10  -2  10 191.162 153.192  18
 -10   2  10-33.6598 157.286  10
 -10  -2  10 129.322 145.834  16
 -10  -2  10 39.3187 97.0831  25
 -10  -2   9 637.509 191.969  14
  10  -2  -9 957.265 262.591  19
 -10  -2   9 363.064 141.705  18
 -10   2   9 471.419 212.363  10
 -10  -2   9 503.982 198.809  16
  10  -2  -8 7104.43 621.426  19
 -10  -2   8 5918.34 591.028  18
 -10   2   8 5705.82 568.130  10
 -10  -2   8 5494.87 569.026  16
 -10  -2   8 6542.90 604.504  14
 -10  -2   7 290.987 159.115  14
  10  -2  -7 433.892 169.416  19
 -10  -2   7 408.242 180.195  18
 -10   2   7 227.975 183.705  10
 -10  -2   7 350.251 181.691  16
 -10  -2   6 686.612 220.267  14
 -10  -2   6 437.515 150.694  18
 -10   2   6 785.717 247.348  10
 -10  -2   6 638.060 217.599  16
 -10  -2   5 344.254 180.548  14
 -10  -2   5 36.5313 126.544  18
 -10   2   5 649.066 242.481  10
 -10  -2   5 553.342 224.507  16
 -10  -2   4 1071.73 275.179  14
 -10  -2   4 437.866 197.763  18
 -10   2   4 1145.47 294.800  10
 -10  -2   4 790.146 239.697  16
  10  -2  -3 10375.8 814.316  23
 -10  -2   3 10490.5 809.828  18
 -10  -2   3 10758.7 787.763  16
 -10  -2   3 10523.0 762.896  14
  10  -2  -2 4663.19 560.276  23
 -10  -2   2 4272.66 504.329  16
 -10  -2   2 4551.10 506.022  14
  10  -2  -1 1127.15 297.238  23
 -10  -2   1 906.561 271.454  16
 -10  -2   1 858.410 239.723  14
  10  -2   0 1446.25 323.130  23
 -10  -2   0 1270.82 291.494  16
 -10  -2   0 1203.42 264.885  14
  10  -2   1 405.890 188.455  23
 -10  -2  -1 636.561 210.423  16
 -10  -2  -1 607.485 188.503  14
  10  -2   2 16583.4 1010.26  23
 -10  -2  -2 18821.0 1010.58  16
 -10  -2  -2 17358.5 994.861  14
 -10  -2  -3 5127.97 528.064  16
 -10  -2  -3 4171.68 488.987  14
  10  -2   3 4615.56 541.119  23
  10   2   4 8718.08 681.746  22
  10  -2   4 10073.5 739.946  12
 -10  -2  -4 9249.65 692.682  16
 -10  -2  -4 8042.16 677.760  14
  10  -2   4 8724.45 722.206  23
  10  -2   5 483.785 198.333  23
  10   2   5 329.197 166.605  22
  10  -2   5 399.306 182.525  12
 -10  -2  -5 593.770 198.426  16
  10   2   6 4431.31 471.032  22
  10  -2   6 5356.20 513.457  12
  10  -2   6 4897.35 520.040  23
  10  -2   7 268.784 156.436  23
  10   2   7 279.899 150.096  22
  10  -2   7 391.279 174.439  12
  10   2   8 3343.52 385.561  22
  10  -2   8 3948.31 415.452  12
  10   2   8 3747.26 397.253  20
  10  -2   8 4069.33 440.285  23
  10  -2   9-25.1093 124.129  23
  10   2   9 46.7921 91.9226  22
  10  -2   9 23.1253 127.307  12
  10   2   9 39.2989 104.983  20
  10   2  10 1731.63 256.229  22
  10  -2  10 1655.44 250.865  12
  10  -2  10 1977.49 266.451  23
  10  -2  11-178.029 97.4509  23
  10   2  11-70.1889 96.4719  22
  10  -2  11 33.9777 111.570  12
  10   2  11 147.769 97.0095  11
  10   2  12 2061.28 231.162  22
  10  -2  12 2240.96 220.802  12
 -10   3  19 2446.96 221.725  10
 -10  -3  18 677.301 155.898  13
  10  -3 -18 637.488 145.342  19
 -10   3  18 892.261 164.081  10
 -10  -3  17 232.246 124.350  13
  10  -3 -17 302.674 111.350  19
 -10   3  17 588.842 147.189  10
 -10  -3  17 561.639 130.785  16
 -10  -3  17 680.898 181.425  25
  10  -3 -16 294.996 120.298  19
 -10   3  16 331.350 138.497  10
 -10  -3  16 322.454 134.945  16
 -10  -3  16 406.307 146.148  25
  10  -3 -15 1144.29 223.575  19
 -10   3  15 1197.69 222.786  10
 -10  -3  15 1427.10 245.621  16
 -10  -3  15 1297.26 249.520  25
  10  -3 -14-96.9874 110.821  19
 -10   3  14 11.6327 117.550  10
 -10  -3  14-315.524 156.770  16
 -10  -3  14 16.4623 105.239  25
  10  -3 -13 1029.78 224.215  19
 -10   3  13 1409.19 265.397  10
 -10  -3  13 1757.67 299.141  16
 -10  -3  13 1548.62 266.052  25
  10  -3 -12 287.134 155.171  19
 -10   3  12 160.373 134.679  10
 -10  -3  12 379.039 139.758  16
 -10  -3  12 465.512 190.922  25
  10  -3 -11 5388.66 518.202  19
 -10   3  11 5126.25 483.866  10
 -10  -3  11 4886.40 502.079  16
 -10  -3  11 4928.08 473.855  25
  10  -3 -10 553.255 194.599  19
 -10   3  10 350.624 160.247  10
 -10  -3  10 642.126 217.042  16
  10  -3  -9 2970.80 396.908  19
 -10   3   9 3379.63 387.889  10
 -10  -3   9 2296.87 355.207  16
 -10  -3   9 2521.83 331.177  15
  10  -3  -8-18.6048 106.764  19
 -10  -3   8-27.8801 121.012  16
 -10  -3   8 111.574 123.960  15
  10  -3  -7 1410.68 301.083  19
 -10  -3   7 1144.23 285.537  18
 -10  -3   7 1253.35 275.348  16
 -10  -3   7 1119.42 242.735  15
  10  -3  -6 5135.16 537.289  19
 -10  -3   6 5287.89 553.502  18
 -10  -3   6 4015.42 465.017  16
 -10  -3   6 4346.80 458.298  15
  10  -3  -5 3069.54 419.423  23
  10  -3  -5 3197.90 424.764  19
 -10  -3   5 2876.13 415.448  18
 -10  -3   5 3044.68 416.666  16
 -10  -3   5 3059.20 393.933  15
  10  -3  -4 240.427 168.035  23
  10  -3  -4 181.056 109.233  19
 -10  -3   4 408.063 183.092  18
 -10  -3   4 121.481 130.030  16
 -10  -3   4 152.204 124.164  15
 -10  -3   4 403.361 169.121  14
  10  -3  -3 560.570 209.000  23
  10  -3  -3 1033.29 252.623  19
 -10  -3   3 772.443 231.029  18
 -10  -3   3 797.862 223.182  16
 -10  -3   3 797.170 210.680  14
  10  -3  -2 99.2651 135.731  23
  10  -3  -2 114.063 143.191  19
 -10  -3   2 159.128 152.656  18
 -10  -3   2 193.527 149.736  16
 -10  -3   2 123.079 120.746  14
  10  -3  -1 5043.95 528.121  23
  10  -3  -1 5670.36 549.620  19
 -10  -3   1 5863.57 575.404  18
 -10  -3   1 5259.78 530.140  16
 -10  -3   1 5754.34 540.064  14
  10  -3   0 18.2578 146.930  23
  10  -3   0 132.126 165.938  19
 -10  -3   0 43.9119 122.329  18
 -10  -3   0-78.6080 132.943  16
  10  -3   1 2751.95 384.436  19
 -10  -3  -1 2553.59 363.691  18
 -10  -3  -1 2682.50 379.832  16
  10  -3   1 2668.82 382.666  23
  10  -3   2 906.392 247.191  23
  10  -3   2 739.980 225.805  19
 -10  -3  -2 1064.85 232.395  18
 -10  -3  -2 756.771 219.607  16
  10  -3   3 8109.31 611.043  12
  10  -3   3 7177.87 585.352  19
 -10  -3  -3 7744.95 565.051  18
 -10  -3  -3 7722.45 612.433  16
  10  -3   3 8520.50 622.128  23
  10  -3   4-59.2253 105.434  23
  10  -3   4 221.341 109.194  12
  10  -3   4 143.815 100.623  19
 -10  -3  -4 104.147 98.2116  18
 -10  -3  -4 133.335 135.012  16
  10  -3   5 1891.66 276.465  23
  10  -3   5 2247.06 314.127  12
  10   3   5 1693.06 279.407  20
  10  -3   5 2142.60 303.892  19
  10  -3   6-77.0284 87.2604  23
  10  -3   6 293.485 130.297  12
  10   3   6-37.9078 126.345  20
  10  -3   6 84.3144 93.8961  19
  10  -3   7 803.289 175.913  12
  10   3   7 860.872 199.101  20
  10  -3   7 840.996 175.423  24
  10  -3   8 551.169 145.664  12
  10   3   8 525.355 151.454  20
  10  -3   8 332.058 114.935  24
  10  -3   9 442.845 126.986  12
  10   3   9 409.144 114.582  20
 -10  -4  14 1906.45 216.511  13
  10  -4 -14 1697.07 197.451  19
 -10  -4  13-50.2017 78.0403  13
  10  -4 -13-37.9476 73.5690  19
  10  -4 -12 4556.97 314.506  23
  10  -4 -12 4598.27 365.265  19
  10  -4 -11 211.469 93.2693  23
  10  -4 -11 115.798 110.662  19
 -10  -4  11 431.378 120.869  16
  10  -4 -10 721.508 151.820  23
  10  -4 -10 907.107 193.874  19
 -10  -4  10 738.172 169.697  16
 -10  -4  10 677.359 142.353  15
  10  -4  -9 5.86207 78.5754  23
  10  -4  -9 45.4459 88.1187  19
 -10  -4   9 165.613 108.057  16
  10  -4  -8 3642.72 325.053  23
  10  -4  -8 3832.97 384.193  19
 -10  -4   8 4092.37 381.716  16
 -10  -4   8 3882.88 352.057  15
  10  -4  -7 841.565 162.874  23
  10  -4  -7 1255.84 235.866  19
 -10  -4   7 1103.51 216.737  16
 -10  -4   7 1147.26 204.551  15
  10  -4  -6 836.620 199.865  19
 -10  -4   6 1053.05 215.089  16
 -10  -4   6 618.360 162.355  15
  10  -4  -5 3.41508 99.0579  19
 -10  -4   5 154.652 107.021  16
 -10  -4   5-88.1306 103.270  15
  10   4  -4 4593.38 418.377  20
  10  -4  -4 4354.14 417.827  19
 -10  -4   4 4620.15 416.775  16
 -10  -4   4 4600.72 404.765  15
  10   4  -3 230.445 132.219  20
  10  -4  -3 0.68182 114.026  19
 -10  -4   3-31.7804 114.012  16
 -10  -4   3 153.945 108.402  15
  10   4  -2 1321.84 226.667  20
  10  -4  -2 1437.11 250.140  19
 -10  -4   2 1219.59 225.512  16
 -10  -4   2 1298.69 230.445  15
  10   4  -1 620.419 174.493  20
  10  -4  -1 779.134 183.793  19
 -10  -4   1 752.451 185.489  16
 -10  -4   1 765.125 182.156  15
  10   4   0 1156.11 213.340  20
  10  -4   0 1022.04 198.094  19
 -10  -4   0 1261.46 219.042  16
 -10  -4   0 1031.40 202.280  15
  10  -4   1 389.724 117.095  12
  10   4   1 180.179 120.435  20
  10  -4   1 249.457 128.051  19
 -10  -4  -1 105.819 97.9115  15
  10  -4   1 317.309 128.883  24
  10  -4   2 1095.91 172.585  12
  10   4   2 1059.14 202.574  20
  10  -4   2 1229.45 215.375  19
 -10  -4  -2 1117.85 188.242  15
  10  -4   2 1073.83 194.581  24
  10  -4   3 64.6790 75.2502  12
  10   4   3 62.8474 108.125  20
  10  -4   3-85.4427 83.1409  19
 -10  -4  -3 115.085 77.6645  15
  10  -4   3-63.4593 78.2760  24
  10   4   4 72.0286 76.9558  20
  10  -4   4-30.7608 64.9055  19
 -10  -4  -4-186.442 88.1686  15
  10  -4   4-98.2415 76.2876  24
  10   4   5 150.848 85.1101  20
  10  -4   5 75.1847 63.9840  24
 -11   0  22 38.2955 74.5163  25
 -11   0  21-87.3891 90.2491  25
 -11   0  20 228.915 118.869  25
 -11   0  19 1724.79 267.224  10
 -11   0  19 1497.04 256.086  25
 -11   0  18-180.006 149.854  10
 -11   0  18 171.110 123.174  25
 -11   0  17 5696.86 528.655  10
 -11   0  17 6036.11 526.555  25
 -11   0  16 90.5295 143.340  10
 -11   0  16 238.336 139.227  25
 -11   0  15 11581.4 798.126  10
 -11   0  15 14017.3 821.346  25
 -11   0  14 57.6931 183.272  10
 -11   0  14-409.954 177.387  25
 -11   0  13 7642.15 672.072  10
 -11   0  12 95.8922 153.832  10
 -11   0  11 5260.44 575.384  10
 -11   0  10 69.4235 173.750  10
 -11   0   9 60007.6 1874.97  10
 -11   0   8 122.681 179.448  10
 -11   0   8 626.116 204.274  16
  11   0  -7 9104.84 727.364  23
 -11   0   7 8947.16 678.255  18
 -11   0   7 7663.61 680.409  10
 -11   0   7 8402.07 658.307  16
  11   0  -6 117.745 129.553  23
  11   0  -5 1927.39 368.290  23
  11   0  -4 354.877 181.604  23
  11   0  -3 59052.7 1877.68  23
 -11   0   3 57708.9 1863.37  14
 -11   0   2 83.5317 115.458  14
  11   0  -2-5.35021 123.363  23
 -11   0   1 237.335 181.385  14
  11   0  -1-153.932 149.166  23
 -11   0   0-54.6440 122.997  14
  11   0   0 376.990 208.090  23
 -11   0  -1 1032.74 256.192  14
  11   0   1 1293.99 314.083  23
  11   0   2-412.700 198.372  23
 -11   0  -2 38.5325 135.897  14
  11   0   3 2212.57 381.592  23
 -11   0  -3 2723.22 387.604  14
  11   0   4 35.4498 119.716  23
 -11   0  -4 214.215 170.290  14
 -11   0  -5 12288.9 782.362  14
  11   0   5 11777.3 820.899  23
  11   0   6 217.467 168.666  23
 -11   0  -6 189.382 140.575  14
  11   0   7 80.2107 152.885  23
  11   0   8 63.2107 126.099  23
  11   0   8 29.0862 134.737  22
  11   0   9 1232.38 257.224  23
  11   0   9 1317.58 251.362  22
  11   0  10 57.8850 113.872  23
  11   0  10 145.613 128.689  22
  11   0  11 3751.54 332.160  22
  11   0  12-185.342 84.6615  22
 -11  -1  22 2664.02 232.806  25
 -11   1  21-6.03170 93.7004  10
 -11  -1  21 84.7102 85.0801  16
 -11  -1  21 49.0590 73.2493  25
 -11   1  21 8.65059 68.0563  25
 -11   1  20 374.398 148.900  10
 -11  -1  20 704.612 188.574  16
 -11  -1  20 324.144 127.513  25
 -11   1  20 200.951 96.8522  25
 -11   1  19 250.748 166.004  10
 -11  -1  19-64.2383 102.138  16
 -11  -1  19 133.654 113.259  25
 -11   1  18 3729.90 412.817  10
 -11  -1  18 3743.34 421.674  16
 -11  -1  18 3977.64 411.926  25
 -11   1  17-4.10743 130.623  10
 -11  -1  17 198.700 137.546  25
 -11   1  16 6061.19 566.871  10
 -11  -1  16 6567.26 548.278  25
 -11   1  15 729.444 240.706  10
 -11  -1  15 510.580 186.355  25
 -11   1  14 4994.36 549.833  10
 -11  -1  14 5618.63 513.332  25
 -11   1  13 14098.3 900.995  10
 -11  -1  13 15545.5 858.458  25
 -11  -1  12 11089.0 739.818  18
 -11   1  12 9453.33 742.666  10
 -11  -1  12 11138.6 803.960  16
 -11  -1  11 1082.78 249.884  18
 -11   1  11 393.282 209.673  10
 -11  -1  11 688.736 226.786  16
 -11  -1  10 3967.23 466.149  18
 -11   1  10 3618.91 464.814  10
 -11  -1  10 3929.54 481.222  16
 -11  -1   9 1185.36 283.541  18
 -11   1   9 849.162 249.127  10
 -11  -1   9 946.271 259.724  16
 -11  -1   8 4675.58 517.349  18
 -11   1   8 4527.41 526.436  10
 -11  -1   8 5338.76 550.187  16
 -11  -1   8 4729.51 531.948  14
 -11  -1   7 5650.49 578.090  18
 -11   1   7 6126.66 596.399  10
 -11  -1   7 6324.20 610.690  16
 -11  -1   7 6733.07 637.732  14
 -11  -1   6 17940.4 1026.85  18
 -11   1   6 16764.9 974.351  10
 -11  -1   6 17772.4 998.369  16
 -11  -1   6 17228.6 1011.83  14
 -11  -1   5 562.530 228.301  14
  11  -1  -5 788.325 240.661  23
 -11   1   5 750.533 242.042  10
 -11  -1   5 693.015 228.512  16
  11  -1  -4 3707.94 492.667  23
 -11  -1   4 3871.20 459.126  16
 -11  -1   4 3632.40 486.136  14
  11  -1  -3 4867.10 556.332  23
 -11  -1   3 6223.57 579.872  16
 -11  -1   3 5611.54 583.677  14
  11  -1  -2 2934.81 444.665  23
 -11  -1   2 3563.67 434.692  16
 -11  -1   2 2966.82 437.336  14
 -11   1   2 3880.27 481.435  14
 -11   1   1 2261.94 369.655  14
  11  -1  -1 2052.08 369.848  23
 -11  -1   1 2588.61 409.749  14
 -11   1   0 1157.95 260.319  14
  11  -1   0 692.224 243.359  23
 -11  -1   0 924.967 257.388  14
 -11   1  -1 1216.10 252.910  14
  11  -1   1 1594.10 346.223  23
 -11  -1  -1 1355.30 318.069  14
 -11  -1  -2 5161.45 556.176  14
  11  -1   2 4576.39 538.854  23
 -11  -1  -3 6072.29 593.877  14
  11   1   3 7803.88 634.888  23
  11  -1   3 6754.33 641.719  23
 -11  -1  -4 3248.14 433.839  14
  11   1   4 4320.77 465.001  23
  11  -1   4 3462.63 468.582  23
  11   1   5-81.0544 145.669  23
  11  -1   5 143.117 149.864  23
 -11  -1  -5 5.54005 112.538  14
  11   1   6 1490.54 279.137  23
  11  -1   6 1528.43 300.544  23
  11   1   7 322.363 144.308  23
  11  -1   7-143.253 135.954  23
  11   1   7 50.4418 133.366  22
  11   1   8 5989.16 522.689  22
  11  -1   8 7083.03 520.386  22
  11   1   8 6566.61 501.874  23
  11  -1   8 5974.72 532.499  23
  11  -1   9 207.564 135.439  23
  11   1   9 66.5076 107.934  22
  11  -1   9 214.039 116.470  22
  11  -1  10 173.894 102.966  23
  11  -1  10 194.612 98.9302  22
  11   1  10 213.464 125.636  22
  11  -1  11-23.3430 93.4293  23
  11   1  11-92.8226 93.2164  22
  11   1  12 1338.39 174.635  22
 -11   2  20-34.8970 80.6515  10
 -11  -2  20-52.7717 72.8963  25
 -11   2  19 4230.79 358.308  10
 -11  -2  19 4478.14 354.130  16
 -11  -2  19 4353.48 358.322  25
 -11  -2  18 968.937 172.400  13
  11  -2 -18 882.357 157.204  19
 -11   2  18 698.433 187.288  10
 -11  -2  18 981.556 205.047  16
 -11  -2  18 1202.07 215.918  25
  11  -2 -17 5033.52 395.970  19
 -11   2  17 5151.86 452.919  10
 -11  -2  17 5029.73 452.893  16
 -11  -2  17 5169.89 436.758  25
  11  -2 -16 80.7306 100.424  19
 -11   2  16 80.0715 141.237  10
 -11  -2  16-163.074 132.832  16
 -11  -2  16-48.9400 96.1913  25
  11  -2 -15 2329.24 309.914  19
 -11   2  15 1637.33 296.175  10
 -11  -2  15 1875.04 313.591  16
 -11  -2  15 1988.16 284.725  25
  11  -2 -14 1004.03 217.853  19
 -11   2  14 677.039 218.993  10
 -11  -2  14 922.920 233.645  16
 -11  -2  14 575.507 176.594  25
  11  -2 -13-135.532 106.625  19
 -11   2  13 98.5239 156.203  10
 -11  -2  13-5.34609 139.433  16
 -11  -2  13 268.989 142.913  25
 -11   2  12 369.114 190.880  10
 -11  -2  12 218.756 154.930  16
 -11  -2  12 170.655 115.415  25
 -11   2  11 7773.20 639.807  10
 -11  -2  11 8797.34 693.584  16
 -11  -2  10 106.750 166.782  14
 -11  -2  10 155.651 179.431  18
 -11   2  10 102.337 147.676  10
 -11  -2  10 92.8212 171.539  16
 -11  -2   9 2445.50 374.787  18
 -11   2   9 2804.18 393.413  10
 -11  -2   9 2454.76 378.656  16
 -11  -2   9 2573.37 378.038  14
 -11  -2   8 2357.59 367.497  14
 -11  -2   8 2306.45 366.803  18
 -11  -2   8 2664.35 403.741  16
 -11   2   8 2311.65 371.045  10
 -11  -2   7-55.0758 123.067  14
 -11  -2   7 214.604 158.241  18
 -11   2   7-104.526 131.257  10
 -11  -2   7 214.587 123.600  16
 -11  -2   6 299.784 164.873  14
 -11  -2   6 485.925 208.771  18
 -11   2   6 564.987 204.869  10
 -11  -2   6 315.234 125.983  16
  11  -2  -5 746.157 217.794  23
 -11  -2   5 1094.02 273.163  18
 -11  -2   5 1205.55 287.850  16
 -11  -2   5 1245.34 282.230  14
  11  -2  -4 2213.87 387.032  23
 -11  -2   4 2124.75 370.727  18
 -11  -2   4 2243.91 362.519  16
 -11  -2   4 2178.70 359.738  14
  11  -2  -3 263.883 190.142  23
 -11  -2   3 257.284 151.550  18
 -11  -2   3-69.7573 113.842  16
 -11  -2   3 354.759 200.807  14
  11  -2  -2 102.062 124.231  23
 -11  -2   2-20.4660 140.579  18
 -11  -2   2 145.810 140.937  16
 -11  -2   2 381.115 193.045  14
  11  -2  -1 8107.30 706.540  23
 -11  -2   1 7741.50 689.519  18
 -11  -2   1 9157.92 709.576  16
 -11  -2   1 7904.43 661.388  14
  11  -2   0 39.7813 117.305  23
 -11  -2   0 251.285 155.763  16
 -11  -2   0 42.7789 132.268  14
 -11  -2  -1 2678.70 374.375  16
 -11  -2  -1 2940.98 414.482  14
  11  -2   1 3010.58 426.387  23
  11  -2   2 809.234 276.950  23
 -11  -2  -2 746.934 223.486  16
 -11  -2  -2 606.063 205.537  14
  11   2   3 8580.93 633.894  22
 -11  -2  -3 10211.7 675.558  16
 -11  -2  -3 8911.55 682.373  14
  11  -2   3 8989.35 699.932  23
  11  -2   4 513.127 194.617  23
  11   2   4 1142.88 233.813  22
 -11  -2  -4 976.403 223.267  16
  11   2   5 4741.05 447.060  22
  11  -2   5 5169.38 507.848  23
  11  -2   6 112.355 111.749  23
  11   2   6 194.872 150.459  22
  11  -2   7 1450.95 264.065  23
  11   2   7 1544.94 252.484  22
  11   2   7 1659.25 256.254  20
  11  -2   8 533.049 158.057  23
  11   2   8 350.117 131.547  22
 -11  -2  -8 269.681 111.487  18
  11   2   9 1845.62 236.593  22
  11  -2   9 1626.10 226.999  23
  11  -2  10 193.433 83.1988  23
  11   2  10 383.940 107.251  22
 -11  -3  17 1216.48 168.214  13
 -11   3  17 1103.87 157.572  10
 -11  -3  16 2489.99 265.851  13
  11  -3 -16 1718.84 206.117  19
 -11   3  16 2145.19 237.701  10
 -11  -3  16 2103.03 230.718  16
  11  -3 -15 1651.02 221.387  19
 -11   3  15 1625.63 225.841  10
 -11  -3  15 1687.86 231.857  16
  11  -3 -14 1196.93 198.240  19
 -11   3  14 1252.92 218.397  10
 -11  -3  14 1474.17 229.938  16
  11  -3 -13 208.187 112.757  19
 -11  -3  13 57.2154 107.807  16
  11  -3 -12 4711.49 423.910  19
 -11   3  12 4457.41 394.036  10
 -11  -3  12 4613.29 432.030  16
  11  -3 -11 2869.89 353.075  19
 -11   3  11 2820.24 326.672  10
 -11  -3  11 2843.02 358.459  16
  11  -3 -10 2064.95 291.866  19
 -11   3  10 1708.09 262.375  10
 -11  -3  10 1569.42 286.680  16
  11  -3  -9 809.902 207.401  19
 -11  -3   9 787.169 218.648  16
  11  -3  -8 3875.86 437.408  23
  11  -3  -8 3989.63 419.321  19
 -11  -3   8 4018.10 443.282  16
  11  -3  -7 627.515 207.948  23
  11  -3  -7 710.611 193.641  19
 -11  -3   7 715.861 211.999  18
 -11  -3   7 583.612 221.844  16
  11  -3  -6 1706.65 313.738  23
  11  -3  -6 1900.84 303.402  19
 -11  -3   6 1531.02 295.421  18
 -11  -3   6 1330.86 277.014  16
  11  -3  -5 341.526 136.136  23
  11  -3  -5 439.279 178.246  19
 -11  -3   5 499.085 188.097  18
 -11  -3   5 387.499 165.971  16
  11  -3  -4 2574.16 358.875  23
  11  -3  -4 2892.95 373.839  19
 -11  -3   4 2951.88 388.594  18
 -11  -3   4 2472.08 353.741  16
 -11  -3   4 2849.28 349.264  14
  11  -3  -3 382.573 174.347  23
  11  -3  -3 524.111 163.134  19
 -11  -3   3 568.932 201.239  18
 -11  -3   3 483.177 185.646  16
  11  -3  -2 2605.82 358.689  23
  11  -3  -2 2443.12 333.958  19
 -11  -3   2 2916.68 380.516  18
 -11  -3   2 2856.63 390.012  16
  11  -3  -1 87.9310 119.793  23
  11  -3  -1 425.357 151.716  19
 -11  -3   1 3.88062 94.3809  18
 -11  -3   1 187.586 155.065  16
  11  -3   0 3266.86 364.812  19
 -11  -3   0 2843.30 354.215  18
 -11  -3   0 2682.46 358.339  16
  11  -3   0 2700.90 351.017  23
  11  -3   1 1609.68 265.850  23
 -11  -3  -1 1746.27 274.340  18
 -11  -3  -1 1635.49 288.320  16
 -11  -3  -2 4082.56 381.084  18
 -11  -3  -2 3857.62 408.718  16
  11  -3   2 4768.13 432.521  23
  11  -3   3-18.0338 82.9547  23
 -11  -3  -3-93.1946 87.4433  18
  11  -3   4 941.590 181.735  23
  11   3   4 738.204 185.823  20
 -11  -3  -4 566.432 129.424  18
  11  -3   5 190.370 96.8641  23
  11   3   5 234.767 113.311  20
  11  -3   5 230.208 100.069  24
  11   3   6 920.604 176.329  20
  11  -3   6 1227.61 177.798  24
  11   3   7 16.1520 71.1917  20
  11  -4 -10 653.957 129.575  19
  11  -4  -9 4083.33 309.515  19
 -11  -4   9 4051.31 306.239  16
  11  -4  -8 33.5892 78.8061  19
 -11  -4   8-9.18333 68.3964  16
  11  -4  -7 1142.29 181.998  19
 -11  -4   7 1072.22 178.926  16
  11  -4  -6 131.298 100.819  19
 -11  -4   6 88.6928 78.6200  16
  11  -4  -5 8853.44 479.046  19
 -11  -4   5 8631.58 490.160  16
  11   4  -4 177.087 88.2634  20
  11  -4  -4-1.80652 67.9484  19
  11   4  -3 2286.93 238.816  20
  11  -4  -3 2127.14 230.588  19
 -11  -4   3 2205.64 254.487  16
  11   4  -2 535.097 133.984  20
  11  -4  -2 826.298 147.605  19
 -11  -4   2 536.737 128.510  16
  11  -4  -2 545.336 132.079  24
  11   4  -1 2232.94 242.558  20
  11  -4  -1 1936.72 206.276  19
  11  -4  -1 2285.47 248.641  24
  11   4   0 64.0447 73.7742  20
  11  -4   0 51.8690 81.7704  24
  11   4   1 321.898 102.319  20
  11  -4   1 375.339 103.705  24
 -12   0  21 41.1154 62.9569  16
 -12   0  20 75.6256 86.1883  16
 -12   0  20 42.2563 59.0680  25
 -12   0  19 175.750 91.9569  25
 -12   0  18 2866.96 295.426  25
 -12   0  17-11.6803 78.6770  25
 -12   0  16 16033.4 841.177  10
 -12   0  16 15772.9 740.264  25
 -12   0  15 108.542 162.231  10
 -12   0  14 8310.32 652.345  10
 -12   0  13 84.0170 150.292  10
 -12   0  12 4979.01 539.925  10
 -12   0  11 249.277 207.497  10
 -12   0  11 12.2685 101.462  16
 -12   0  10 14932.0 859.279  16
  12   0  -9-213.555 148.459  23
 -12   0   9 45.7229 117.108  16
  12   0  -8 2546.71 389.092  23
 -12   0   8 2655.29 375.283  16
  12   0  -7-245.017 163.496  23
 -12   0   7-217.387 140.106  18
 -12   0   6 37338.4 1351.63  18
 -12   0   6 35204.7 1437.24  14
 -12   0   5 116.932 163.566  14
  12   0  -5 11.9578 136.693  23
  12   0  -4 3895.25 463.811  23
 -12   0   4 3229.36 448.358  14
 -12   0   3 258.969 187.541  14
  12   0  -3-186.547 138.697  23
 -12   0   2 7374.21 654.400  14
  12   0  -2 7934.19 683.469  23
 -12   0   1-178.833 155.788  14
  12   0  -1 101.710 129.333  23
 -12   0   0 8865.05 700.093  14
  12   0   0 9185.29 727.225  23
  12   0   1-28.5593 119.139  23
 -12   0  -1-25.8855 112.631  14
  12   0   2 1452.85 305.556  23
 -12   0  -2 1483.35 305.443  14
  12   0   3 2.77587 111.401  23
 -12   0  -3-9.20888 114.009  14
 -12   0  -4 14786.8 806.734  14
  12   0   4 14675.7 856.818  23
  12   0   5 61.2928 116.221  23
 -12   0  -5 75.0849 105.797  14
  12   0   6 837.165 226.848  23
  12   0   7 132.592 127.280  23
  12   0   7 21.7740 97.8582  22
  12   0   8 8455.70 530.163  22
  12   0   8 8815.09 551.504  23
  12   0   9 150.955 98.2711  23
  12   0   9 133.524 96.4457  22
  12   0  10 120.757 83.9153  22
 -12  -1  20 234.224 98.2027  16
 -12  -1  20-92.2706 65.7324  25
 -12   1  19 3468.63 319.746  10
 -12  -1  19 3814.97 350.243  16
 -12  -1  19 2916.15 276.155  25
 -12   1  19 2641.49 232.059  25
 -12   1  18 9.98788 118.887  10
 -12  -1  18 75.8643 114.799  16
 -12  -1  18 153.847 97.2678  25
 -12   1  18 287.621 105.056  25
 -12   1  17 4711.12 435.037  10
 -12  -1  17 4884.14 458.697  16
 -12  -1  17 4864.17 397.596  25
 -12  -1  16 496.978 159.325  14
 -12   1  16 101.566 142.172  10
 -12  -1  16 237.800 149.557  16
 -12  -1  16 119.227 98.1119  25
 -12   1  15 6426.65 552.095  10
 -12  -1  15 5971.00 529.942  16
 -12  -1  15 6444.81 482.678  25
 -12  -1  15 7309.03 554.096  14
 -12   1  14 2746.03 392.879  10
 -12  -1  14 2661.32 385.957  16
 -12  -1  14 3116.64 383.430  14
 -12   1  13 3437.53 444.987  10
 -12  -1  13 3440.11 429.144  16
 -12  -1  13 4185.62 462.474  14
 -12  -1  12 1352.85 313.104  14
 -12   1  12 1402.62 289.135  10
 -12  -1  12 1410.23 304.069  16
 -12  -1  11 8754.73 638.273  18
 -12   1  11 8003.42 651.561  10
 -12  -1  11 8750.85 685.041  16
 -12  -1  11 9146.76 697.301  14
 -12  -1  10 360.975 190.652  14
 -12  -1  10 419.098 175.425  18
 -12   1  10 170.327 169.753  10
 -12  -1  10 159.634 134.832  16
 -12  -1   9 13717.9 828.874  18
 -12   1   9 13173.0 837.875  10
 -12  -1   9 13541.4 846.504  16
 -12  -1   9 13082.9 848.355  14
 -12  -1   8 74.5246 121.591  14
  12  -1  -8-9.00740 140.216  23
 -12  -1   8-345.376 173.305  18
 -12   1   8 41.5297 130.025  10
 -12  -1   8-28.6856 109.443  16
  12  -1  -7 2886.67 422.327  23
 -12  -1   7 3506.67 444.848  18
 -12  -1   7 3455.34 434.760  16
 -12  -1   7 2997.08 426.798  14
 -12  -1   6 913.913 252.958  14
  12  -1  -6 778.296 238.207  23
 -12  -1   6 670.019 216.917  18
 -12  -1   6 951.149 229.733  16
 -12  -1   5 1110.82 281.051  14
  12  -1  -5 1232.96 277.384  23
 -12  -1   5 1356.35 305.606  18
 -12  -1   5 1553.26 293.852  16
 -12  -1   4 628.907 222.087  14
 -12   1   4 982.709 244.163  14
  12  -1  -4 654.769 223.884  23
 -12  -1   4 539.060 194.775  16
  12  -1  -3 18798.9 1047.29  23
 -12  -1   3 21679.9 1014.41  16
 -12  -1   3 18420.7 1030.24  14
 -12   1   3 20346.2 1035.76  14
  12  -1  -2 2533.76 388.035  23
 -12  -1   2 2716.05 418.272  14
 -12   1   2 2953.22 402.666  14
  12  -1  -1 4172.43 503.065  23
 -12  -1   1 4396.67 515.895  14
 -12   1   1 5383.46 526.630  14
 -12   1   0 1653.15 295.546  14
  12  -1   0 1420.71 298.086  23
 -12  -1   0 1225.74 296.580  14
 -12  -1  -1 4163.56 483.385  14
 -12   1  -1 4434.61 444.943  14
  12  -1   1 4116.76 492.148  23
  12  -1   2 988.519 258.599  23
 -12  -1  -2 1341.28 298.174  14
 -12  -1  -3 4351.82 475.243  14
  12  -1   3 3357.93 433.553  23
  12  -1   4 2220.40 346.686  23
 -12  -1  -4 2189.70 339.406  14
  12   1   5 8964.19 638.733  22
  12   1   5 9808.36 585.637  23
  12  -1   5 8809.96 644.435  23
  12   1   6 248.800 103.641  23
  12  -1   6-31.7836 119.600  23
  12   1   6 103.060 122.151  22
  12   1   7 2568.08 318.619  22
  12  -1   7 1886.28 250.006  22
  12  -1   7 2066.46 296.360  23
  12  -1   8 43.3071 104.251  23
  12   1   8-4.95628 88.1193  22
  12  -1   8 94.5517 76.7716  22
  12  -1   9 316.825 112.722  23
  12   1   9 272.403 108.521  22
  12   1  10 81.5639 57.2064  22
 -12   2  19 67.7909 74.1700  10
 -12   2  18 3199.10 287.823  10
 -12  -2  18 3828.99 310.474  16
 -12   2  17 403.513 145.017  10
 -12  -2  17 343.579 130.845  16
 -12  -2  17 354.865 106.143  25
 -12   2  16 4898.90 409.991  10
 -12  -2  16 5181.10 427.926  16
 -12  -2  16 4916.88 364.190  25
 -12   2  15-52.9768 113.879  10
 -12  -2  15-14.7374 135.965  16
 -12  -2  15-362.309 109.750  25
 -12  -2  14 2026.11 297.479  16
 -12   2  14 1869.59 292.575  10
 -12   2  13 2816.70 364.994  10
 -12  -2  13 2846.57 362.202  16
 -12   2  12 5501.91 496.575  10
 -12  -2  12 4634.56 460.667  16
 -12   2  11 1131.32 262.175  10
 -12  -2  11 1275.87 263.643  16
 -12  -2  10 3417.89 404.901  18
 -12   2  10 3061.50 401.943  10
 -12  -2  10 3257.03 400.975  16
 -12  -2  10 4114.17 424.466  14
  12  -2  -9 1324.00 292.125  23
 -12  -2   9 1108.62 250.898  18
 -12   2   9 1153.37 255.838  10
 -12  -2   9 955.525 255.317  16
 -12  -2   9 1079.95 245.270  14
  12  -2  -8 4783.70 511.703  23
 -12  -2   8 4751.36 496.685  18
 -12  -2   8 4688.59 487.762  16
 -12  -2   8 5321.07 492.315  14
  12  -2  -7 340.152 174.362  23
 -12  -2   7 252.633 156.118  18
 -12  -2   7 536.178 182.971  16
 -12  -2   7 313.481 179.744  14
  12  -2  -6 2292.64 371.196  23
 -12  -2   6 1685.16 314.027  18
 -12  -2   6 1969.85 321.819  16
 -12  -2   6 2343.93 342.642  14
 -12   2   5 193.387 130.600  14
  12  -2  -5 233.891 148.612  23
 -12  -2   5-4.51149 121.586  18
 -12  -2   5 65.8061 121.744  16
 -12  -2   5-60.7264 153.982  14
  12  -2  -4 1219.92 291.018  23
 -12  -2   4 1136.75 261.691  18
 -12  -2   4 1437.90 298.888  16
 -12  -2   4 1784.33 294.761  14
  12  -2  -3 205.068 171.086  23
 -12  -2   3 247.451 164.679  18
 -12  -2   3 287.802 158.423  16
 -12  -2   3 428.708 177.056  14
  12  -2  -2 3567.36 445.690  23
 -12  -2   2 3196.87 424.645  18
 -12  -2   2 3879.41 429.260  16
 -12  -2   2 3326.99 413.361  14
  12  -2  -1 114.910 146.508  23
 -12  -2   1-68.9528 133.107  18
 -12  -2   1 300.844 145.843  16
 -12  -2   1 124.323 156.038  14
 -12  -2   0 3207.90 395.713  18
 -12  -2   0 2901.14 369.434  16
 -12  -2   0 3146.64 402.162  14
  12  -2   0 3437.04 432.421  23
  12   2   1 2870.95 339.152  22
 -12  -2  -1 3085.12 390.305  18
 -12  -2  -1 3625.87 375.388  16
 -12  -2  -1 2962.71 375.137  14
  12  -2   1 2854.70 392.151  23
  12   2   2 8808.70 577.005  22
 -12  -2  -2 7366.62 560.170  18
 -12  -2  -2 7821.46 595.501  14
  12  -2   2 7897.16 606.354  23
  12   2   3 1893.15 272.248  22
 -12  -2  -3 1681.11 271.397  18
  12  -2   3 2442.88 346.759  23
  12   2   4 1979.23 266.668  22
 -12  -2  -4 2023.93 281.890  18
  12  -2   4 2299.67 316.219  23
  12  -2   5 323.114 160.923  23
  12   2   5 157.899 101.348  22
  12   2   5 151.222 117.265  20
 -12  -2  -5 188.539 127.585  18
  12  -2   6 1065.02 206.370  23
  12   2   6 1003.46 172.182  22
  12   2   6 869.300 173.605  20
 -12  -2  -6 734.785 153.845  18
  12  -2   7 114.271 116.083  23
  12   2   7 110.852 80.5846  22
 -12  -2  -7-196.240 78.0931  18
  12  -3 -15 1953.40 215.735  23
 -12  -3  15 1817.79 195.278  13
  12  -3 -14 1226.17 191.177  23
 -12  -3  14 1050.22 173.091  16
  12  -3 -13 4147.88 354.384  23
 -12  -3  13 4200.69 346.250  16
  12  -3 -12 814.735 175.726  23
 -12  -3  12 1008.10 190.391  16
  12  -3 -11 2357.29 299.842  23
 -12  -3  11 2855.63 316.825  16
  12  -3 -10 108.379 108.467  23
 -12  -3  10 155.610 115.566  16
  12  -3  -9 10371.1 621.875  23
 -12  -3   9 9594.09 591.181  16
  12  -3  -8 1535.73 255.300  23
 -12  -3   8 1412.46 240.983  16
  12  -3  -7 320.965 149.949  23
 -12  -3   7 536.432 178.999  16
  12  -3  -6 2023.28 293.884  23
 -12  -3   6 1911.96 286.484  16
  12  -3  -5 6219.20 501.997  23
 -12  -3   5 6502.80 507.363  18
 -12  -3   5 6098.72 484.523  16
  12  -3  -4 449.481 165.266  23
 -12  -3   4 578.129 168.857  18
 -12  -3   4 326.262 154.035  16
 -12  -3   3 2092.42 280.802  18
 -12  -3   3 1718.38 264.460  16
  12  -3  -3 2176.89 302.390  23
  12  -3  -2 161.122 147.420  23
 -12  -3   2 231.296 119.576  18
 -12  -3   2 5.05134 103.949  16
 -12  -3   1 1873.44 256.742  18
 -12  -3   1 1812.85 267.989  16
  12  -3  -1 1855.52 263.623  23
  12  -3   0 302.231 128.455  23
 -12  -3   0 118.738 100.861  18
 -12  -3   0 257.349 119.089  16
 -12  -3  -1 1748.98 221.747  18
  12  -3   1 1930.81 241.077  23
  12  -3   2 4.34667 66.8933  23
  12   3   2-45.1545 86.2822  20
  12  -3   3 1127.30 159.375  23
  12   3   3 1402.53 211.290  20
  12   3   4 41.0042 73.0778  20
  12  -3   4 104.566 63.8690  24
 -13   0  19 1662.98 194.662  16
 -13   0  18-73.2696 76.5871  14
 -13   0  18-28.4115 79.3042  16
 -13   0  17 1566.29 235.284  16
 -13   0  17 1917.21 244.103  14
 -13   0  16 174.647 110.638  16
 -13   0  15 5693.14 452.050  16
 -13   0  14 3.32061 93.3661  16
 -13   0  13 1225.72 238.296  16
 -13   0  12-137.602 115.395  16
 -13   0  11 522.590 177.796  16
 -13   0  10 124.327 143.252  16
 -13   0   9 3921.53 468.080  14
 -13   0   8 45.7088 139.977  14
  13   0  -8 9.65490 107.895  23
 -13   0   7 50.3519 142.568  14
  13   0  -7 54.4075 106.048  23
 -13   0   7 185.192 114.701  18
 -13   0   6-61.0855 143.057  14
  13   0  -6 70.4599 111.715  23
 -13   0   6 45.9977 100.477  18
 -13   0   5 1722.54 321.016  14
 -13   0   5 2424.28 338.323  18
  13   0  -5 2758.51 373.121  23
 -13   0   4 8.03147 144.491  14
  13   0  -4 122.658 132.161  23
 -13   0   3 14147.5 839.068  14
  13   0  -3 15508.5 862.426  23
 -13   0   2 135.603 140.505  14
  13   0  -2-78.4595 130.352  23
  13   0  -1 726.714 213.052  23
 -13   0   1 1345.02 268.126  14
  13   0   0-127.083 123.203  23
 -13   0   0-103.817 122.239  14
 -13   0  -1 5069.18 475.282  14
  13   0   1 4997.95 473.764  23
  13   0   2-21.2690 108.704  23
 -13   0  -2-69.9392 111.372  14
  13   0   3 561.145 168.975  23
 -13   0  -3 587.398 164.994  14
  13   0   4 71.9424 115.754  23
  13   0   5 9779.21 574.094  22
  13   0   5 9691.05 555.280  23
  13   0   6-51.6044 85.9664  23
  13   0   6-110.782 92.5025  22
  13   0   7 1712.89 207.580  22
  13   0   7 1874.18 205.623  23
 -13  -1  19 97.2222 69.5276  16
 -13  -1  18 2322.53 245.407  16
 -13  -1  17 367.296 138.157  16
 -13   1  17 449.890 108.932  16
  13  -1 -16 6589.74 428.134  23
 -13  -1  16 7055.79 488.393  16
 -13   1  16 6423.33 391.953  16
 -13  -1  15 114.419 109.133  14
  13  -1 -15-0.57602 108.213  23
 -13  -1  15-42.1950 108.884  16
 -13  -1  14 938.199 202.895  14
  13  -1 -14 637.622 159.805  23
 -13  -1  14 661.922 177.401  16
 -13  -1  13 1085.34 229.825  14
  13  -1 -13 762.630 193.415  23
 -13  -1  13 1040.14 229.572  16
 -13  -1  12 275.123 147.596  14
  13  -1 -12 110.647 158.916  23
 -13  -1  12 400.662 169.118  16
 -13  -1  11 131.442 140.040  14
  13  -1 -11 296.525 159.954  23
 -13  -1  11 137.656 124.788  16
  13  -1 -10 4738.15 478.447  23
 -13  -1  10 5301.01 462.398  18
 -13  -1  10 5070.95 469.413  16
 -13  -1  10 4845.16 481.170  14
 -13  -1   9 465.415 156.198  14
  13  -1  -9 561.850 194.970  23
 -13  -1   9 172.198 122.721  18
 -13  -1   9 790.337 205.506  16
 -13  -1   8 1559.43 300.992  14
  13  -1  -8 1653.72 295.561  23
 -13  -1   8 1414.23 263.283  18
 -13  -1   8 1703.61 281.196  16
 -13  -1   7-148.785 135.580  14
 -13   1   7-76.3703 122.027  14
  13  -1  -7-55.2712 116.034  23
 -13  -1   7 91.4754 115.092  18
 -13  -1   7 70.2374 102.969  16
  13  -1  -6 3641.05 434.059  23
 -13  -1   6 4046.54 446.880  18
 -13  -1   6 4345.13 432.273  16
 -13  -1   6 3834.13 448.562  14
 -13   1   6 3931.53 430.416  14
 -13  -1   5 1405.89 295.504  14
 -13   1   5 1189.25 262.295  14
  13  -1  -5 953.917 242.100  23
 -13  -1   5 1176.08 269.241  18
 -13  -1   5 918.208 207.364  16
  13  -1  -4 3404.41 419.373  23
 -13  -1   4 2897.59 386.007  18
 -13  -1   4 2944.69 402.528  14
 -13   1   4 3205.99 387.881  14
 -13   1   3 312.601 151.220  14
  13  -1  -3 58.8959 113.924  23
 -13  -1   3-0.82467 119.758  18
 -13  -1   3 179.272 164.605  14
 -13  -1   2 2885.19 388.545  18
 -13  -1   2 2594.57 377.041  14
 -13   1   2 2544.17 341.136  14
  13  -1  -2 2731.48 377.286  23
  13  -1  -1 1191.37 259.730  23
 -13  -1   1 953.145 240.091  14
 -13   1   1 751.625 194.481  14
 -13  -1   0 6975.77 571.084  14
 -13   1   0 7420.44 514.612  14
  13  -1   0 7001.98 574.624  23
 -13  -1  -1 2485.64 344.852  14
  13  -1   1 2464.01 343.636  23
  13  -1   2 756.448 200.324  23
 -13  -1  -2 896.495 216.162  14
  13  -1   3 1396.04 249.800  23
 -13  -1  -3 1575.81 254.566  14
  13   1   4 4759.29 414.728  22
  13  -1   4 4880.14 424.306  23
  13  -1   5 24.7887 87.1191  23
  13   1   5-53.2751 90.5873  22
  13  -1   5-38.4585 103.243  22
  13  -1   6 184.827 102.434  23
  13   1   6 426.100 123.324  22
  13  -1   6 198.856 62.2989  22
  13  -1   7 29.8509 59.7162  23
  13   1   7 68.3796 66.8738  22
 -13  -1  -7-90.6741 75.8629  18
 -13  -2  17 1295.30 162.099  16
  13  -2 -16 204.684 86.1900  23
 -13  -2  16 227.441 94.7979  16
  13  -2 -15 534.419 145.818  23
 -13  -2  15 417.315 129.488  16
  13  -2 -14 314.207 126.535  23
 -13  -2  14-43.7364 102.907  16
  13  -2 -13 3736.61 362.976  23
 -13  -2  13 3681.47 359.535  16
  13  -2 -12 3.92679 115.087  23
 -13  -2  12 30.1249 98.2568  16
  13  -2 -11 2671.78 334.560  23
 -13  -2  11 3059.96 352.508  16
 -13  -2  10 67.6340 99.5185  16
 -13  -2  10 11.3149 88.0282  14
  13  -2  -9 4526.40 443.792  23
 -13  -2   9 4727.96 436.026  18
 -13  -2   9 4721.85 436.654  16
 -13  -2   9 4882.48 415.738  14
 -13   2   8 612.898 178.704  14
  13  -2  -8 650.383 178.327  23
 -13  -2   8 880.022 196.754  18
 -13  -2   8 454.510 147.523  16
 -13  -2   8 990.317 207.381  14
  13  -2  -7 3214.21 380.152  23
 -13  -2   7 3270.39 377.636  18
 -13  -2   7 3015.05 349.924  16
 -13  -2   7 3425.78 375.344  14
 -13   2   7 3149.10 337.962  14
  13  -2  -6 2214.70 327.931  23
 -13  -2   6 2211.70 308.584  18
 -13  -2   6 1922.60 278.431  16
 -13  -2   6 2227.31 309.390  14
 -13   2   6 2361.31 285.974  14
  13  -2  -5 75.3934 126.145  23
 -13  -2   5 50.0042 111.153  18
 -13  -2   5 234.047 126.064  16
 -13  -2   5 119.383 109.563  14
  13  -2  -4 204.604 129.703  23
 -13  -2   4 57.5251 117.083  18
 -13  -2   4 239.873 129.853  16
 -13  -2   4 87.1896 125.319  14
 -13  -2   3 7297.56 545.429  18
 -13  -2   3 7587.14 517.581  16
 -13  -2   3 7531.00 549.743  14
  13  -2  -3 6886.41 547.793  23
  13  -2  -2 941.296 223.964  23
 -13  -2   2 845.060 203.095  18
 -13  -2   2 857.852 185.001  16
 -13  -2   2 1000.84 217.798  14
 -13  -2   1 1607.31 265.717  18
 -13  -2   1 1765.55 234.572  16
 -13  -2   1 2245.62 312.249  14
  13  -2  -1 1768.44 287.604  23
  13  -2   0 211.638 136.740  23
 -13  -2   0-67.3130 102.551  18
 -13  -2   0-12.8638 97.4712  14
  13  -2   1 551.283 165.332  23
  13   2   1 799.956 143.685  22
 -13  -2  -1 511.811 155.305  18
  13  -2   2 252.294 129.678  23
  13   2   2 211.279 89.0794  22
 -13  -2  -2 97.9997 81.4042  18
  13   2   3 2932.35 245.858  22
  13   2   3 2513.74 258.851  20
 -13  -2  -3 2411.16 260.320  18
  13  -2   3 3245.33 319.196  23
  13  -2   4 127.257 99.6151  23
 -13  -2  -4 37.1396 64.1748  18
  13  -2   5 49.3248 58.5527  23
  13  -3 -12 3534.85 265.666  23
 -13  -3  12 3937.30 279.461  16
  13  -3 -11 197.240 78.9589  23
 -13  -3  11 370.322 104.890  16
  13  -3 -10 1425.44 196.092  23
 -13  -3  10 1500.58 198.575  16
  13  -3  -9-85.1821 77.4652  23
 -13  -3   9-8.41725 67.5794  16
  13  -3  -8 1933.01 230.221  23
 -13  -3   8 2006.08 236.662  16
  13  -3  -7 816.915 160.199  23
 -13  -3   7 986.260 178.803  16
 -13  -3   6 2421.20 261.380  16
  13  -3  -6 2397.91 261.361  23
  13  -3  -5-12.5347 75.6770  23
 -13  -3   5 76.7397 88.7372  16
  13  -3  -4 344.908 115.601  23
 -13  -3   4 228.642 98.8444  16
  13  -3  -3 432.025 113.106  23
 -13  -3   3 168.141 90.5723  16
  13  -3  -2 720.993 148.857  23
 -13  -3   2 655.603 137.554  16
  13  -3  -1 175.044 77.3309  23
  13   3  -1 272.709 108.370  20
  13   3   0 635.898 136.411  20
 -14   0  16 6271.47 337.889  16
 -14   0  16 6953.80 395.784  14
 -14   0  15 109.379 93.7790  14
 -14   0  15-18.6755 62.8322  16
 -14   0  14 52.8997 92.5627  14
 -14   0  14 95.1867 73.0739  16
 -14   0  13-187.145 121.027  14
 -14   0  13-267.458 103.036  16
 -14   0  12 588.102 179.313  14
 -14   0  11-65.1685 111.979  14
 -14   0  10 1563.31 261.208  14
 -14   0   9-13.5581 127.801  14
 -14   0   8-95.7389 116.373  14
 -14   0   7-48.2738 118.393  14
 -14   0   6 72.2340 113.566  14
 -14   0   6 203.958 108.383  18
 -14   0   5 37.3137 105.365  14
 -14   0   5 82.6982 90.2895  18
  14   0  -4 899.320 186.056  23
 -14   0   4 788.696 179.982  18
 -14   0   4 1110.77 236.103  14
  14   0  -3-259.422 113.396  23
 -14   0   3-302.404 129.202  18
  14   0  -2 506.169 148.793  23
 -14   0   2 435.713 149.505  18
 -14   0   2 454.234 158.694  14
  14   0  -1 39.5573 88.5893  23
 -14   0   1 134.833 101.214  18
 -14   0   1 39.1021 96.5619  14
  14   0   0 788.604 164.378  23
 -14   0   0 541.315 152.126  14
  14   0   1 0.94612 70.5861  23
 -14   0  -1-27.6916 71.8807  14
  14   0   2-37.2901 69.8938  23
  14   0   3-170.004 77.5175  23
  14   0   3 12.8329 71.1546  22
  14   0   4 2817.58 251.957  22
 -14   1  16 926.626 147.142  14
 -14  -1  16 985.001 148.109  16
 -14   1  15 1154.21 180.806  14
 -14  -1  15 1046.63 159.352  16
 -14   1  14 202.513 109.881  14
 -14  -1  14 251.702 103.392  16
 -14  -1  14 112.892 84.3886  14
 -14  -1  13 501.029 129.896  14
 -14   1  13 591.404 153.304  14
  14  -1 -13 576.100 138.996  23
 -14  -1  13 567.414 142.324  16
 -14  -1  12 449.964 137.546  14
 -14   1  12 351.852 145.569  14
  14  -1 -12 272.529 109.919  23
 -14  -1  12 636.938 155.013  16
 -14  -1  11 288.604 126.157  14
 -14   1  11 248.521 117.862  14
  14  -1 -11 424.305 134.952  23
 -14  -1  11 220.710 105.862  16
 -14  -1  10 23.8275 103.319  14
 -14   1  10 128.577 113.711  14
  14  -1 -10 146.614 104.377  23
 -14  -1  10 270.810 111.020  16
 -14  -1   9 620.803 167.660  14
 -14   1   9 707.792 184.236  14
  14  -1  -9 924.996 194.422  23
 -14  -1   9 610.054 155.374  18
 -14  -1   9 622.229 144.506  16
 -14   1   8 434.237 153.529  14
  14  -1  -8 54.0750 87.7733  23
 -14  -1   8 138.313 88.5868  18
 -14  -1   8 216.769 102.012  16
 -14  -1   8 168.551 132.613  14
  14  -1  -7 2238.11 295.574  23
 -14  -1   7 2194.07 278.661  18
 -14  -1   7 2223.80 311.175  14
 -14   1   7 2232.81 286.695  14
 -14   1   6 243.966 127.352  14
  14  -1  -6-21.5663 95.8431  23
 -14  -1   6 90.7230 100.674  18
 -14  -1   6 111.715 123.236  14
 -14   1   5 46.7835 97.6491  14
  14  -1  -5 197.188 124.490  23
 -14  -1   5 21.5945 96.7240  18
 -14  -1   5 18.4289 122.437  14
  14  -1  -4 842.212 190.866  23
 -14  -1   4 854.756 198.819  18
 -14  -1   4 981.455 216.355  14
 -14   1   4 1002.16 198.802  14
 -14  -1   3 5257.66 431.543  18
 -14  -1   3 5318.22 454.221  14
 -14   1   3 5981.53 427.337  14
  14  -1  -3 5880.85 464.306  23
  14  -1  -2 25.7796 96.0226  23
 -14  -1   2 4.70170 107.158  18
 -14  -1   2 52.5703 126.557  14
 -14   1   2 203.292 97.0569  14
  14  -1  -1 230.233 116.545  23
 -14  -1   1 201.763 121.044  18
 -14  -1   1 191.525 125.103  14
  14  -1   0 441.137 148.114  23
 -14  -1   0 258.150 121.786  18
 -14  -1   0 388.985 148.868  14
  14  -1   1-90.3392 87.9989  23
  14   1   1-42.7112 103.518  22
 -14  -1  -1 166.200 92.4167  18
  14  -1   2 207.416 94.3305  23
  14   1   2 233.491 103.231  22
 -14  -1  -2 139.307 92.3223  18
  14  -1   3 480.139 117.311  23
  14   1   3 474.640 109.843  22
 -14  -1  -3 229.718 101.292  18
 -14  -1  -4 29.4812 58.2453  18
  14  -2 -13-7.13077 54.7897  23
 -14  -2  13-54.3204 64.1336  16
  14  -2 -12 1322.50 183.023  23
 -14  -2  12 1454.00 190.959  16
 -14   2  11-17.2579 64.3556  14
  14  -2 -11-153.051 94.7738  23
 -14  -2  11 64.7906 73.3890  16
  14  -2 -10 2654.91 278.673  23
 -14  -2  10 2491.32 262.358  16
 -14   2  10 2222.59 227.654  14
 -14   2   9 12.2737 67.9251  14
  14  -2  -9-81.9319 82.5328  23
 -14  -2   9-86.7062 80.4819  16
 -14  -2   9-72.0401 72.7409  14
  14  -2  -8 2238.28 269.911  23
 -14  -2   8 1913.82 224.635  16
 -14  -2   8 1656.87 204.744  14
  14  -2  -7 213.182 117.704  23
 -14  -2   7 66.1385 90.9297  18
 -14  -2   7 116.764 90.1722  16
 -14  -2   7 156.194 90.8710  14
 -14  -2   6 1813.82 233.624  18
 -14  -2   6 1671.41 207.131  16
 -14  -2   6 1407.52 210.067  14
  14  -2  -6 1873.88 241.676  23
  14  -2  -5-69.5164 87.3061  23
 -14  -2   5 168.663 98.0742  18
 -14  -2   5-100.447 77.5202  16
 -14  -2   5 95.5814 87.9562  14
  14  -2  -4 1080.40 195.080  23
 -14  -2   4 984.712 187.994  18
 -14  -2   4 976.069 182.535  14
  14  -2  -3 141.572 107.229  23
 -14  -2   3 19.4774 79.2460  18
 -14  -2   3-73.7892 89.8565  14
  14  -2  -2 724.270 161.899  23
 -14  -2   2 452.704 127.952  18
  14  -2  -1 193.875 96.5972  23
 -14  -2   1 379.094 119.845  18
 -14  -2   0 1463.19 186.118  18
  14  -2   0 1774.43 205.331  23
  14  -2   1 239.285 84.2478  23
 -14  -2  -1 213.058 74.6617  18
 -15   0  13 21.9751 64.3932  14
 -15   0  12 44.8227 76.3889  14
 -15   0  11 511.549 133.391  14
 -15   0  10-11.1353 80.4118  14
 -15   0   9 421.558 129.732  14
 -15   0   8 73.9756 77.6262  14
 -15   0   7 1573.11 221.383  14
 -15   0   6-35.9249 81.5120  14
 -15   0   5 22.8087 76.2153  14
 -15   0   4 13.8240 85.3814  14
 -15   0   3 238.259 98.2841  14
 -15   0   2-56.7657 62.3737  14
  15   0   0 4.26519 68.2958  22
 -15   1  12 483.127 104.534  14
 -15   1  11 153.084 82.0396  14
 -15  -1  10 2519.94 238.706  14
 -15   1  10 1900.77 205.484  14
 -15   1   9 287.266 98.2443  14
 -15  -1   9 683.882 139.837  14
 -15   1   8 1046.34 160.106  14
 -15  -1   8 1386.17 189.641  14
 -15  -1   7 20.7511 70.7458  14
 -15   1   7 101.405 76.7292  14
  15  -1  -6 422.058 106.465  23
 -15  -1   6 52.5782 58.5940  18
 -15  -1   6 339.685 98.7763  14
 -15   1   6 397.025 101.492  14
  15  -1  -5-24.0091 64.6865  23
 -15  -1   5 17.3519 61.3415  18
 -15  -1   5-17.3683 79.2336  14
  15  -1  -4 1150.41 155.573  23
 -15  -1   4 840.498 128.916  18
 -15  -1   4 1152.23 175.733  14
 -15  -1   3-12.3757 55.7162  18
 -15  -1   3 86.1962 65.7725  14
 -15  -1   2 151.460 68.9049  18
 -15  -1   2 23.2839 59.3041  14
   0   0   0    0.00    0.00   0
TITL exp_1579Jam(XV+6+MEA) in P2(1)/n
REM P2(1)/n (#14 in standard setting)
CELL 1.54184  12.428256   4.848661  20.694406  90.0000 105.8225  90.0000
ZERR    5.00   0.000356   0.000094   0.000484   0.0000   0.0026   0.0000
LATT  1
SYMM -x+1/2, y+1/2,-z+1/2
SFAC C H N O
UNIT 55.00 50.00 5.00 5.00
TREF
HKLF 4
END
;
_shelx_hkl_checksum     90126
_shelx_res_file
;
    I.res created by SHELXL-2014/7
TITL I
CELL 1.54184  12.428256   4.848661  20.694406  90.0000 105.8225  90.0000
ZERR    2.00   0.000356   0.000094   0.000484   0.0000   0.0026   0.0000
LATT 1
SYMM 0.5-X,0.5+Y,0.5-Z
SFAC C H O Cu N
UNIT 40 52 12 2 16
DFIX 0.82 0.01 O3 H3
DFIX 0.89 0.01 N4 H4a
DFIX 0.89 0.01 N4 H4b
L.S. 10
PLAN  20
MORE -1
HTAB O3 O1_$1
HTAB N4 O2_$2
HTAB N4 O3_$2
HTAB C7 O1_$3
HTAB C9 N3_$4
EQIV $1 1-x,1-y,1-z
EQIV $2 x,1+y,z
EQIV $3 x,-1+y,z
EQIV $4 3/2-x,-1/2+y,3/2-z
HTAB
BOND $H
CONF
fmap 2
acta
more -3
MERG 2
WGHT    0.048000    0.364000
EXTI    0.000947
FVAR       6.57393
CU    4    0.500000    0.500000    0.500000    10.50000    0.04768    0.02851 =
         0.03118    0.00123    0.01401    0.00425
O2    3    0.531631    0.285219    0.587331    11.00000    0.06140    0.03719 =
         0.03378    0.00360    0.01652    0.00791
O3    3    0.662027    0.271985    0.472876    11.00000    0.05462    0.03764 =
         0.04205    0.00194    0.01232    0.00174
O1    3    0.463217    0.588564    0.647115    11.00000    0.07407    0.04845 =
         0.03747    0.00231    0.01436    0.02041
N1    5    0.567816    0.349003    0.765276    11.00000    0.04409    0.04731 =
         0.03357    0.00490    0.00880   -0.00019
N4    5    0.622599    0.758619    0.541586    11.00000    0.05840    0.03088 =
         0.04063   -0.00083    0.01427    0.00153
N3    5    0.606948    0.655984    0.844100    11.00000    0.06813    0.06811 =
         0.05595   -0.01467    0.00770   -0.01372
C7    1    0.578793    0.219474    0.704299    11.00000    0.05585    0.04694 =
         0.03503    0.00531    0.01297    0.01030
AFIX  23
H7A   2    0.548430    0.034158    0.701331    11.00000   -1.20000
H7B   2    0.657431    0.205371    0.706150    11.00000   -1.20000
AFIX   0
N2    5    0.640707    0.546535    0.795442    11.00000    0.05074    0.06714 =
         0.05350   -0.00179    0.00854   -0.01220
C8    1    0.517965    0.381866    0.641592    11.00000    0.04725    0.03605 =
         0.03224    0.00252    0.01190    0.00013
C3    1    0.509663    0.528724    0.845136    11.00000    0.05622    0.05053 =
         0.04010    0.00448    0.01087    0.00433
C2    1    0.482879    0.333407    0.794574    11.00000    0.04464    0.04410 =
         0.03847    0.01035    0.00816    0.00404
C10   1    0.745176    0.479426    0.494395    11.00000    0.04494    0.05726 =
         0.07213   -0.00659    0.02268   -0.00308
AFIX  23
H10A  2    0.739137    0.612266    0.458533    11.00000   -1.20000
H10B  2    0.818731    0.395636    0.504129    11.00000   -1.20000
AFIX   0
C9    1    0.732620    0.624578    0.555595    11.00000    0.05025    0.04723 =
         0.06111   -0.00492    0.00094   -0.00093
AFIX  23
H9A   2    0.740462    0.493020    0.591899    11.00000   -1.20000
H9B   2    0.791031    0.762083    0.569638    11.00000   -1.20000
AFIX   0
C1    1    0.387829    0.173297    0.782218    11.00000    0.05801    0.05564 =
         0.07216    0.00918    0.01331   -0.00945
AFIX  43
H1    2    0.370397    0.043370    0.747876    11.00000   -1.20000
AFIX   0
C4    1    0.438530    0.570413    0.887101    11.00000    0.10456    0.07148 =
         0.06142    0.00502    0.03690    0.02154
AFIX  43
H4    2    0.454934    0.700498    0.921423    11.00000   -1.20000
AFIX   0
C6    1    0.320049    0.218468    0.824231    11.00000    0.06408    0.07181 =
         0.12064    0.03074    0.04469    0.00153
AFIX  43
H6    2    0.255118    0.114574    0.818012    11.00000   -1.20000
AFIX   0
C5    1    0.345201    0.412004    0.875041    11.00000    0.08720    0.08237 =
         0.10513    0.03410    0.06009    0.02097
AFIX  43
H5    2    0.296686    0.434492    0.901824    11.00000   -1.20000
AFIX   0
H4A   2    0.609141    0.836274    0.577287    11.00000    0.07754
H4B   2    0.623321    0.894523    0.512985    11.00000    0.06303
H3    2    0.632887    0.295381    0.433639    11.00000    0.05480
HKLF 4
REM  I
REM R1 =  0.0329 for    2152 Fo > 4sig(Fo)  and  0.0382 for all    2444 data
REM    173 parameters refined using      3 restraints
END
WGHT      0.0480      0.3635
REM Instructions for potential hydrogen bonds
HTAB C7 O1_$3
HTAB C7 N2_$4
HTAB C9 N3_$4
EQIV $5 -x+3/2, y+1/2, -z+3/2
HTAB C9 N3_$5
HTAB N4 O2_$2
HTAB N4 O3_$2
HTAB O3 O1_$1
REM Highest difference peak  0.244,  deepest hole -0.307,  1-sigma level  0.044
Q1    1   0.5497  0.2924  0.6725  11.00000  0.05    0.24
Q2    1   0.7407  0.6693  0.5083  11.00000  0.05    0.22
Q3    1   0.5531  0.6925  0.5232  11.00000  0.05    0.22
Q4    1   0.4390  0.4483  0.6415  11.00000  0.05    0.20
Q5    1   0.4276  0.2986  0.8128  11.00000  0.05    0.20
Q6    1   0.5179  0.5852  0.6487  11.00000  0.05    0.19
Q7    1   0.5530  0.3608  0.6041  11.00000  0.05    0.19
Q8    1   0.5251  0.6901  0.8949  11.00000  0.05    0.19
Q9    1   0.4433  0.1981  0.7614  11.00000  0.05    0.19
Q10   1   0.5964  0.0729  0.7001  11.00000  0.05    0.18
Q11   1   0.7970  0.4898  0.4794  11.00000  0.05    0.18
Q12   1   0.5565  0.1548  0.5961  11.00000  0.05    0.17
Q13   1   0.5136  0.3822  0.5699  11.00000  0.05    0.17
Q14   1   0.4430  0.6804  0.6298  11.00000  0.05    0.17
Q15   1   0.5026  0.3912  0.8263  11.00000  0.05    0.16
Q16   1   0.5211  0.3081  0.7711  11.00000  0.05    0.16
Q17   1   0.6612  0.1731  0.4594  11.00000  0.05    0.15
Q18   1   0.7420  0.5692  0.5204  11.00000  0.05    0.15
Q19   1   0.6086  0.3402  0.4564  11.00000  0.05    0.15
Q20   1   0.4861  0.3034  0.5748  11.00000  0.05    0.15
;
_shelx_res_checksum     33986
