# Supplementary material for: Crystal structure of trans-bis­[2-(1H-benzotriazol-1-yl)acetato-κO]bis­(ethano­lamine-κ2 N,O)copper(II)
Source: Acta Crystallogr E Crystallogr Commun. 2019 Jan 18;75(Pt 2):233–6. doi: 10.1107/S2056989019000744 (PMC6362665; doi:10.1107/S2056989019000744)
Supplement: Supplementary file 2 [file e-75-00233-Isup2.hkl]

data_I                                                                          
_shelx_title ' I'                                                               
_shelx_refln_list_code          4                                               
_shelx_F_calc_maximum      163.00                                               
_exptl_crystal_F_000       558.00                                               
_reflns_d_resolution_high  0.7951                                               
                                                                                
loop_                                                                           
 _space_group_symop_operation_xyz                                               
 'x, y, z'                                                                      
 '-x+1/2, y+1/2, -z+1/2'                                                        
 '-x, -y, -z'                                                                   
 'x-1/2, -y-1/2, z-1/2'                                                         
                                                                                
_cell_length_a    12.4283                                                       
_cell_length_b     4.8487                                                       
_cell_length_c    20.6944                                                       
_cell_angle_alpha  90.000                                                       
_cell_angle_beta  105.823                                                       
_cell_angle_gamma  90.000                                                       
                                                                                
_shelx_F_squared_multiplier     1.000                                           
                                                                                
loop_                                                                           
 _refln_index_h                                                                 
 _refln_index_k                                                                 
 _refln_index_l                                                                 
 _refln_F_squared_calc                                                          
 _refln_F_squared_meas                                                          
 _refln_F_squared_sigma                                                         
 _refln_observed_status                                                         
   2   0   0      15004.20      15481.83       241.89 o                         
   4   0   0       1498.09       1669.82        17.11 o                         
   6   0   0       1903.94       1999.42       103.64 o                         
   8   0   0       1754.09       1668.53        37.42 o                         
  10   0   0         18.38         17.98         3.84 o                         
  12   0   0        192.94        208.83        11.67 o                         
  14   0   0         12.55         15.70         2.86 o                         
   1   1   0      26568.28      25546.08       296.33 o                         
   2   1   0        166.39        153.87         4.67 o                         
   3   1   0       4740.83       4843.19        30.50 o                         
   4   1   0       1832.10       1986.07        16.52 o                         
   5   1   0       3352.37       3461.36        19.77 o                         
   6   1   0       1836.62       2064.48        20.58 o                         
   7   1   0       1196.04       1145.92        35.95 o                         
   8   1   0        378.99        365.25        14.19 o                         
   9   1   0        336.83        329.40        11.70 o                         
  10   1   0        160.12        168.79         7.47 o                         
  11   1   0         20.69         22.00         3.38 o                         
  12   1   0         31.60         33.67         3.96 o                         
  13   1   0        145.20        165.73         7.37 o                         
  14   1   0          6.42          8.23         1.84 o                         
   0   2   0          6.56         27.39         1.98 o                         
   1   2   0          0.16          0.14         0.73 o                         
   2   2   0        652.45        581.83         6.50 o                         
   3   2   0        804.59        862.32        12.93 o                         
   4   2   0       3667.92       3487.52        28.87 o                         
   5   2   0        448.22        460.54        10.37 o                         
   6   2   0        300.06        283.01         8.48 o                         
   7   2   0        273.39        287.66         9.34 o                         
   8   2   0        650.09        696.88        14.82 o                         
   9   2   0          1.38          3.87         2.40 o                         
  10   2   0         35.46         30.05         3.88 o                         
  11   2   0          0.09          2.34         1.77 o                         
  12   2   0         72.20         73.22         4.61 o                         
  13   2   0          0.06          0.64         1.74 o                         
  14   2   0         48.34         37.46         3.60 o                         
   1   3   0        140.59        111.62         5.48 o                         
   2   3   0         78.93         76.74         4.26 o                         
   3   3   0         85.21         71.52         4.19 o                         
   4   3   0        235.16        234.88         7.87 o                         
   5   3   0        152.00        148.43         6.69 o                         
   6   3   0         21.23         19.56         3.13 o                         
   7   3   0        324.56        329.81        12.02 o                         
   8   3   0          8.14          8.50         1.87 o                         
   9   3   0        162.96        165.51         6.69 o                         
  10   3   0          1.00          0.56         1.61 o                         
  11   3   0         65.81         66.81         4.13 o                         
  12   3   0          8.24          5.05         1.53 o                         
  13   3   0         23.54         14.72         3.16 o                         
   0   4   0        575.79        528.84        27.87 o                         
   1   4   0         62.83         59.08         6.83 o                         
   2   4   0        115.98        119.11         7.70 o                         
   3   4   0          5.11          4.51         2.04 o                         
   4   4   0         40.02         40.71         4.29 o                         
   5   4   0        137.19        141.74         9.06 o                         
   6   4   0        304.85        292.88         9.97 o                         
   7   4   0          7.92         10.13         2.74 o                         
   8   4   0        114.87        116.37         7.05 o                         
   9   4   0         10.61         14.44         2.65 o                         
  10   4   0         24.14         25.88         2.40 o                         
  11   4   0          0.48          1.35         1.27 o                         
   1   5   0         88.08         99.95         8.94 o                         
   2   5   0          0.74          3.68         2.17 o                         
   3   5   0        153.30        161.17         8.48 o                         
   4   5   0          0.04         -1.72         1.72 o                         
   5   5   0        142.54        128.54         7.00 o                         
   6   5   0          6.54          3.24         1.90 o                         
   7   5   0         91.14         84.39         9.24 o                         
   8   5   0          3.57          1.63         2.14 o                         
 -13   0   1         19.84         24.53         7.15 o                         
 -11   0   1          1.23          0.52         4.53 o                         
  -9   0   1        366.59        400.12        19.76 o                         
  -7   0   1        266.60        258.91         9.15 o                         
  -5   0   1       4345.65       4366.15        72.59 o                         
  -3   0   1       7930.50       7379.95        42.07 o                         
  -1   0   1       8986.44       8925.14        92.30 o                         
   1   0   1       6166.43       6043.89        51.16 o                         
   3   0   1        138.69        145.79        11.42 o                         
   5   0   1       1122.78       1035.35        15.98 o                         
   7   0   1       2017.00       1883.69        37.20 o                         
   9   0   1        346.45        360.71        15.02 o                         
  11   0   1         35.70         26.65         4.59 o                         
  13   0   1        114.80        116.50         7.77 o                         
 -14   1   1          2.66          4.82         1.61 o                         
 -13   1   1         22.83         22.14         3.02 o                         
 -12   1   1        109.77        108.58         8.21 o                         
 -11   1   1         46.74         53.27         5.10 o                         
 -10   1   1        148.24        163.29        11.99 o                         
  -9   1   1        116.99        124.40         7.21 o                         
  -8   1   1        460.33        456.29        15.90 o                         
  -7   1   1       1345.04       1494.63       113.51 o                         
  -6   1   1          3.24          3.67         1.22 o                         
  -5   1   1        283.03        273.41         5.05 o                         
  -4   1   1       5557.68       5565.50        46.99 o                         
  -3   1   1         67.10         80.30         1.87 o                         
  -2   1   1       1442.39       1377.14        10.28 o                         
  -1   1   1        734.02        753.29         6.35 o                         
   0   1   1       3800.85       3569.30        33.30 o                         
   1   1   1       5874.34       5952.26        59.59 o                         
   2   1   1         61.68         80.40         2.53 o                         
   3   1   1       1196.37       1374.67        15.50 o                         
   4   1   1       6680.12       6591.66        28.79 o                         
   5   1   1         28.97         34.51         2.21 o                         
   6   1   1       1059.79        969.07        12.90 o                         
   7   1   1        461.43        434.36        15.35 o                         
   8   1   1        793.41        734.92        16.39 o                         
   9   1   1          0.18          0.20         3.58 o                         
  10   1   1         13.11         12.10         2.79 o                         
  11   1   1         29.41         31.63         3.98 o                         
  12   1   1         95.43         98.49         6.31 o                         
  13   1   1         58.15         57.27         5.63 o                         
  14   1   1          0.74          0.26         1.69 o                         
 -14   2   1          3.93          6.46         2.14 o                         
 -13   2   1         51.00         42.61         3.13 o                         
 -12   2   1          1.20          2.62         1.67 o                         
 -11   2   1        206.28        190.86         8.00 o                         
 -10   2   1         24.77         22.19         3.56 o                         
  -9   2   1        569.81        530.12        15.37 o                         
  -8   2   1        356.46        397.84        17.05 o                         
  -7   2   1         85.90         76.98         4.90 o                         
  -6   2   1        131.22        129.70         5.68 o                         
  -5   2   1         57.10         43.59         3.06 o                         
  -4   2   1        151.28        144.57         4.13 o                         
  -3   2   1        726.81        677.17         9.89 o                         
  -2   2   1         82.88         91.32         2.54 o                         
  -1   2   1          1.84          4.71         0.55 o                         
   0   2   1        412.70        399.86         5.29 o                         
   1   2   1         11.07         26.82         1.51 o                         
   2   2   1        900.38        859.49         9.09 o                         
   3   2   1       4373.91       4239.79        29.64 o                         
   4   2   1        617.54        624.95        12.43 o                         
   5   2   1       2387.91       2320.13        38.62 o                         
   6   2   1         32.24         31.65         3.59 o                         
   7   2   1          3.36          7.27         1.95 o                         
   8   2   1         63.20         66.60         4.68 o                         
   9   2   1        112.03        120.71         6.40 o                         
  10   2   1         10.45         12.69         2.61 o                         
  11   2   1         54.16         66.37         5.39 o                         
  12   2   1         62.66         71.75         3.86 o                         
  13   2   1         11.26         15.30         2.17 o                         
  14   2   1          9.79          5.22         1.29 o                         
 -13   3   1          8.08          4.99         1.46 o                         
 -12   3   1         48.33         42.78         3.51 o                         
 -11   3   1          5.48          3.46         1.74 o                         
 -10   3   1        132.42        127.77         5.63 o                         
  -9   3   1          5.56          4.53         1.73 o                         
  -8   3   1        530.68        520.20        16.28 o                         
  -7   3   1        105.27        103.84         5.40 o                         
  -6   3   1         55.30         53.96         4.88 o                         
  -5   3   1          3.60          3.04         1.68 o                         
  -4   3   1         78.87         72.70         4.39 o                         
  -3   3   1         90.59         97.40         4.76 o                         
  -2   3   1         72.53         55.46         3.58 o                         
  -1   3   1        224.07        246.08         7.31 o                         
   0   3   1        292.39        248.37         8.48 o                         
   1   3   1        476.47        472.08         9.09 o                         
   2   3   1        997.90        955.02        14.74 o                         
   3   3   1          0.39          2.37         1.55 o                         
   4   3   1        736.25        797.93        12.76 o                         
   5   3   1         19.10         22.18         3.34 o                         
   6   3   1         56.46         52.85         4.98 o                         
   7   3   1         23.51         18.42         2.48 o                         
   8   3   1         40.03         42.70         3.58 o                         
   9   3   1         17.61         11.65         2.17 o                         
  10   3   1         54.22         61.63         4.37 o                         
  11   3   1         35.22         38.55         3.68 o                         
  12   3   1         41.17         42.51         3.78 o                         
 -11   4   1         52.38         49.46         3.07 o                         
 -10   4   1         18.24         16.94         2.10 o                         
  -9   4   1         77.47         71.97         5.16 o                         
  -8   4   1          4.23          3.63         2.08 o                         
  -7   4   1        276.94        269.06        11.15 o                         
  -6   4   1          3.05          6.76         2.13 o                         
  -5   4   1         72.68         73.87         8.35 o                         
  -4   4   1         67.33         59.33         4.71 o                         
  -3   4   1        120.55        123.15         7.86 o                         
  -2   4   1         79.52         71.61         6.05 o                         
  -1   4   1        675.61        646.95        29.88 o                         
   0   4   1         69.04         64.28         7.11 o                         
   1   4   1        702.26        639.75        21.60 o                         
   2   4   1        247.46        260.38        11.94 o                         
   3   4   1         16.68         17.75         2.20 o                         
   4   4   1        139.53        140.33         6.38 o                         
   5   4   1         59.84         56.34         4.64 o                         
   6   4   1         24.31         26.89         3.90 o                         
   7   4   1        168.59        157.50         8.95 o                         
   8   4   1          5.71          8.48         2.48 o                         
   9   4   1         11.06         12.02         2.30 o                         
  10   4   1          6.80          5.67         1.21 o                         
  11   4   1         10.43          8.11         1.69 o                         
  -8   5   1         49.98         44.33         3.93 o                         
  -7   5   1         18.28         19.99         3.39 o                         
  -6   5   1        119.53        136.22         8.52 o                         
  -5   5   1          3.99          4.01         2.04 o                         
  -4   5   1         68.59         80.23         5.97 o                         
  -3   5   1          2.44          2.69         2.47 o                         
  -2   5   1        127.75        112.06         7.20 o                         
  -1   5   1        138.83        133.17         7.75 o                         
   0   5   1        195.82        208.40        12.92 o                         
   1   5   1         25.02         23.68         4.62 o                         
   2   5   1         45.29         48.87         4.06 o                         
   3   5   1         72.29         78.45         5.16 o                         
   4   5   1         70.09         75.71         5.64 o                         
   5   5   1          0.14         -0.92         1.73 o                         
   6   5   1         83.03         76.44         5.11 o                         
   7   5   1          0.09          0.70         1.27 o                         
   8   5   1          7.80          7.18         1.78 o                         
 -14   0   2         10.41         10.82         2.03 o                         
 -12   0   2        169.83        177.12        10.94 o                         
 -10   0   2         45.75         47.66         5.84 o                         
  -8   0   2       1554.42       1618.14        36.33 o                         
  -6   0   2       2896.07       3018.53        49.81 o                         
  -4   0   2       4750.31       4752.81        72.28 o                         
  -2   0   2         30.95         53.67         1.23 o                         
   0   0   2        376.04        428.39         6.35 o                         
   2   0   2       5359.61       5431.31        23.94 o                         
   4   0   2       3045.76       2966.60       185.34 o                         
   6   0   2        150.74        154.03        10.14 o                         
   8   0   2        701.05        664.21        24.61 o                         
  10   0   2          0.46          4.35         2.69 o                         
  12   0   2         39.20         33.98         5.00 o                         
  14   0   2          6.24         -0.86         1.62 o                         
 -15   1   2          4.82          1.91         1.48 o                         
 -14   1   2          3.02          1.72         1.21 o                         
 -13   1   2         64.08         62.13         4.28 o                         
 -12   1   2         70.19         63.43         5.38 o                         
 -11   1   2         74.38         77.81         5.19 o                         
 -10   1   2          0.06          1.08         2.40 o                         
  -9   1   2        403.68        453.91        16.10 o                         
  -8   1   2        329.75        380.52        13.83 o                         
  -7   1   2        294.21        304.14        22.09 o                         
  -6   1   2        101.36         97.16         5.20 o                         
  -5   1   2       1756.82       1625.74        28.27 o                         
  -4   1   2       1914.91       2091.14        25.79 o                         
  -3   1   2        102.44         88.52         2.24 o                         
  -2   1   2       1688.25       1747.06         8.21 o                         
  -1   1   2        282.43        255.52         2.64 o                         
   0   1   2        129.69        111.03         1.65 o                         
   1   1   2        369.10        352.33         4.82 o                         
   2   1   2       3548.32       3561.42        18.76 o                         
   3   1   2       2214.48       2173.37        15.90 o                         
   4   1   2        199.66        206.25         6.13 o                         
   5   1   2        800.96        712.15        10.82 o                         
   6   1   2        153.05        162.67         4.38 o                         
   7   1   2         96.78         83.27         5.34 o                         
   8   1   2        274.39        269.55        10.08 o                         
   9   1   2        354.72        366.28        15.69 o                         
  10   1   2         28.09         24.66         3.60 o                         
  11   1   2        119.06        112.88         8.96 o                         
  12   1   2         31.66         27.00         4.52 o                         
  13   1   2         21.05         19.14         3.40 o                         
  14   1   2          5.66          4.44         1.29 o                         
 -14   2   2         11.50         13.62         3.14 o                         
 -13   2   2         19.69         21.02         2.38 o                         
 -12   2   2         79.45         81.14         4.95 o                         
 -11   2   2          1.80          3.11         1.67 o                         
 -10   2   2         96.02        103.92         6.97 o                         
  -9   2   2          1.30         -0.93         1.89 o                         
  -8   2   2         20.75         14.52         4.23 o                         
  -7   2   2          0.34         -0.95         1.31 o                         
  -6   2   2        106.50        118.81         5.34 o                         
  -5   2   2         24.34         31.60         2.56 o                         
  -4   2   2       1489.75       1288.68        21.89 o                         
  -3   2   2          0.62          2.51         0.77 o                         
  -2   2   2        195.12        178.63         5.56 o                         
  -1   2   2        286.77        294.56         3.99 o                         
   0   2   2        633.83        577.79         5.98 o                         
   1   2   2        136.98        117.05         3.05 o                         
   2   2   2       2208.71       2205.50        24.30 o                         
   3   2   2         49.80         46.92         2.82 o                         
   4   2   2       3478.79       3532.66        66.34 o                         
   5   2   2        535.70        540.25        11.21 o                         
   6   2   2         62.68         51.42         4.38 o                         
   7   2   2         68.43         62.95         5.18 o                         
   8   2   2        418.91        418.75        11.72 o                         
   9   2   2        105.52         93.01         6.59 o                         
  10   2   2        439.67        408.34        13.71 o                         
  11   2   2         17.28         16.49         3.07 o                         
  12   2   2        192.68        185.28         6.76 o                         
  13   2   2          3.05          4.09         1.26 o                         
 -13   3   2         18.63         15.90         2.34 o                         
 -12   3   2          2.09          2.87         1.60 o                         
 -11   3   2         45.96         62.42         4.21 o                         
 -10   3   2          5.98          3.15         1.44 o                         
  -9   3   2         14.57         20.43         2.57 o                         
  -8   3   2        155.50        130.26         6.03 o                         
  -7   3   2          5.51          3.06         2.07 o                         
  -6   3   2        411.24        381.63        12.62 o                         
  -5   3   2        107.45        101.86         4.95 o                         
  -4   3   2        304.24        316.81         9.03 o                         
  -3   3   2       2089.51       2011.70        57.59 o                         
  -2   3   2         23.04         27.41         2.55 o                         
  -1   3   2       1118.63       1057.84        15.04 o                         
   0   3   2          0.35          2.75         1.34 o                         
   1   3   2        514.21        511.38         9.46 o                         
   2   3   2         46.22         46.81         2.52 o                         
   3   3   2        989.92        985.15        17.50 o                         
   4   3   2         28.06         30.30         2.44 o                         
   5   3   2        785.26        785.04        22.45 o                         
   6   3   2         60.86         59.98         6.65 o                         
   7   3   2        458.23        484.05        20.48 o                         
   8   3   2          9.64         11.84         2.45 o                         
   9   3   2        380.65        388.62        11.17 o                         
  10   3   2         18.78         20.39         2.67 o                         
  11   3   2         97.47         98.19         5.84 o                         
  12   3   2          0.05         -0.40         1.22 o                         
 -11   4   2         15.96         14.39         1.56 o                         
 -10   4   2         28.36         30.50         2.69 o                         
  -9   4   2          8.87          5.05         1.66 o                         
  -8   4   2        129.18        123.70         7.27 o                         
  -7   4   2         60.13         48.53         4.12 o                         
  -6   4   2        175.58        181.71         9.83 o                         
  -5   4   2         13.97         12.92         3.51 o                         
  -4   4   2        361.36        365.80        13.30 o                         
  -3   4   2         19.18         19.42         4.15 o                         
  -2   4   2        751.60        696.08        22.85 o                         
  -1   4   2         20.15         28.27         4.08 o                         
   0   4   2       1234.75       1180.70        29.53 o                         
   1   4   2          5.31          6.77         2.12 o                         
   2   4   2        331.16        346.62         9.80 o                         
   3   4   2          2.90          0.62         1.75 o                         
   4   4   2         43.66         46.77         3.46 o                         
   5   4   2          1.42          0.65         2.41 o                         
   6   4   2        278.70        272.15        11.35 o                         
   7   4   2         25.24         22.78         3.35 o                         
   8   4   2        192.40        196.54         8.82 o                         
   9   4   2          0.48          1.06         2.16 o                         
  10   4   2         30.80         25.77         2.00 o                         
  -8   5   2          1.99          0.73         1.51 o                         
  -7   5   2         98.96        103.38         6.87 o                         
  -6   5   2         13.34          8.98         3.11 o                         
  -5   5   2        179.67        189.77         8.60 o                         
  -4   5   2         78.23         89.36         6.32 o                         
  -3   5   2        111.95        111.58         7.05 o                         
  -2   5   2          8.58         12.77         2.97 o                         
  -1   5   2        151.71        149.08         8.18 o                         
   0   5   2          0.97          0.20         2.66 o                         
   1   5   2        438.82        438.19        18.11 o                         
   2   5   2          8.31          9.89         2.14 o                         
   3   5   2         67.59         82.07         4.50 o                         
   4   5   2          2.55          3.76         2.65 o                         
   5   5   2         35.56         47.09         3.64 o                         
   6   5   2          8.29          4.56         1.60 o                         
   7   5   2         26.47         26.54         2.28 o                         
   8   5   2          5.56          7.82         1.73 o                         
 -15   0   3          6.14          5.51         2.27 o                         
 -13   0   3        336.73        343.61        15.76 o                         
 -11   0   3       1298.40       1353.99        30.67 o                         
  -9   0   3       1775.36       1962.18        43.41 o                         
  -7   0   3       1688.86       1835.75        74.56 o                         
  -5   0   3       1720.86       1744.28        23.89 o                         
  -3   0   3       5971.61       6303.91       111.68 o                         
  -1   0   3      14278.29      13945.04       248.72 o                         
   1   0   3      15880.16      15730.89        31.71 o                         
   3   0   3        240.93        320.29        11.69 o                         
   5   0   3        220.45        201.47        11.15 o                         
   7   0   3       2830.71       2741.39        47.24 o                         
   9   0   3        116.95        100.86         8.16 o                         
  11   0   3         59.13         57.63         6.29 o                         
  13   0   3          9.81         13.30         2.73 o                         
 -15   1   3          0.55          0.76         1.14 o                         
 -14   1   3        122.97        130.27         5.13 o                         
 -13   1   3          1.06          2.85         1.53 o                         
 -12   1   3        452.83        461.28        16.07 o                         
 -11   1   3        132.81        129.70         7.66 o                         
 -10   1   3        258.53        283.99         9.70 o                         
  -9   1   3         20.13         30.35         3.90 o                         
  -8   1   3        983.95       1027.98        24.19 o                         
  -7   1   3          7.62          8.91         2.33 o                         
  -6   1   3       1407.76       1498.54        26.44 o                         
  -5   1   3       1486.47       1687.16        19.51 o                         
  -4   1   3        822.69        791.58        11.50 o                         
  -3   1   3       4826.92       4872.04        32.43 o                         
  -2   1   3        569.18        659.89         3.64 o                         
  -1   1   3          0.53          5.96         0.69 o                         
   0   1   3      11993.70      11841.66       130.02 o                         
   1   1   3       8873.58       8989.23        34.65 o                         
   2   1   3       3805.82       3765.96        28.92 o                         
   3   1   3        134.76        171.95         3.66 o                         
   4   1   3       1256.69       1323.51        25.38 o                         
   5   1   3        158.37        144.45         6.40 o                         
   6   1   3        196.73        173.11         8.63 o                         
   7   1   3        155.73        145.59         7.10 o                         
   8   1   3       1022.63       1068.43        26.67 o                         
   9   1   3         64.77         64.01         5.41 o                         
  10   1   3         14.21         18.15         3.22 o                         
  11   1   3        151.22        160.08        10.33 o                         
  12   1   3         81.14         89.65        11.50 o                         
  13   1   3         39.45         34.47         4.13 o                         
  14   1   3         13.09          9.41         1.74 o                         
 -14   2   3          5.53          0.52         1.20 o                         
 -13   2   3        158.94        169.97         6.25 o                         
 -12   2   3          7.02          6.72         1.94 o                         
 -11   2   3          1.76          3.83         2.05 o                         
 -10   2   3        275.56        244.05         9.18 o                         
  -9   2   3         72.91         81.95         5.93 o                         
  -8   2   3        320.43        355.12        11.96 o                         
  -7   2   3        259.63        232.98         8.78 o                         
  -6   2   3        429.81        503.49        15.03 o                         
  -5   2   3        652.40        633.64        12.87 o                         
  -4   2   3         80.84         95.07         3.64 o                         
  -3   2   3       1575.05       1605.71        43.70 o                         
  -2   2   3         25.16         27.22         1.97 o                         
  -1   2   3        133.29        100.89         2.56 o                         
   0   2   3         44.02         51.87         1.73 o                         
   1   2   3       1484.71       1490.22        16.63 o                         
   2   2   3        330.53        380.25         7.36 o                         
   3   2   3       4441.90       4431.14        34.26 o                         
   4   2   3        528.05        577.49        13.90 o                         
   5   2   3        839.24        823.67        16.17 o                         
   6   2   3          3.46          0.71         1.68 o                         
   7   2   3        316.33        321.19         9.95 o                         
   8   2   3         16.63         17.30         2.76 o                         
   9   2   3        724.38        669.22        17.28 o                         
  10   2   3        102.15        107.57         6.92 o                         
  11   2   3        210.69        212.97         7.77 o                         
  12   2   3         48.30         45.94         4.66 o                         
  13   2   3         76.67         64.20         4.18 o                         
 -13   3   3          8.01          6.97         3.05 o                         
 -12   3   3         42.40         46.20         3.76 o                         
 -11   3   3         14.53         11.30         2.08 o                         
 -10   3   3         14.95         18.47         2.32 o                         
  -9   3   3        147.38        145.91         6.37 o                         
  -8   3   3        315.33        301.45        11.80 o                         
  -7   3   3        527.81        500.15        14.84 o                         
  -6   3   3        321.24        330.15        11.71 o                         
  -5   3   3         81.72         91.30         5.12 o                         
  -4   3   3       1028.52        988.97        15.81 o                         
  -3   3   3        489.32        510.18        10.84 o                         
  -2   3   3        839.41        860.77        19.08 o                         
  -1   3   3         13.18         18.37         2.14 o                         
   0   3   3        987.40        987.34        15.41 o                         
   1   3   3         70.00         62.15         3.11 o                         
   2   3   3        509.26        507.03        11.28 o                         
   3   3   3        577.59        593.58        11.18 o                         
   4   3   3        948.28        996.33        28.02 o                         
   5   3   3         50.57         49.84         5.94 o                         
   6   3   3        782.49        754.23        22.66 o                         
   7   3   3          4.81          8.16         2.96 o                         
   8   3   3        532.56        526.75        19.47 o                         
   9   3   3         83.74         97.36         5.60 o                         
  10   3   3        171.81        181.94         6.19 o                         
  11   3   3          0.10         -1.26         1.39 o                         
  12   3   3         35.87         28.73         3.18 o                         
 -11   4   3         58.12         51.07         3.22 o                         
 -10   4   3          0.18          1.95         1.39 o                         
  -9   4   3         84.32         81.41         4.80 o                         
  -8   4   3         53.19         57.28         4.39 o                         
  -7   4   3        609.58        629.83        24.36 o                         
  -6   4   3         21.82         25.74         4.69 o                         
  -5   4   3        706.72        678.20        33.17 o                         
  -4   4   3         18.34         31.79         5.12 o                         
  -3   4   3        565.17        580.29        20.90 o                         
  -2   4   3         32.29         21.70         3.42 o                         
  -1   4   3        616.11        589.60        16.53 o                         
   0   4   3         17.19         14.78         2.23 o                         
   1   4   3        887.84        951.05        26.82 o                         
   2   4   3        291.49        294.74         9.14 o                         
   3   4   3         92.80        107.45         5.62 o                         
   4   4   3          2.39          0.08         1.40 o                         
   5   4   3        393.09        391.10        13.76 o                         
   6   4   3          7.15          7.09         2.33 o                         
   7   4   3        259.77        242.82        10.23 o                         
   8   4   3         14.79         14.19         2.97 o                         
   9   4   3         42.85         41.74         3.78 o                         
  10   4   3          0.33          0.42         0.86 o                         
  -8   5   3        123.10        130.48         6.75 o                         
  -7   5   3          0.04         -1.93         1.93 o                         
  -6   5   3        252.61        238.75         9.03 o                         
  -5   5   3          0.78          7.07         2.70 o                         
  -4   5   3        522.46        530.19        14.82 o                         
  -3   5   3         45.00         37.96         4.36 o                         
  -2   5   3        352.42        350.02        14.72 o                         
  -1   5   3          0.67         -2.78         2.78 o                         
   0   5   3        417.34        434.21        18.09 o                         
   1   5   3         10.17         10.27         3.46 o                         
   2   5   3        310.00        348.12        13.04 o                         
   3   5   3          2.34          2.09         1.31 o                         
   4   5   3         99.18        109.21         5.53 o                         
   5   5   3          3.80          2.82         2.31 o                         
   6   5   3         36.97         36.40         2.94 o                         
   7   5   3          2.59          4.34         1.17 o                         
 -14   0   4         21.52         21.31         2.63 o                         
 -12   0   4         96.60         82.90         7.71 o                         
 -10   0   4        762.77        816.71        33.22 o                         
  -8   0   4        817.58        824.83        35.30 o                         
  -6   0   4         10.05          2.58         1.49 o                         
  -4   0   4       1043.98       1038.46        12.10 o                         
  -2   0   4         40.69         76.43         1.75 o                         
   0   0   4       1610.00       1629.56        18.86 o                         
   2   0   4       1841.44       2275.48        41.63 o                         
   4   0   4        702.22        758.43        21.03 o                         
   6   0   4         78.01         55.24         6.95 o                         
   8   0   4        394.37        378.01        25.86 o                         
  10   0   4         60.17         48.87         5.96 o                         
  12   0   4        281.17        341.13        13.60 o                         
  14   0   4         76.09         65.21         5.83 o                         
 -15   1   4         27.03         23.95         2.33 o                         
 -14   1   4         19.48         21.33         2.32 o                         
 -13   1   4         71.07         72.15         4.61 o                         
 -12   1   4         23.14         16.44         2.53 o                         
 -11   1   4         90.41         86.68         6.40 o                         
 -10   1   4        487.59        483.92        14.46 o                         
  -9   1   4        476.00        514.41        14.25 o                         
  -8   1   4         11.58          8.23         3.51 o                         
  -7   1   4        257.84        229.92        10.36 o                         
  -6   1   4        642.20        758.03        14.15 o                         
  -5   1   4       1181.85       1195.95        19.52 o                         
  -4   1   4       4796.89       5129.59        41.56 o                         
  -3   1   4       1967.11       1862.90        17.38 o                         
  -2   1   4        502.40        627.44         6.35 o                         
  -1   1   4        703.10        615.05         6.05 o                         
   0   1   4        247.75        170.29         3.96 o                         
   1   1   4       2726.58       2943.56        21.16 o                         
   2   1   4       1990.78       2181.71        17.44 o                         
   3   1   4          1.23         11.57         2.14 o                         
   4   1   4        292.71        329.99        10.52 o                         
   5   1   4        254.61        225.64         7.53 o                         
   6   1   4          4.38          4.47         1.25 o                         
   7   1   4        231.86        223.57         8.79 o                         
   8   1   4        198.07        200.58         9.13 o                         
   9   1   4         55.98         55.06         5.12 o                         
  10   1   4        227.25        210.33         9.75 o                         
  11   1   4         72.45         86.00         7.23 o                         
  12   1   4         62.24         51.02         5.61 o                         
  13   1   4        106.39        111.54         6.86 o                         
  14   1   4          3.26          0.68         1.35 o                         
 -14   2   4         23.05         23.45         2.52 o                         
 -13   2   4          2.11          3.34         1.45 o                         
 -12   2   4         42.71         32.92         3.30 o                         
 -11   2   4         56.63         50.71         4.28 o                         
 -10   2   4         15.05         19.65         3.30 o                         
  -9   2   4          1.53          0.70         1.83 o                         
  -8   2   4        833.79        875.56        16.27 o                         
  -7   2   4        156.52        153.80         6.64 o                         
  -6   2   4        320.48        320.18        12.00 o                         
  -5   2   4        793.48        818.59        14.87 o                         
  -4   2   4        913.50        884.46        19.40 o                         
  -3   2   4        971.80       1027.17        19.46 o                         
  -2   2   4       1544.11       1543.68        21.89 o                         
  -1   2   4         44.04         34.11         1.56 o                         
   0   2   4         52.40         30.58         1.86 o                         
   1   2   4        585.13        606.48         8.87 o                         
   2   2   4          8.15         25.01         2.15 o                         
   3   2   4        913.26        924.18        18.43 o                         
   4   2   4       2939.73       2857.94        33.96 o                         
   5   2   4        206.57        190.48         9.74 o                         
   6   2   4        195.60        169.94         8.16 o                         
   7   2   4        307.71        304.19         9.82 o                         
   8   2   4        175.78        198.95         8.13 o                         
   9   2   4        281.24        269.06        10.96 o                         
  10   2   4        187.90        207.78         7.26 o                         
  11   2   4         21.70         21.08         3.79 o                         
  12   2   4         46.97         48.38         3.82 o                         
  13   2   4          5.35          1.68         1.25 o                         
 -13   3   4          7.08          6.53         1.74 o                         
 -12   3   4          3.52         10.48         2.17 o                         
 -11   3   4         62.90         63.69         3.77 o                         
 -10   3   4          6.06          5.40         1.32 o                         
  -9   3   4        563.23        501.30        17.32 o                         
  -8   3   4          1.45          2.48         1.94 o                         
  -7   3   4        757.08        710.93        17.62 o                         
  -6   3   4          8.99         11.74         4.95 o                         
  -5   3   4         86.33         84.66         4.89 o                         
  -4   3   4        119.44        109.10         5.30 o                         
  -3   3   4        311.68        358.18         9.72 o                         
  -2   3   4         80.97         81.49         5.44 o                         
  -1   3   4        460.76        453.96         8.91 o                         
   0   3   4          5.06          6.69         1.70 o                         
   1   3   4       1263.60       1174.22        17.17 o                         
   2   3   4         37.78         34.72         2.30 o                         
   3   3   4        585.65        589.96        10.10 o                         
   4   3   4        226.93        214.39        11.70 o                         
   5   3   4        583.55        541.94        19.11 o                         
   6   3   4        153.81        135.68         9.89 o                         
   7   3   4        118.38        118.42         9.26 o                         
   8   3   4         86.30         86.18         6.27 o                         
   9   3   4         93.20         92.74         5.37 o                         
  10   3   4          1.49          2.48         1.11 o                         
  11   3   4         16.99         17.08         2.12 o                         
  12   3   4          0.37          1.73         1.11 o                         
 -11   4   4          1.79          1.76         2.07 o                         
 -10   4   4        108.75        105.21         4.79 o                         
  -9   4   4          8.78          9.27         1.88 o                         
  -8   4   4        387.65        368.30        12.62 o                         
  -7   4   4          6.72          5.74         2.37 o                         
  -6   4   4        214.73        201.31         9.76 o                         
  -5   4   4          8.39         14.87         3.79 o                         
  -4   4   4        310.16        299.13        14.46 o                         
  -3   4   4          0.95          4.64         2.36 o                         
  -2   4   4        169.32        185.55         8.55 o                         
  -1   4   4          7.69         10.76         2.31 o                         
   0   4   4        876.77        922.94        23.48 o                         
   1   4   4        122.71        126.79         6.03 o                         
   2   4   4        262.37        262.24         8.69 o                         
   3   4   4        289.54        291.18         9.13 o                         
   4   4   4         76.01         88.83         5.77 o                         
   5   4   4          7.71         11.90         2.87 o                         
   6   4   4        316.35        298.66        11.92 o                         
   7   4   4          8.41          8.62         2.56 o                         
   8   4   4         70.30         66.32         5.04 o                         
   9   4   4          0.38          0.51         1.46 o                         
  10   4   4          0.10         -1.09         1.09 o                         
  -8   5   4         17.57         21.78         2.97 o                         
  -7   5   4        138.78        136.85         7.84 o                         
  -6   5   4          3.54          1.96         2.31 o                         
  -5   5   4        235.31        254.23         9.97 o                         
  -4   5   4        138.72        132.79         8.81 o                         
  -3   5   4        239.49        239.34        10.02 o                         
  -2   5   4          0.00         -1.70         2.15 o                         
  -1   5   4        216.45        206.98        12.64 o                         
   0   5   4         55.85         59.84         7.01 o                         
   1   5   4        239.23        261.26        15.83 o                         
   2   5   4         23.76         23.49         2.36 o                         
   3   5   4         44.11         54.45         4.03 o                         
   4   5   4          0.00          2.43         1.90 o                         
   5   5   4        137.47        131.50         6.61 o                         
   6   5   4          7.30          5.56         1.41 o                         
   7   5   4         54.90         47.64         3.73 o                         
 -15   0   5          1.79          0.53         1.76 o                         
 -13   0   5         46.71         54.05         6.13 o                         
 -11   0   5         47.08         44.60         8.52 o                         
  -9   0   5         63.41         60.54         5.63 o                         
  -7   0   5        428.17        418.20        12.69 o                         
  -5   0   5       2156.49       2161.15        23.72 o                         
  -3   0   5        628.03        600.31         5.30 o                         
  -1   0   5       1817.75       1708.61        14.39 o                         
   1   0   5        391.66        438.14         9.36 o                         
   3   0   5         15.64          7.25         1.31 o                         
   5   0   5         64.53        146.05        10.63 o                         
   7   0   5          8.83          7.58         2.90 o                         
   9   0   5         39.36         48.87         7.28 o                         
  11   0   5        266.29        278.98        13.11 o                         
  13   0   5        222.72        225.35         9.24 o                         
 -15   1   5          1.16         -0.16         0.90 o                         
 -14   1   5          0.14          1.53         1.25 o                         
 -13   1   5         32.92         25.84         2.59 o                         
 -12   1   5         33.47         30.69         3.34 o                         
 -11   1   5         16.24         16.18         2.71 o                         
 -10   1   5        104.50         87.76         6.29 o                         
  -9   1   5         68.27         75.76         5.67 o                         
  -8   1   5        438.46        437.26        15.25 o                         
  -7   1   5        201.99        214.89        10.07 o                         
  -6   1   5        810.24        850.40        18.87 o                         
  -5   1   5          0.50          1.47         0.94 o                         
  -4   1   5       2663.65       2647.60        30.79 o                         
  -3   1   5       1874.03       1961.40        14.18 o                         
  -2   1   5        780.28        787.05        10.31 o                         
  -1   1   5        539.01        519.14         5.63 o                         
   0   1   5       1511.80       1398.48        17.25 o                         
   1   1   5       2452.78       2494.77        32.00 o                         
   2   1   5          4.85         13.75         1.75 o                         
   3   1   5       2144.01       2279.48        26.30 o                         
   4   1   5        655.00        621.37        10.47 o                         
   5   1   5        652.37        669.31        13.19 o                         
   6   1   5         17.79          9.69         2.02 o                         
   7   1   5        287.55        276.02        11.69 o                         
   8   1   5        220.81        229.40        10.36 o                         
   9   1   5         14.23         18.93         2.86 o                         
  10   1   5        150.52        145.03         8.09 o                         
  11   1   5          0.71          0.46         1.77 o                         
  12   1   5        209.39        214.24         8.30 o                         
  13   1   5          0.19         -0.49         1.24 o                         
 -14   2   5          0.39          0.36         1.45 o                         
 -13   2   5          3.89          2.72         1.36 o                         
 -12   2   5          2.84          1.96         1.38 o                         
 -11   2   5         24.45         24.75         3.01 o                         
 -10   2   5         12.98          7.71         2.82 o                         
  -9   2   5        335.97        346.16        10.05 o                         
  -8   2   5         98.64         95.04         6.21 o                         
  -7   2   5        430.44        445.43        12.87 o                         
  -6   2   5         27.09         23.33         2.48 o                         
  -5   2   5       1100.24       1013.08        17.29 o                         
  -4   2   5          8.13         14.18         1.94 o                         
  -3   2   5       3304.05       3250.98        25.12 o                         
  -2   2   5       1543.95       1654.69        23.92 o                         
  -1   2   5       2029.09       2026.04        15.79 o                         
   0   2   5        265.74        256.18         6.15 o                         
   1   2   5       1901.32       1892.07        23.48 o                         
   2   2   5        373.57        345.54         8.98 o                         
   3   2   5       2509.35       2459.78        30.32 o                         
   4   2   5         71.20         72.49         4.70 o                         
   5   2   5       1260.80       1204.03        24.49 o                         
   6   2   5        113.43        117.04         6.81 o                         
   7   2   5        115.15        122.30         6.33 o                         
   8   2   5         28.25         23.90         3.14 o                         
   9   2   5        247.85        248.36         9.51 o                         
  10   2   5         10.07         10.30         2.14 o                         
  11   2   5        102.73        114.27         7.77 o                         
  12   2   5          5.82          4.52         1.41 o                         
  13   2   5          1.42          1.14         1.35 o                         
 -13   3   5          0.14          0.66         1.33 o                         
 -12   3   5        134.18        145.18         6.65 o                         
 -11   3   5          9.22          9.49         1.89 o                         
 -10   3   5         65.19         70.62         4.28 o                         
  -9   3   5        122.53        118.30         6.33 o                         
  -8   3   5        312.03        285.31        11.40 o                         
  -7   3   5         39.69         38.30         3.16 o                         
  -6   3   5         10.47         11.51         1.91 o                         
  -5   3   5        207.71        200.54         7.38 o                         
  -4   3   5       1265.83       1261.13        24.56 o                         
  -3   3   5         62.63         55.28         3.74 o                         
  -2   3   5       1955.08       1957.96        25.99 o                         
  -1   3   5        407.73        401.51         9.70 o                         
   0   3   5       1481.64       1483.52        21.77 o                         
   1   3   5        139.81        141.92         4.84 o                         
   2   3   5       1111.51       1089.44        15.58 o                         
   3   3   5         55.84         56.17         3.65 o                         
   4   3   5       1518.91       1492.44        31.45 o                         
   5   3   5          3.32          6.87         3.09 o                         
   6   3   5        255.29        241.04        14.22 o                         
   7   3   5          0.00         -0.58         2.38 o                         
   8   3   5         92.50        101.45         6.69 o                         
   9   3   5          2.72          4.47         1.96 o                         
  10   3   5         44.35         46.18         3.38 o                         
  11   3   5          3.19          5.03         1.37 o                         
 -11   4   5        202.07        202.49         7.93 o                         
 -10   4   5          0.36          0.50         1.42 o                         
  -9   4   5        123.73        132.06         6.97 o                         
  -8   4   5          4.35          0.98         1.94 o                         
  -7   4   5         33.32         39.13         4.38 o                         
  -6   4   5          2.24          4.00         2.12 o                         
  -5   4   5         37.79         40.71         5.74 o                         
  -4   4   5         11.01          7.40         3.02 o                         
  -3   4   5        434.11        466.46        15.29 o                         
  -2   4   5         40.86         34.03         3.24 o                         
  -1   4   5        436.70        457.48        17.92 o                         
   0   4   5          0.03          0.49         1.51 o                         
   1   4   5        616.77        649.16        13.95 o                         
   2   4   5         72.44         75.75         4.75 o                         
   3   4   5         43.42         44.77         3.67 o                         
   4   4   5         61.82         58.19         5.59 o                         
   5   4   5        196.10        187.06         9.79 o                         
   6   4   5          4.91          6.37         2.33 o                         
   7   4   5        122.48        131.34         7.39 o                         
   8   4   5          6.56          4.89         1.93 o                         
   9   4   5         63.47         64.93         3.61 o                         
  10   4   5          3.16          2.49         1.18 o                         
  -8   5   5         70.37         81.82         5.39 o                         
  -7   5   5          0.12         -0.54         1.81 o                         
  -6   5   5         65.76         69.72         4.99 o                         
  -5   5   5         63.81         74.56         5.53 o                         
  -4   5   5        119.25        131.22         7.40 o                         
  -3   5   5         88.30         93.71         6.29 o                         
  -2   5   5          0.53          4.07         2.16 o                         
  -1   5   5         35.87         37.42         4.81 o                         
   0   5   5         81.04         95.31         6.16 o                         
   1   5   5          0.17          1.92         1.75 o                         
   2   5   5         57.03         62.74         4.32 o                         
   3   5   5         62.52         58.24         5.37 o                         
   4   5   5         35.94         39.49         3.96 o                         
   5   5   5         25.64         28.79         3.13 o                         
   6   5   5         68.04         69.92         4.28 o                         
   7   5   5          4.76          6.39         1.26 o                         
 -14   0   6          1.08          3.23         1.81 o                         
 -12   0   6        873.66        842.81        24.72 o                         
 -10   0   6       1127.66       1081.14        37.65 o                         
  -8   0   6        194.27        237.76        10.50 o                         
  -6   0   6       3242.87       3343.53        50.58 o                         
  -4   0   6       5795.51       6187.74        39.25 o                         
  -2   0   6        906.58        824.65        19.09 o                         
   0   0   6       6783.21       6690.08       156.34 o                         
   2   0   6        716.87        574.64        10.27 o                         
   4   0   6         78.47         73.33         3.84 o                         
   6   0   6       1530.03       1442.12        26.26 o                         
   8   0   6       1649.31       1836.08        32.90 o                         
  10   0   6         17.80         23.89         4.39 o                         
  12   0   6         20.88         19.37         5.25 o                         
 -15   1   6          7.51          6.51         1.81 o                         
 -14   1   6          0.85          2.23         1.26 o                         
 -13   1   6        101.30         91.99         4.54 o                         
 -12   1   6         19.04         19.36         2.70 o                         
 -11   1   6        449.63        403.52        11.61 o                         
 -10   1   6         21.94         21.62         7.38 o                         
  -9   1   6        705.92        721.58        43.53 o                         
  -8   1   6        144.54        182.43         9.99 o                         
  -7   1   6       1844.75       1939.64        30.32 o                         
  -6   1   6          6.11          8.34         1.57 o                         
  -5   1   6       3592.05       3591.43        44.16 o                         
  -4   1   6        606.73        682.73        10.74 o                         
  -3   1   6        977.78       1008.70         9.88 o                         
  -2   1   6        305.18        301.57         5.24 o                         
  -1   1   6       1033.83        989.87         7.05 o                         
   0   1   6       4543.97       4618.20        33.67 o                         
   1   1   6       7795.09       7673.33        66.48 o                         
   2   1   6        575.39        584.53         8.82 o                         
   3   1   6       3906.10       3882.19        50.76 o                         
   4   1   6        123.61        127.01         5.61 o                         
   5   1   6        348.58        316.72         9.41 o                         
   6   1   6        211.21        236.55        12.06 o                         
   7   1   6        872.70        910.91        16.90 o                         
   8   1   6        103.22         90.28         5.58 o                         
   9   1   6        368.66        363.60        13.57 o                         
  10   1   6          0.60          3.64         2.71 o                         
  11   1   6         29.97         34.90         4.73 o                         
  12   1   6          1.66          2.63         1.59 o                         
  13   1   6          3.89          5.87         1.62 o                         
 -14   2   6         37.18         39.16         2.56 o                         
 -13   2   6         47.87         50.72         3.11 o                         
 -12   2   6         48.00         48.12         3.88 o                         
 -11   2   6          5.21          9.19         1.91 o                         
 -10   2   6         16.20         14.23         2.29 o                         
  -9   2   6         55.98         56.53         3.97 o                         
  -8   2   6       1309.87       1282.89        27.67 o                         
  -7   2   6         11.83         11.82         2.15 o                         
  -6   2   6       1319.70       1295.95        22.19 o                         
  -5   2   6         63.87         60.87         3.61 o                         
  -4   2   6       2725.19       2519.72        23.50 o                         
  -3   2   6         14.51         14.97         1.94 o                         
  -2   2   6       1044.38       1144.29        35.91 o                         
  -1   2   6        235.84        262.15         7.64 o                         
   0   2   6       2836.03       2860.38        55.00 o                         
   1   2   6        269.38        286.19         6.99 o                         
   2   2   6       5687.61       5615.75        94.87 o                         
   3   2   6       1776.91       1835.36        27.25 o                         
   4   2   6       2991.12       3058.71        45.73 o                         
   5   2   6         80.70         87.41         5.65 o                         
   6   2   6         23.01         27.62         3.40 o                         
   7   2   6         87.40         99.87         5.21 o                         
   8   2   6        197.16        185.29         7.04 o                         
   9   2   6          4.03         -1.59         1.59 o                         
  10   2   6        113.10        113.35         6.68 o                         
  11   2   6          4.84          3.41         2.08 o                         
  12   2   6         21.73         21.14         2.01 o                         
 -13   3   6         55.34         55.76         4.28 o                         
 -12   3   6         47.85         45.54         4.75 o                         
 -11   3   6         26.73         37.72         3.43 o                         
 -10   3   6        112.91        108.11         6.88 o                         
  -9   3   6          7.94          9.70         2.18 o                         
  -8   3   6          0.52          2.85         1.95 o                         
  -7   3   6        193.06        190.97         7.82 o                         
  -6   3   6         14.03         14.77         2.26 o                         
  -5   3   6        687.63        673.34        16.93 o                         
  -4   3   6        585.28        590.64        13.83 o                         
  -3   3   6       1909.12       1882.82        32.30 o                         
  -2   3   6         87.62         83.97         6.95 o                         
  -1   3   6       1292.52       1225.41        20.73 o                         
   0   3   6        189.27        185.10         6.87 o                         
   1   3   6        792.31        791.34        11.63 o                         
   2   3   6         46.51         48.98         3.32 o                         
   3   3   6        380.05        394.15        13.12 o                         
   4   3   6        126.50        140.06         8.02 o                         
   5   3   6        561.15        546.45        19.59 o                         
   6   3   6        381.85        346.18        15.71 o                         
   7   3   6         35.33         33.77         5.20 o                         
   8   3   6         27.22         25.20         3.51 o                         
   9   3   6        101.41        103.37         5.41 o                         
  10   3   6          0.50          1.21         1.65 o                         
  11   3   6         23.09         25.33         3.55 o                         
 -11   4   6          2.83          2.48         1.43 o                         
 -10   4   6         21.21         19.29         2.52 o                         
  -9   4   6         35.83         35.59         3.78 o                         
  -8   4   6         41.13         37.31         4.26 o                         
  -7   4   6         11.20         12.64         3.02 o                         
  -6   4   6         50.84         49.93         4.96 o                         
  -5   4   6         49.22         41.55         3.82 o                         
  -4   4   6        454.79        458.20        18.54 o                         
  -3   4   6         55.51         58.97         4.57 o                         
  -2   4   6         85.34         81.89         4.82 o                         
  -1   4   6         19.87         20.64         2.92 o                         
   0   4   6        392.14        383.86        10.33 o                         
   1   4   6        130.03        139.05         6.41 o                         
   2   4   6         21.02         17.44         2.51 o                         
   3   4   6         41.02         41.90         4.08 o                         
   4   4   6         28.14         25.83         3.86 o                         
   5   4   6         82.56         78.25         6.25 o                         
   6   4   6         68.55         66.06         5.61 o                         
   7   4   6          0.00          1.26         1.89 o                         
   8   4   6         55.63         59.08         4.40 o                         
   9   4   6          5.41          5.10         1.25 o                         
  -8   5   6          4.40          5.42         1.75 o                         
  -7   5   6         87.36         89.72         6.23 o                         
  -6   5   6          0.07          0.11         1.53 o                         
  -5   5   6         67.40         62.83         5.01 o                         
  -4   5   6          8.53          7.76         2.52 o                         
  -3   5   6         19.15         22.54         3.25 o                         
  -2   5   6          1.74          0.77         1.77 o                         
  -1   5   6          0.84          2.53         1.30 o                         
   0   5   6         18.39         20.53         3.02 o                         
   1   5   6        137.40        146.50         9.20 o                         
   2   5   6         32.78         33.52         3.18 o                         
   3   5   6         36.68         37.04         3.94 o                         
   4   5   6         12.97         11.22         3.61 o                         
   5   5   6         31.79         32.58         3.20 o                         
   6   5   6         18.32         21.84         2.42 o                         
 -15   0   7         40.13         36.40         5.12 o                         
 -13   0   7          2.11          2.28         1.58 o                         
 -11   0   7        198.68        197.82         7.92 o                         
  -9   0   7        374.48        397.77        25.70 o                         
  -7   0   7         25.95          8.51         2.33 o                         
  -5   0   7       1002.84       1037.80        12.53 o                         
  -3   0   7       6145.66       6272.85        45.69 o                         
  -1   0   7       4249.54       4255.20        23.40 o                         
   1   0   7       2369.72       2364.70        11.98 o                         
   3   0   7        755.90        809.90        11.80 o                         
   5   0   7       1800.51       1661.31        27.26 o                         
   7   0   7       2428.07       2542.87        39.73 o                         
   9   0   7         55.77         51.50         4.85 o                         
  11   0   7          1.03          1.86         3.54 o                         
  13   0   7         40.68         41.61         3.38 o                         
 -15   1   7          4.54          1.38         1.20 o                         
 -14   1   7         47.37         51.41         3.38 o                         
 -13   1   7          1.12         -0.39         1.21 o                         
 -12   1   7         84.73         74.63         5.00 o                         
 -11   1   7        150.11        143.63         7.00 o                         
 -10   1   7         38.68         43.92         4.49 o                         
  -9   1   7          0.87          0.98         1.96 o                         
  -8   1   7        461.09        443.12        15.70 o                         
  -7   1   7        175.45        184.42         9.52 o                         
  -6   1   7        634.79        642.81        25.56 o                         
  -5   1   7        183.55        213.24         6.54 o                         
  -4   1   7       1698.77       1597.20        18.36 o                         
  -3   1   7        931.24        977.80        11.77 o                         
  -2   1   7       3965.72       4050.29        21.80 o                         
  -1   1   7       3092.44       3205.07        20.83 o                         
   0   1   7       4108.74       4138.72        19.49 o                         
   1   1   7        487.46        548.42         6.69 o                         
   2   1   7       1494.58       1508.97        21.66 o                         
   3   1   7         30.63         35.24         2.42 o                         
   4   1   7       1964.96       1964.51        43.28 o                         
   5   1   7         26.06         22.04         2.34 o                         
   6   1   7        735.78        691.52        15.68 o                         
   7   1   7         44.88         47.27         3.64 o                         
   8   1   7        178.74        177.00         7.81 o                         
   9   1   7          0.46          1.28         1.76 o                         
  10   1   7          0.42          2.71         8.30 o                         
  11   1   7          0.92          1.66         2.65 o                         
  12   1   7         42.01         49.94         4.22 o                         
  13   1   7          0.19          0.17         0.99 o                         
 -14   2   7          5.69          3.09         1.11 o                         
 -13   2   7         76.00         74.33         3.76 o                         
 -12   2   7          7.04          8.23         1.99 o                         
 -11   2   7          1.89          1.42         1.97 o                         
 -10   2   7          7.94          7.93         1.80 o                         
  -9   2   7        229.41        220.14         8.86 o                         
  -8   2   7         28.05         23.71         2.62 o                         
  -7   2   7       1710.07       1664.93        32.01 o                         
  -6   2   7         39.25         42.33         3.28 o                         
  -5   2   7        195.80        168.35         5.89 o                         
  -4   2   7        102.24        104.34         4.42 o                         
  -3   2   7       1095.42       1092.24        14.61 o                         
  -2   2   7        550.00        541.81        12.71 o                         
  -1   2   7       3425.46       3388.44        69.25 o                         
   0   2   7        888.15        897.35        16.98 o                         
   1   2   7        887.73        833.76        14.28 o                         
   2   2   7        580.78        550.98        13.77 o                         
   3   2   7        466.02        415.26        15.56 o                         
   4   2   7        136.90        148.99        10.73 o                         
   5   2   7        264.26        248.18        11.70 o                         
   6   2   7         45.35         51.78         3.79 o                         
   7   2   7         26.07         19.66         3.00 o                         
   8   2   7          2.77          2.12         1.49 o                         
   9   2   7         28.55         27.09         3.64 o                         
  10   2   7         12.22          7.18         2.13 o                         
  11   2   7         32.57         36.06         3.44 o                         
  12   2   7          1.08         -0.10         2.32 o                         
 -13   3   7         25.50         20.83         2.76 o                         
 -12   3   7          8.10          9.70         2.66 o                         
 -11   3   7         17.32         15.40         2.41 o                         
 -10   3   7         26.35         28.42         3.16 o                         
  -9   3   7         45.39         42.16         3.95 o                         
  -8   3   7        633.31        595.88        11.42 o                         
  -7   3   7          4.53          5.59         1.50 o                         
  -6   3   7        125.32        126.33         5.70 o                         
  -5   3   7        575.75        601.23        11.50 o                         
  -4   3   7        401.77        382.99         8.57 o                         
  -3   3   7         83.30         84.59         8.21 o                         
  -2   3   7        210.60        193.75         8.58 o                         
  -1   3   7          1.53          2.48         1.71 o                         
   0   3   7        682.83        659.45        15.15 o                         
   1   3   7        173.06        155.14         6.60 o                         
   2   3   7         30.48         34.99         3.05 o                         
   3   3   7         29.96         17.06         8.95 o                         
   4   3   7          0.42          0.49         2.65 o                         
   5   3   7        223.16        216.57        10.14 o                         
   6   3   7          4.32          6.37         3.10 o                         
   7   3   7         63.69         57.94         6.54 o                         
   8   3   7         62.33         61.07         6.54 o                         
   9   3   7          6.36          6.67         1.72 o                         
  10   3   7         19.06         19.29         2.44 o                         
  11   3   7          1.26          0.37         1.65 o                         
 -11   4   7         26.59         25.63         2.95 o                         
 -10   4   7         28.51         24.73         2.30 o                         
  -9   4   7         33.08         33.86         2.99 o                         
  -8   4   7        200.77        175.10         8.46 o                         
  -7   4   7         20.73         20.87         2.72 o                         
  -6   4   7        147.51        149.51         6.36 o                         
  -5   4   7        143.80        147.08         7.05 o                         
  -4   4   7         17.04         17.60         3.25 o                         
  -3   4   7         49.08         52.56         4.38 o                         
  -2   4   7         69.99         59.84         4.05 o                         
  -1   4   7         10.65          6.33         3.00 o                         
   0   4   7         61.77         58.88         4.22 o                         
   1   4   7         20.11         18.12         2.22 o                         
   2   4   7         11.14         12.05         2.35 o                         
   3   4   7         68.91         59.81         5.88 o                         
   4   4   7          3.38          2.85         1.95 o                         
   5   4   7         45.59         45.46         4.82 o                         
   6   4   7         26.08         23.02         3.41 o                         
   7   4   7         78.02         68.80         5.08 o                         
   8   4   7          0.13          1.46         1.30 o                         
   9   4   7         31.31         32.65         2.58 o                         
  -8   5   7         16.94         18.59         2.70 o                         
  -7   5   7         57.17         58.22         4.93 o                         
  -6   5   7         14.36         18.83         4.04 o                         
  -5   5   7          0.00         -0.41         1.55 o                         
  -4   5   7         30.89         36.04         4.07 o                         
  -3   5   7         29.56         28.72         3.36 o                         
  -2   5   7          6.17          7.06         1.66 o                         
  -1   5   7          5.39          9.52         1.96 o                         
   0   5   7         70.94         77.12         5.35 o                         
   1   5   7         12.70          8.93         3.82 o                         
   2   5   7         28.09         28.54         3.37 o                         
   3   5   7          0.04         -0.64         1.82 o                         
   4   5   7         40.76         44.30         3.82 o                         
   5   5   7         11.56         11.40         1.99 o                         
   6   5   7         20.36         19.77         1.75 o                         
 -14   0   8          0.90         -2.22         2.69 o                         
 -12   0   8         45.25         60.26         6.25 o                         
 -10   0   8          2.21         10.33         4.94 o                         
  -8   0   8          3.57          2.68         2.98 o                         
  -6   0   8          2.92          0.46         1.31 o                         
  -4   0   8        116.57        101.15         3.71 o                         
  -2   0   8        296.04        228.63         8.76 o                         
   0   0   8       1438.23       1436.72        26.17 o                         
   2   0   8       6076.47       5798.30        50.22 o                         
   4   0   8       3162.99       3076.46        36.18 o                         
   6   0   8        994.88        883.76        22.07 o                         
   8   0   8        251.36        251.78        12.79 o                         
  10   0   8         74.58         76.52        10.48 o                         
  12   0   8        192.26        199.83         8.85 o                         
 -15   1   8         33.23         28.03         3.93 o                         
 -14   1   8          3.99          4.18         1.09 o                         
 -13   1   8         31.30         36.66         3.29 o                         
 -12   1   8          0.30         -0.85         1.35 o                         
 -11   1   8        102.99        111.66         6.15 o                         
 -10   1   8         89.52         86.54         6.24 o                         
  -9   1   8         17.27         22.44         3.25 o                         
  -8   1   8         41.77         45.55         5.31 o                         
  -7   1   8         83.55         79.94         6.51 o                         
  -6   1   8        600.47        598.21        19.70 o                         
  -5   1   8        165.16        151.34         4.52 o                         
  -4   1   8         18.69         24.55         1.65 o                         
  -3   1   8       1918.27       1866.21        23.28 o                         
  -2   1   8         96.55        119.44         4.55 o                         
  -1   1   8       3003.70       2903.70        26.59 o                         
   0   1   8       1173.32       1329.79        23.33 o                         
   1   1   8       3330.35       3405.93        48.03 o                         
   2   1   8        357.94        400.29         7.52 o                         
   3   1   8       1828.02       1865.19        45.45 o                         
   4   1   8         17.17         19.29         2.00 o                         
   5   1   8       1097.63       1063.73        18.91 o                         
   6   1   8         43.26         54.10         3.47 o                         
   7   1   8        285.07        293.41         8.89 o                         
   8   1   8         38.29         40.84         3.45 o                         
   9   1   8         88.13         83.29         6.25 o                         
  10   1   8        126.60        131.41         6.32 o                         
  11   1   8        130.84        149.16         6.01 o                         
  12   1   8          0.00          1.08         1.17 o                         
 -14   2   8         42.93         44.25         3.18 o                         
 -13   2   8         12.01         16.84         2.04 o                         
 -12   2   8        126.28        113.43         5.75 o                         
 -11   2   8         56.93         55.71         4.36 o                         
 -10   2   8        142.65        142.79         6.24 o                         
  -9   2   8          0.97          3.14         1.75 o                         
  -8   2   8        839.65        775.22        13.64 o                         
  -7   2   8          0.52          4.33         2.84 o                         
  -6   2   8        280.76        259.60         7.86 o                         
  -5   2   8        669.16        730.05        12.32 o                         
  -4   2   8       1078.36        999.65        12.37 o                         
  -3   2   8         12.94         14.17         1.99 o                         
  -2   2   8       2355.26       2351.87        39.10 o                         
  -1   2   8        109.83        109.14         5.33 o                         
   0   2   8       3698.17       3606.07        79.36 o                         
   1   2   8        194.34        181.11         6.96 o                         
   2   2   8        317.22        316.46         9.61 o                         
   3   2   8        166.40        177.77         9.25 o                         
   4   2   8        730.02        809.61        30.35 o                         
   5   2   8        197.71        206.88         8.36 o                         
   6   2   8        170.97        171.09         6.84 o                         
   7   2   8          0.06          0.34         1.59 o                         
   8   2   8         71.54         72.69         5.15 o                         
   9   2   8         46.60         47.61         4.69 o                         
  10   2   8         76.96         87.31         4.72 o                         
  11   2   8         11.79          8.67         1.73 o                         
 -13   3   8         47.42         45.57         3.82 o                         
 -12   3   8         30.94         34.09         4.06 o                         
 -11   3   8         84.90         91.70         5.79 o                         
 -10   3   8          0.44          0.45         1.56 o                         
  -9   3   8        539.35        507.38        11.29 o                         
  -8   3   8         12.42          8.76         1.72 o                         
  -7   3   8        511.34        474.63        13.56 o                         
  -6   3   8          4.47          6.87         1.39 o                         
  -5   3   8        291.74        266.41         8.19 o                         
  -4   3   8        373.38        382.51         9.10 o                         
  -3   3   8        827.67        828.14        14.07 o                         
  -2   3   8          6.65          9.67         2.20 o                         
  -1   3   8        328.71        341.10        12.59 o                         
   0   3   8        410.90        429.06        10.21 o                         
   1   3   8        259.25        297.35         8.69 o                         
   2   3   8         13.01         17.15         2.66 o                         
   3   3   8        436.69        465.98        14.78 o                         
   4   3   8         26.41         23.19         6.56 o                         
   5   3   8        568.07        561.95        26.66 o                         
   6   3   8        178.54        167.57        13.45 o                         
   7   3   8         43.98         45.86         4.70 o                         
   8   3   8          0.71          1.21         1.44 o                         
   9   3   8         63.27         71.53         4.06 o                         
  10   3   8         12.02         10.81         1.79 o                         
 -11   4   8          0.50          0.25         1.20 o                         
 -10   4   8         84.16         89.15         4.15 o                         
  -9   4   8          0.00          0.14         1.23 o                         
  -8   4   8        104.62        110.39         8.08 o                         
  -7   4   8         23.44         25.56         3.09 o                         
  -6   4   8          1.57          5.33         1.78 o                         
  -5   4   8         17.99         17.04         2.61 o                         
  -4   4   8        387.29        371.61        15.08 o                         
  -3   4   8          0.15          4.42         1.98 o                         
  -2   4   8         26.85         26.62         3.17 o                         
  -1   4   8         33.50         29.77         3.37 o                         
   0   4   8         61.77         71.84         4.50 o                         
   1   4   8          0.66          1.10         1.51 o                         
   2   4   8         27.25         25.14         3.69 o                         
   3   4   8          7.23         12.28         2.99 o                         
   4   4   8        332.39        311.34        12.11 o                         
   5   4   8         13.84         11.99         2.92 o                         
   6   4   8        157.88        149.50         7.66 o                         
   7   4   8          4.91          3.96         1.65 o                         
   8   4   8        121.58        129.10         5.61 o                         
   9   4   8          4.75          0.28         1.34 o                         
  -8   5   8          0.03          2.66         1.47 o                         
  -7   5   8          2.56          5.90         2.09 o                         
  -6   5   8         21.05         19.57         2.78 o                         
  -5   5   8         51.31         65.23         4.97 o                         
  -4   5   8         85.89         81.40         6.24 o                         
  -3   5   8         37.79         46.11         3.55 o                         
  -2   5   8         26.80         23.54         2.61 o                         
  -1   5   8         27.84         33.70         3.10 o                         
   0   5   8        246.80        241.61         9.21 o                         
   1   5   8        102.51        110.19         7.73 o                         
   2   5   8         13.79         16.43         3.32 o                         
   3   5   8         18.05         16.90         2.51 o                         
   4   5   8          7.46          7.94         2.45 o                         
   5   5   8         33.36         31.86         3.38 o                         
 -15   0   9          6.34          9.75         3.00 o                         
 -13   0   9         82.70         90.75        10.83 o                         
 -11   0   9       1434.09       1391.98        43.49 o                         
  -9   0   9        104.54        117.71         8.60 o                         
  -7   0   9         25.74         30.29         4.04 o                         
  -5   0   9       2243.23       2326.86        32.10 o                         
  -3   0   9       1567.27       1563.82        30.50 o                         
  -1   0   9        288.85        371.27        10.63 o                         
   1   0   9        902.88        887.90        31.10 o                         
   3   0   9       1245.90       1165.50        23.49 o                         
   5   0   9        630.41        595.34        17.79 o                         
   7   0   9        706.29        643.14        20.73 o                         
   9   0   9        194.90        198.13        11.52 o                         
  11   0   9         29.25         29.56         4.16 o                         
 -15   1   9          7.61         11.55         4.59 o                         
 -14   1   9         14.88         16.07         1.72 o                         
 -13   1   9         10.06         10.89         2.39 o                         
 -12   1   9        308.79        309.93         9.73 o                         
 -11   1   9         19.92         23.09         3.51 o                         
 -10   1   9        523.94        518.65        18.19 o                         
  -9   1   9         67.52         75.02         4.77 o                         
  -8   1   9        630.93        673.58        19.92 o                         
  -7   1   9         17.01         15.08         3.40 o                         
  -6   1   9        786.89        824.78        18.70 o                         
  -5   1   9          1.56          2.60         0.99 o                         
  -4   1   9       2518.82       2536.86        16.15 o                         
  -3   1   9         91.50         92.71         2.85 o                         
  -2   1   9        244.83        210.82         5.85 o                         
  -1   1   9       3117.72       3292.23        22.78 o                         
   0   1   9        248.73        232.50         6.97 o                         
   1   1   9        837.64        877.25        17.60 o                         
   2   1   9       1090.99       1068.55        24.22 o                         
   3   1   9          0.28          2.58         1.16 o                         
   4   1   9        346.30        325.56        10.27 o                         
   5   1   9         47.61         45.46         9.49 o                         
   6   1   9        242.90        234.48         8.90 o                         
   7   1   9        145.95        130.83         6.07 o                         
   8   1   9        499.05        490.48        11.56 o                         
   9   1   9         27.91         29.30         2.84 o                         
  10   1   9        154.42        155.45         5.88 o                         
  11   1   9          1.80          3.66         1.58 o                         
  12   1   9          7.98          6.81         1.81 o                         
 -14   2   9          1.29         -0.87         0.87 o                         
 -13   2   9        112.66        109.33         5.01 o                         
 -12   2   9         30.12         26.03         2.67 o                         
 -11   2   9         63.10         59.53         4.41 o                         
 -10   2   9         12.77         13.13         1.96 o                         
  -9   2   9        600.46        587.73        14.16 o                         
  -8   2   9         29.50         24.85         3.13 o                         
  -7   2   9       1615.36       1681.03        16.65 o                         
  -6   2   9          4.83          8.59         2.04 o                         
  -5   2   9        805.49        801.74        17.13 o                         
  -4   2   9        168.03        184.40         7.92 o                         
  -3   2   9       1207.32       1201.06        17.63 o                         
  -2   2   9         16.16         14.77         2.39 o                         
  -1   2   9        549.48        566.32        12.65 o                         
   0   2   9          3.87          5.24         2.34 o                         
   1   2   9        799.30        766.09        15.67 o                         
   2   2   9        471.12        452.65        13.66 o                         
   3   2   9        885.88        886.85        21.21 o                         
   4   2   9        614.64        682.38        22.30 o                         
   5   2   9        291.86        311.33        13.65 o                         
   6   2   9          7.03          4.33         2.06 o                         
   7   2   9         87.75         90.16         5.78 o                         
   8   2   9          0.59          0.44         1.44 o                         
   9   2   9        264.83        253.54         9.83 o                         
  10   2   9          2.92          0.55         1.26 o                         
  11   2   9         42.34         40.23         3.79 o                         
 -13   3   9          1.15         -1.02         1.18 o                         
 -12   3   9        209.01        230.99         9.92 o                         
 -11   3   9         23.30         18.50         3.48 o                         
 -10   3   9         57.93         64.99         5.12 o                         
  -9   3   9          0.66          2.82         1.50 o                         
  -8   3   9        327.27        332.41         9.23 o                         
  -7   3   9        124.90        109.95         5.02 o                         
  -6   3   9        322.14        311.89         8.33 o                         
  -5   3   9         70.57         64.08         4.20 o                         
  -4   3   9        986.48        916.99        13.75 o                         
  -3   3   9         25.45         29.97         3.18 o                         
  -2   3   9        364.49        366.48         9.40 o                         
  -1   3   9        191.24        184.16         6.65 o                         
   0   3   9        830.33        870.49        14.47 o                         
   1   3   9        262.80        273.27         7.69 o                         
   2   3   9        530.55        543.95        11.01 o                         
   3   3   9        658.12        626.30        17.40 o                         
   4   3   9       1512.89       1495.98        28.28 o                         
   5   3   9         30.89         25.78         3.30 o                         
   6   3   9        141.84        162.42         7.34 o                         
   7   3   9          3.62          1.12         1.50 o                         
   8   3   9         39.15         32.90         2.81 o                         
   9   3   9          2.31          1.40         1.07 o                         
  10   3   9         15.68          9.83         1.97 o                         
 -11   4   9         88.12         94.14         5.04 o                         
 -10   4   9          0.01          1.47         1.19 o                         
  -9   4   9         44.37         49.39         3.51 o                         
  -8   4   9         90.54         86.15         7.22 o                         
  -7   4   9          6.15          2.85         1.81 o                         
  -6   4   9        275.80        263.67         9.26 o                         
  -5   4   9        280.78        274.72         9.64 o                         
  -4   4   9          6.59          3.10         2.07 o                         
  -3   4   9        274.62        265.52         9.30 o                         
  -2   4   9         38.32         39.18         3.73 o                         
  -1   4   9        291.10        269.17         9.47 o                         
   0   4   9          2.40          2.48         1.32 o                         
   1   4   9        713.24        728.34        20.85 o                         
   2   4   9         11.25         11.57         2.74 o                         
   3   4   9        460.06        462.19        14.85 o                         
   4   4   9          2.09          0.92         1.97 o                         
   5   4   9        336.56        341.61        11.79 o                         
   6   4   9          3.08          6.48         1.93 o                         
   7   4   9         56.61         57.25         3.59 o                         
   8   4   9          1.74          2.94         1.30 o                         
  -8   5   9         54.45         57.43         3.98 o                         
  -7   5   9         14.55         20.37         3.86 o                         
  -6   5   9         49.80         51.15         4.90 o                         
  -5   5   9          5.15         10.01         2.29 o                         
  -4   5   9        214.58        216.72         6.37 o                         
  -3   5   9         11.98         13.18         2.06 o                         
  -2   5   9         73.48         77.06         4.40 o                         
  -1   5   9         81.42         84.91         4.61 o                         
   0   5   9        276.58        296.83         9.85 o                         
   1   5   9         24.37         21.03         3.66 o                         
   2   5   9        126.30        122.86        11.93 o                         
   3   5   9          4.90          4.04         1.95 o                         
   4   5   9         57.77         57.20         4.61 o                         
   5   5   9          6.54          8.39         1.92 o                         
 -14   0  10         33.20         36.18         6.04 o                         
 -12   0  10        305.17        345.70        19.89 o                         
 -10   0  10        289.82        319.32        20.98 o                         
  -8   0  10         29.90         37.24         5.73 o                         
  -6   0  10          2.02          1.89         1.37 o                         
  -4   0  10       1708.96       1729.57        48.52 o                         
  -2   0  10        408.59        392.61        12.24 o                         
   0   0  10        580.29        594.47        11.21 o                         
   2   0  10        545.38        560.31        21.56 o                         
   4   0  10        179.84        167.92         9.33 o                         
   6   0  10        792.79        745.05        22.14 o                         
   8   0  10        215.03        221.03         9.96 o                         
  10   0  10          1.38         -2.13         2.13 o                         
  12   0  10          1.68          2.79         1.94 o                         
 -15   1  10         58.59         51.09         7.16 o                         
 -14   1  10          2.38          3.25         1.25 o                         
 -13   1  10        107.87        115.83         5.47 o                         
 -12   1  10         10.42          6.17         1.89 o                         
 -11   1  10         92.25         88.93         6.29 o                         
 -10   1  10         33.41         38.63         4.27 o                         
  -9   1  10        184.21        198.82         6.90 o                         
  -8   1  10         45.22         54.86         8.22 o                         
  -7   1  10       1121.95       1065.73        24.28 o                         
  -6   1  10          3.56          5.58         1.76 o                         
  -5   1  10        175.19        151.76         5.24 o                         
  -4   1  10        109.92        108.04         3.75 o                         
  -3   1  10        165.79        134.60         4.52 o                         
  -2   1  10        915.19       1001.02        13.49 o                         
  -1   1  10         47.63         29.47         2.05 o                         
   0   1  10       1276.33       1417.25        31.92 o                         
   1   1  10        275.97        247.06         9.85 o                         
   2   1  10          1.27          1.57         1.97 o                         
   3   1  10         99.40         75.91         6.71 o                         
   4   1  10        147.03        131.65         9.04 o                         
   5   1  10        295.07        272.25         7.73 o                         
   6   1  10         83.09         82.16         4.87 o                         
   7   1  10        191.80        183.91         6.52 o                         
   8   1  10         84.98         87.16         4.42 o                         
   9   1  10         38.64         42.29         3.00 o                         
  10   1  10          2.45          2.20         2.14 o                         
  11   1  10          2.70          4.46         1.44 o                         
  12   1  10          1.66          1.89         1.32 o                         
 -14   2  10         60.59         56.44         3.39 o                         
 -13   2  10          3.80          0.87         1.53 o                         
 -12   2  10         73.29         80.74         4.72 o                         
 -11   2  10          2.44          2.62         1.91 o                         
 -10   2  10          1.14          1.79         1.51 o                         
  -9   2  10        225.36        222.59         8.42 o                         
  -8   2  10       1378.56       1303.34        16.43 o                         
  -7   2  10        238.73        248.64         6.54 o                         
  -6   2  10        703.69        721.87        16.73 o                         
  -5   2  10          3.80          7.45         2.15 o                         
  -4   2  10          0.75          3.49         1.83 o                         
  -3   2  10        278.23        294.43         9.44 o                         
  -2   2  10         56.20         47.97         3.80 o                         
  -1   2  10        245.28        262.63        11.29 o                         
   0   2  10        696.55        680.25        18.42 o                         
   1   2  10         10.03         12.56         3.09 o                         
   2   2  10         32.11         45.17         5.37 o                         
   3   2  10        136.81        144.83         7.06 o                         
   4   2  10         51.38         47.90         4.32 o                         
   5   2  10         23.48         23.42         2.93 o                         
   6   2  10          6.06          7.98         2.15 o                         
   7   2  10         83.09         75.11         4.67 o                         
   8   2  10         39.61         47.60         3.46 o                         
   9   2  10          3.14          2.53         1.84 o                         
  10   2  10         36.44         41.46         3.44 o                         
  11   2  10          4.31          6.59         2.20 o                         
 -13   3  10         37.25         33.87         3.23 o                         
 -12   3  10          1.95          3.04         1.83 o                         
 -11   3  10         37.07         41.56         3.73 o                         
 -10   3  10         10.92         11.56         2.49 o                         
  -9   3  10        102.40        100.01         4.97 o                         
  -8   3  10        155.13        157.01         6.39 o                         
  -7   3  10         88.28         88.60         4.20 o                         
  -6   3  10         36.11         30.92         2.80 o                         
  -5   3  10        140.91        130.74         5.92 o                         
  -4   3  10        131.05        121.63         5.10 o                         
  -3   3  10        236.66        224.21         6.85 o                         
  -2   3  10        321.79        320.03         8.18 o                         
  -1   3  10        858.61        847.78        15.22 o                         
   0   3  10        141.62        149.29         5.32 o                         
   1   3  10        397.65        441.45         9.18 o                         
   2   3  10         89.58         84.15         4.52 o                         
   3   3  10          6.13          3.64         2.45 o                         
   4   3  10         81.03         79.67         5.47 o                         
   5   3  10         10.79         10.81         2.39 o                         
   6   3  10          4.27          8.62         2.02 o                         
   7   3  10         17.34         19.11         2.34 o                         
   8   3  10          4.19          6.27         1.58 o                         
   9   3  10         57.06         53.14         3.16 o                         
 -11   4  10         18.24         15.13         3.00 o                         
 -10   4  10         20.33         17.39         1.86 o                         
  -9   4  10          0.50          1.01         1.32 o                         
  -8   4  10          7.08          6.50         2.15 o                         
  -7   4  10          0.54         -1.99         1.99 o                         
  -6   4  10         29.39         32.47         3.44 o                         
  -5   4  10          0.03          1.04         1.94 o                         
  -4   4  10        697.08        667.76        18.62 o                         
  -3   4  10         18.64         19.46         2.75 o                         
  -2   4  10        168.48        163.38         7.37 o                         
  -1   4  10         65.49         68.99         4.38 o                         
   0   4  10        599.88        606.22        10.66 o                         
   1   4  10         22.02         31.50         3.50 o                         
   2   4  10        260.57        273.83        11.40 o                         
   3   4  10          1.92          3.43         2.02 o                         
   4   4  10        138.25        157.59         8.26 o                         
   5   4  10         13.31         20.89         3.67 o                         
   6   4  10         24.52         25.74         3.07 o                         
   7   4  10          6.00          6.92         1.77 o                         
   8   4  10         98.00        104.09         8.09 o                         
  -7   5  10         68.76         67.61         4.86 o                         
  -6   5  10         36.46         38.30         4.17 o                         
  -5   5  10        206.43        205.11         6.58 o                         
  -4   5  10         29.18         31.90         2.50 o                         
  -3   5  10        122.00        135.62         5.60 o                         
  -2   5  10          1.92          3.93         1.43 o                         
  -1   5  10        119.88        132.28         5.51 o                         
   0   5  10          2.64          5.53         2.40 o                         
   1   5  10        237.32        253.10        10.84 o                         
   2   5  10          7.76         12.81         2.77 o                         
   3   5  10        173.50        189.17         7.81 o                         
   4   5  10          4.45          4.30         1.38 o                         
 -15   0  11         14.63         11.84         3.09 o                         
 -13   0  11         12.88         12.09         4.11 o                         
 -11   0  11        111.54        121.75        13.32 o                         
  -9   0  11         68.72         61.19         6.47 o                         
  -7   0  11        160.21        170.12        14.93 o                         
  -5   0  11         49.22         41.30         4.74 o                         
  -3   0  11       1745.19       1900.04        77.99 o                         
  -1   0  11        241.31        281.05         8.09 o                         
   1   0  11       2410.73       2360.65        58.51 o                         
   3   0  11       1133.12       1119.40        34.43 o                         
   5   0  11        286.03        293.75        11.26 o                         
   7   0  11         95.90         93.20         8.20 o                         
   9   0  11         90.27         91.25         6.14 o                         
  11   0  11         77.62         86.82         7.69 o                         
 -15   1  11          6.06          3.54         1.90 o                         
 -14   1  11          7.00          6.73         1.39 o                         
 -13   1  11          5.14          4.21         1.86 o                         
 -12   1  11        190.12        200.60         7.72 o                         
 -11   1  11         14.00         17.28         4.08 o                         
 -10   1  11        110.61        114.41         5.41 o                         
  -9   1  11        195.03        203.34         7.07 o                         
  -8   1  11        412.07        427.67        12.75 o                         
  -7   1  11         15.65         20.09         3.76 o                         
  -6   1  11        131.73        126.06         6.91 o                         
  -5   1  11        376.88        429.92        11.52 o                         
  -4   1  11        281.96        240.58         7.66 o                         
  -3   1  11        159.65        137.66         4.83 o                         
  -2   1  11        103.19         85.01         3.90 o                         
  -1   1  11          9.12          9.15         1.36 o                         
   0   1  11        938.43        873.67        16.18 o                         
   1   1  11        303.18        302.60         7.66 o                         
   2   1  11        584.99        537.18        20.63 o                         
   3   1  11        184.19        217.76        11.56 o                         
   4   1  11        504.66        533.01        13.14 o                         
   5   1  11          3.85          5.68         1.57 o                         
   6   1  11        297.29        275.74         8.79 o                         
   7   1  11         25.54         21.49         2.35 o                         
   8   1  11         46.03         45.09         3.24 o                         
   9   1  11         53.26         51.14         3.47 o                         
  10   1  11         34.89         40.44         3.39 o                         
  11   1  11          0.03         -1.34         1.53 o                         
 -14   2  11          0.22         -0.58         1.23 o                         
 -13   2  11         64.06         66.39         5.62 o                         
 -12   2  11         25.54         27.94         4.30 o                         
 -11   2  11        191.04        191.56        11.85 o                         
 -10   2  11         32.35         30.75         3.31 o                         
  -9   2  11        565.47        528.37        11.54 o                         
  -8   2  11        430.74        412.99         8.60 o                         
  -7   2  11        942.26        891.31        13.88 o                         
  -6   2  11         49.89         46.32         3.46 o                         
  -5   2  11         99.65         89.52         5.93 o                         
  -4   2  11         28.26         22.65         2.95 o                         
  -3   2  11         60.84         52.77         4.26 o                         
  -2   2  11          4.77          0.52         1.94 o                         
  -1   2  11        659.63        636.59        24.34 o                         
   0   2  11         12.03         10.86         3.26 o                         
   1   2  11        130.93        131.02         8.81 o                         
   2   2  11          1.82          0.93         3.15 o                         
   3   2  11          2.20          4.04         1.91 o                         
   4   2  11        106.55        120.13         5.86 o                         
   5   2  11        388.65        402.82        14.88 o                         
   6   2  11          2.38          2.92         2.35 o                         
   7   2  11         88.18         95.07         4.89 o                         
   8   2  11          1.57          5.02         1.75 o                         
   9   2  11         31.72         33.62         3.47 o                         
  10   2  11          0.09         -0.42         1.44 o                         
 -13   3  11          2.50          6.45         2.00 o                         
 -12   3  11         56.87         60.55         5.77 o                         
 -11   3  11         60.69         65.80         4.61 o                         
 -10   3  11        113.36        117.60         5.71 o                         
  -9   3  11         30.76         27.93         3.04 o                         
  -8   3  11        697.38        662.02        13.09 o                         
  -7   3  11        262.86        252.00         6.98 o                         
  -6   3  11        285.65        263.96         7.80 o                         
  -5   3  11        162.33        152.49         6.51 o                         
  -4   3  11        755.66        666.65        12.05 o                         
  -3   3  11        101.67         90.00         4.54 o                         
  -2   3  11        564.67        568.99        10.24 o                         
  -1   3  11         54.19         52.19         3.05 o                         
   0   3  11        351.14        359.51         8.36 o                         
   1   3  11          0.09         -0.31         1.18 o                         
   2   3  11          1.88          1.31         1.28 o                         
   3   3  11        203.34        186.72         7.39 o                         
   4   3  11        232.80        225.74         7.98 o                         
   5   3  11         33.62         30.61         3.48 o                         
   6   3  11         75.92         74.09         4.36 o                         
   7   3  11          2.81          0.90         1.46 o                         
   8   3  11        145.22        160.67         5.59 o                         
   9   3  11         22.96         28.42         4.50 o                         
 -10   4  11          3.56          5.91         1.96 o                         
  -9   4  11         80.93         82.35         4.93 o                         
  -8   4  11          0.10          0.04         2.86 o                         
  -7   4  11         68.61         73.24         5.43 o                         
  -6   4  11         31.17         35.13         3.49 o                         
  -5   4  11        669.62        646.55        16.56 o                         
  -4   4  11         64.70         65.48         4.81 o                         
  -3   4  11        951.88        896.09        17.01 o                         
  -2   4  11         17.66         19.66         2.93 o                         
  -1   4  11        303.25        301.01         8.91 o                         
   0   4  11         12.23         14.09         2.07 o                         
   1   4  11        124.77        133.67         6.04 o                         
   2   4  11         13.09          9.92         2.70 o                         
   3   4  11        314.55        306.90        11.47 o                         
   4   4  11         45.85         44.17         4.41 o                         
   5   4  11        239.15        255.83         9.28 o                         
   6   4  11         18.71         21.06         2.61 o                         
   7   4  11        111.41        120.59         4.77 o                         
  -7   5  11          0.40          1.86         2.33 o                         
  -6   5  11         56.38         65.28         5.80 o                         
  -5   5  11          3.65          5.88         1.62 o                         
  -4   5  11        197.56        211.38         6.55 o                         
  -3   5  11         10.56         11.23         2.03 o                         
  -2   5  11        119.66        125.73         5.21 o                         
  -1   5  11         18.64         19.48         2.68 o                         
   0   5  11        283.84        303.88        11.54 o                         
   1   5  11          3.23          7.11         2.67 o                         
   2   5  11        221.85        222.38         9.11 o                         
   3   5  11         17.96         19.71         2.77 o                         
 -14   0  12         18.60         13.61         4.15 o                         
 -12   0  12        127.65        115.24        12.50 o                         
 -10   0  12        168.86        143.07        14.60 o                         
  -8   0  12        159.87        146.23         9.65 o                         
  -6   0  12       1338.84       1366.77        38.94 o                         
  -4   0  12       9481.89       9996.12       108.72 o                         
  -2   0  12       2246.01       2572.82        40.19 o                         
   0   0  12        121.35        106.87         5.53 o                         
   2   0  12        367.31        365.45        13.67 o                         
   4   0  12        193.78        219.62         9.65 o                         
   6   0  12          3.98          1.69         1.64 o                         
   8   0  12         33.27         32.96         3.87 o                         
  10   0  12         81.58         93.09         6.09 o                         
 -15   1  12         14.54         11.18         2.42 o                         
 -14   1  12         10.04          9.96         1.54 o                         
 -13   1  12          8.79          6.01         2.11 o                         
 -12   1  12         26.28         32.17         4.03 o                         
 -11   1  12        259.36        245.19        11.91 o                         
 -10   1  12        404.23        415.81        10.17 o                         
  -9   1  12        344.26        337.62         9.17 o                         
  -8   1  12        152.94        158.15         6.17 o                         
  -7   1  12        356.56        374.42        10.66 o                         
  -6   1  12        412.83        432.87        16.81 o                         
  -5   1  12       1235.86       1324.12        28.09 o                         
  -4   1  12          7.93          7.59         1.73 o                         
  -3   1  12       4187.17       4247.76        27.77 o                         
  -2   1  12         26.35         30.63         2.53 o                         
  -1   1  12        721.72        746.37        24.85 o                         
   0   1  12         25.87         28.26         2.54 o                         
   1   1  12        611.19        612.57        14.55 o                         
   2   1  12        164.27        187.31         7.27 o                         
   3   1  12        140.55        149.18         7.08 o                         
   4   1  12        103.37        106.00         5.43 o                         
   5   1  12         64.06         51.83         3.93 o                         
   6   1  12         96.29         87.05         5.03 o                         
   7   1  12         14.79         18.71         2.25 o                         
   8   1  12          1.09          3.38         1.66 o                         
   9   1  12        103.42        115.82         5.26 o                         
  10   1  12         29.61         25.13         2.79 o                         
  11   1  12         28.15         30.97         4.04 o                         
 -14   2  12         35.25         32.13         3.06 o                         
 -13   2  12          0.68          0.42         1.73 o                         
 -12   2  12        123.84        117.41        10.04 o                         
 -11   2  12          1.75          5.48         1.93 o                         
 -10   2  12        224.41        224.84         9.61 o                         
  -9   2  12        216.63        209.26         7.23 o                         
  -8   2  12       1063.42       1028.25        21.99 o                         
  -7   2  12        332.96        332.44         9.25 o                         
  -6   2  12        175.48        192.65         6.35 o                         
  -5   2  12         17.04         20.58         1.97 o                         
  -4   2  12        342.12        330.43        13.60 o                         
  -3   2  12         13.93         11.33         3.72 o                         
  -2   2  12        612.49        611.08        17.79 o                         
  -1   2  12         17.31         27.96         4.28 o                         
   0   2  12        869.77        864.88        26.82 o                         
   1   2  12         96.39         89.62         4.50 o                         
   2   2  12        140.39        138.64         5.66 o                         
   3   2  12          1.35          3.48         1.96 o                         
   4   2  12        294.04        276.11        10.01 o                         
   5   2  12         26.12         30.44         2.76 o                         
   6   2  12         83.29         96.33         5.67 o                         
   7   2  12         25.01         22.62         2.79 o                         
   8   2  12         79.06         86.15         5.64 o                         
   9   2  12          4.64          7.31         1.94 o                         
  10   2  12         52.69         49.96         3.70 o                         
 -13   3  12         81.33         86.49         4.66 o                         
 -12   3  12         19.71         21.15         2.99 o                         
 -11   3  12         99.21        106.22         5.55 o                         
 -10   3  12          7.48          7.22         1.75 o                         
  -9   3  12        206.72        215.14         7.92 o                         
  -8   3  12         32.11         33.00         3.03 o                         
  -7   3  12        570.98        575.37        10.53 o                         
  -6   3  12          2.68          2.71         1.49 o                         
  -5   3  12        697.02        628.43        11.92 o                         
  -4   3  12         41.96         42.72         3.19 o                         
  -3   3  12        249.20        227.58         7.18 o                         
  -2   3  12         37.14         34.89         2.70 o                         
  -1   3  12        160.97        155.59         5.47 o                         
   0   3  12         64.84         54.16         3.38 o                         
   1   3  12        120.85        114.60         4.93 o                         
   2   3  12          6.00          5.54         1.72 o                         
   3   3  12        631.99        623.75        15.48 o                         
   4   3  12         72.12         61.35         4.21 o                         
   5   3  12        516.26        538.66        12.95 o                         
   6   3  12          9.59          9.16         2.00 o                         
   7   3  12         66.01         71.55         4.10 o                         
   8   3  12         33.07         32.27         2.31 o                         
   9   3  12         44.68         45.57         3.35 o                         
 -10   4  12        100.01        105.88         5.52 o                         
  -9   4  12          3.55          7.94         2.33 o                         
  -8   4  12         76.60         76.20         6.28 o                         
  -7   4  12         49.73         47.34         4.32 o                         
  -6   4  12        256.47        282.35        11.44 o                         
  -5   4  12         52.39         48.93         4.08 o                         
  -4   4  12        663.60        612.68        13.89 o                         
  -3   4  12          1.16          4.17         2.53 o                         
  -2   4  12        112.55        113.23         6.16 o                         
  -1   4  12          0.99          1.17         1.48 o                         
   0   4  12        182.83        185.14         7.85 o                         
   1   4  12         22.81         21.38         2.99 o                         
   2   4  12        268.43        264.16        12.94 o                         
   3   4  12         26.57         25.85         4.37 o                         
   4   4  12        437.74        456.72        13.76 o                         
   5   4  12        106.65        104.01         5.48 o                         
   6   4  12         70.83         72.42         3.41 o                         
   7   4  12         32.55         41.98         4.36 o                         
  -7   5  12         18.42         24.91         3.85 o                         
  -6   5  12         18.05         17.55         2.47 o                         
  -5   5  12         61.62         55.92         3.63 o                         
  -4   5  12          4.04          4.54         1.45 o                         
  -3   5  12         87.71         93.93         5.03 o                         
  -2   5  12          3.13          2.26         1.34 o                         
  -1   5  12        163.26        160.38         6.40 o                         
   0   5  12          6.07         10.78         2.56 o                         
   1   5  12        218.08        222.41         8.92 o                         
   2   5  12          6.40          6.55         1.81 o                         
   3   5  12         88.41         87.44         4.55 o                         
 -15   0  13          2.52          0.51         1.49 o                         
 -13   0  13         21.93         28.36         5.51 o                         
 -11   0  13        177.25        176.89        15.56 o                         
  -9   0  13        165.55        186.89        11.43 o                         
  -7   0  13        984.38       1055.20        35.95 o                         
  -5   0  13       3767.04       4174.97        72.59 o                         
  -3   0  13       4003.06       4476.25       210.91 o                         
  -1   0  13         49.01         41.98         3.96 o                         
   1   0  13       1508.31       1450.45        23.59 o                         
   3   0  13        712.65        724.70        15.11 o                         
   5   0  13        428.39        412.55        11.76 o                         
   7   0  13         96.44         84.98         6.15 o                         
   9   0  13         21.93         20.97         3.50 o                         
 -14   1  13          9.86         12.90         1.62 o                         
 -13   1  13         30.75         22.27         2.88 o                         
 -12   1  13         84.05         85.67         5.94 o                         
 -11   1  13        327.73        344.79        16.75 o                         
 -10   1  13          0.54          1.71         1.73 o                         
  -9   1  13        134.98        131.41         6.63 o                         
  -8   1  13        541.14        567.46        13.26 o                         
  -7   1  13          2.07          0.21         3.71 o                         
  -6   1  13        833.76        896.11        24.85 o                         
  -5   1  13          3.95          1.85         1.91 o                         
  -4   1  13       1409.86       1475.52        20.60 o                         
  -3   1  13          6.16          1.83         1.13 o                         
  -2   1  13        684.05        726.67        24.65 o                         
  -1   1  13         81.98         77.49         4.47 o                         
   0   1  13       1479.65       1541.63        43.99 o                         
   1   1  13         14.17         18.10         3.30 o                         
   2   1  13        639.68        661.51        12.82 o                         
   3   1  13         81.60         75.48         5.07 o                         
   4   1  13        182.55        179.37         7.91 o                         
   5   1  13         14.30         12.40         2.49 o                         
   6   1  13         78.01         71.45         5.06 o                         
   7   1  13         52.66         57.55         4.51 o                         
   8   1  13         65.10         74.37         4.18 o                         
   9   1  13         22.22         20.37         2.87 o                         
  10   1  13         17.55         20.83         2.69 o                         
 -14   2  13          0.14         -0.67         0.96 o                         
 -13   2  13         82.14         85.84         5.91 o                         
 -12   2  13         66.27         65.53         5.95 o                         
 -11   2  13          0.47          0.93         1.70 o                         
 -10   2  13         55.64         46.05         4.63 o                         
  -9   2  13          0.70          2.62         1.61 o                         
  -8   2  13         12.29         10.50         2.07 o                         
  -7   2  13        304.95        297.67         8.93 o                         
  -6   2  13        449.40        418.68        10.05 o                         
  -5   2  13         12.57         11.04         1.89 o                         
  -4   2  13        115.24        108.17         4.81 o                         
  -3   2  13          0.47          5.31         1.32 o                         
  -2   2  13         17.10         12.53         1.92 o                         
  -1   2  13       1262.19       1336.18        16.30 o                         
   0   2  13         24.08         22.00         2.37 o                         
   1   2  13        696.13        727.78        16.08 o                         
   2   2  13          1.52          1.24         1.76 o                         
   3   2  13          7.38         13.58         2.23 o                         
   4   2  13          2.67          1.09         1.81 o                         
   5   2  13         45.72         40.23         4.33 o                         
   6   2  13         22.75         27.01         3.66 o                         
   7   2  13         38.50         47.94         4.43 o                         
   8   2  13          0.00          3.05         1.72 o                         
   9   2  13         71.15         75.85         4.23 o                         
 -12   3  13         82.37         96.63         5.73 o                         
 -11   3  13          0.74          3.03         1.80 o                         
 -10   3  13         29.29         33.21         3.00 o                         
  -9   3  13          0.92         -2.14         2.14 o                         
  -8   3  13         10.48         12.49         2.43 o                         
  -7   3  13         54.85         46.91         2.86 o                         
  -6   3  13          2.24          2.70         1.51 o                         
  -5   3  13        174.55        156.17         6.07 o                         
  -4   3  13         14.12          9.37         1.69 o                         
  -3   3  13         38.40         36.67         2.81 o                         
  -2   3  13          9.94         11.52         1.72 o                         
  -1   3  13          0.04          1.21         1.39 o                         
   0   3  13        346.37        327.86         9.67 o                         
   1   3  13          4.43         -0.75         1.60 o                         
   2   3  13         63.59         70.53         4.59 o                         
   3   3  13         50.17         56.03         3.70 o                         
   4   3  13         74.73         84.56         4.76 o                         
   5   3  13          1.28          1.56         1.42 o                         
   6   3  13         15.95         20.67         2.43 o                         
   7   3  13          0.65         -1.28         1.64 o                         
   8   3  13         29.62         32.00         3.30 o                         
 -10   4  13          0.01         -1.02         1.24 o                         
  -9   4  13         74.26         79.40         4.56 o                         
  -8   4  13          0.22         -1.10         2.79 o                         
  -7   4  13          6.33         10.10         1.71 o                         
  -6   4  13          6.02          7.64         1.64 o                         
  -5   4  13        178.20        159.38         6.97 o                         
  -4   4  13         16.51         23.61         3.09 o                         
  -3   4  13         62.27         61.51         4.58 o                         
  -2   4  13         10.44          8.93         2.01 o                         
  -1   4  13          4.81          3.61         1.50 o                         
   0   4  13          0.52          2.85         1.86 o                         
   1   4  13        102.42        103.76         5.63 o                         
   2   4  13          1.61          0.65         1.92 o                         
   3   4  13        128.15        154.81         6.09 o                         
   4   4  13          3.05          4.93         1.47 o                         
   5   4  13          0.24          0.31         0.99 o                         
   6   4  13         27.15         28.18         2.73 o                         
  -6   5  13         53.66         60.49         5.95 o                         
  -5   5  13          8.77          9.59         3.06 o                         
  -4   5  13        110.45        125.39         6.37 o                         
  -3   5  13          0.03         -0.12         1.26 o                         
  -2   5  13         50.28         61.80         3.87 o                         
  -1   5  13          5.26          5.70         1.43 o                         
   0   5  13         40.35         43.37         3.95 o                         
   1   5  13         10.20         11.51         2.17 o                         
   2   5  13         17.76         16.32         2.13 o                         
 -14   0  14          0.24          1.77         1.33 o                         
 -12   0  14        199.55        192.36        15.10 o                         
 -10   0  14        466.00        461.73        17.79 o                         
  -8   0  14       1268.10       1370.63        65.57 o                         
  -6   0  14        370.01        386.36        15.80 o                         
  -4   0  14       1499.63       1569.48        46.25 o                         
  -2   0  14        567.44        565.80        17.98 o                         
   0   0  14       2243.50       2226.47        35.57 o                         
   2   0  14       3345.78       3495.77        38.22 o                         
   4   0  14       1334.86       1315.46        24.17 o                         
   6   0  14        248.83        244.29        11.93 o                         
   8   0  14        122.93        130.46         8.30 o                         
 -14   1  14          5.20          4.24         1.30 o                         
 -13   1  14         19.69         17.23         2.37 o                         
 -12   1  14         64.82         66.13         5.18 o                         
 -11   1  14        121.46        123.73         8.68 o                         
 -10   1  14          0.06         -0.33         1.80 o                         
  -9   1  14        282.72        255.39        10.73 o                         
  -8   1  14        181.35        165.10         7.38 o                         
  -7   1  14        814.55        802.36        16.35 o                         
  -6   1  14          0.00          1.76         2.37 o                         
  -5   1  14        573.63        618.99        15.74 o                         
  -4   1  14         30.85         30.99         3.19 o                         
  -3   1  14        789.07        804.48        18.84 o                         
  -2   1  14         23.29         23.73         3.57 o                         
  -1   1  14        839.28        890.41        16.35 o                         
   0   1  14          8.69         10.82         2.15 o                         
   1   1  14       1710.32       1788.17        33.11 o                         
   2   1  14          6.00          4.24         1.83 o                         
   3   1  14        735.58        724.88        15.75 o                         
   4   1  14        146.08        133.77         6.90 o                         
   5   1  14        763.00        734.37        15.95 o                         
   6   1  14         19.65         17.66         2.68 o                         
   7   1  14        197.00        201.57         6.93 o                         
   8   1  14         45.02         43.67         3.44 o                         
   9   1  14         85.85         91.24         6.00 o                         
  10   1  14          8.47          6.43         2.18 o                         
 -13   2  14          3.17          2.70         4.14 o                         
 -12   2  14         36.18         45.12         4.83 o                         
 -11   2  14         17.28         18.68         2.41 o                         
 -10   2  14          2.03          3.83         1.61 o                         
  -9   2  14          6.36          3.83         1.58 o                         
  -8   2  14        177.31        161.97         6.61 o                         
  -7   2  14         14.44          9.86         2.13 o                         
  -6   2  14        172.35        162.35         6.03 o                         
  -5   2  14          7.09          7.24         2.03 o                         
  -4   2  14        154.68        139.77         5.53 o                         
  -3   2  14          1.30         -0.22         1.18 o                         
  -2   2  14        515.45        556.36         9.98 o                         
  -1   2  14         39.46         42.31         2.89 o                         
   0   2  14        926.80        979.50        14.82 o                         
   1   2  14          0.03          0.26         1.39 o                         
   2   2  14          5.87         12.70         2.14 o                         
   3   2  14          0.00         -1.13         2.29 o                         
   4   2  14        199.17        207.78        15.03 o                         
   5   2  14         30.68         25.97         4.11 o                         
   6   2  14        395.76        391.38        15.54 o                         
   7   2  14          7.46          5.74         2.40 o                         
   8   2  14        119.83        123.43         5.88 o                         
   9   2  14         41.60         46.59         3.74 o                         
 -12   3  14         27.36         26.29         2.97 o                         
 -11   3  14         26.19         30.21         2.86 o                         
 -10   3  14          0.05         -1.47         1.47 o                         
  -9   3  14         66.60         67.66         4.39 o                         
  -8   3  14         55.78         61.52         3.65 o                         
  -7   3  14         54.05         58.51         3.40 o                         
  -6   3  14          7.03          4.92         1.62 o                         
  -5   3  14         36.73         32.97         2.93 o                         
  -4   3  14          1.73          1.35         1.19 o                         
  -3   3  14        196.17        182.77         6.01 o                         
  -2   3  14         19.51         20.44         2.23 o                         
  -1   3  14        359.22        347.26         9.05 o                         
   0   3  14          3.95          6.56         1.54 o                         
   1   3  14         53.25         62.89         3.98 o                         
   2   3  14        133.06        139.47         5.71 o                         
   3   3  14         22.67         26.50         2.81 o                         
   4   3  14          1.91          0.71         1.25 o                         
   5   3  14         42.76         42.05         2.97 o                         
   6   3  14         22.23         19.83         2.20 o                         
   7   3  14         38.40         37.77         3.04 o                         
 -10   4  14         40.52         41.61         3.38 o                         
  -9   4  14          1.81          2.24         1.54 o                         
  -8   4  14         65.66         69.35         4.58 o                         
  -7   4  14          5.77          4.69         1.46 o                         
  -6   4  14         93.11        106.60         4.76 o                         
  -5   4  14          0.56         -0.55         1.56 o                         
  -4   4  14        281.31        260.83         8.76 o                         
  -3   4  14         20.03         13.99         2.28 o                         
  -2   4  14         96.53         99.08         6.88 o                         
  -1   4  14         58.29         60.89         4.44 o                         
   0   4  14          7.86          7.72         2.05 o                         
   1   4  14          8.01          5.30         1.88 o                         
   2   4  14         43.41         45.18         4.43 o                         
   3   4  14          5.65          6.70         1.42 o                         
   4   4  14         49.19         47.85         2.89 o                         
   5   4  14          8.24          7.44         1.14 o                         
  -5   5  14        113.65        115.52         7.76 o                         
  -4   5  14          2.35          2.88         2.21 o                         
  -3   5  14         86.00         89.54         4.21 o                         
  -2   5  14          0.13          5.03         1.51 o                         
  -1   5  14         34.88         40.46         3.64 o                         
   0   5  14          1.08          2.18         1.31 o                         
 -13   0  15        120.72        131.77        10.46 o                         
 -11   0  15        288.57        298.20        28.20 o                         
  -9   0  15        203.18        204.09        11.93 o                         
  -7   0  15         31.43         25.87         3.69 o                         
  -5   0  15        343.84        378.96        12.47 o                         
  -3   0  15       2553.76       2702.49        61.46 o                         
  -1   0  15        697.10        734.96        21.31 o                         
   1   0  15        840.51        909.21        19.68 o                         
   3   0  15        459.86        454.92        14.33 o                         
   5   0  15         52.27         50.05         4.90 o                         
   7   0  15         38.59         33.56         4.70 o                         
   9   0  15         54.28         62.75         4.48 o                         
 -14   1  15         23.70         25.37         2.77 o                         
 -13   1  15          0.03          0.55         1.45 o                         
 -12   1  15        136.85        151.66         6.10 o                         
 -11   1  15         11.55         14.04         3.41 o                         
 -10   1  15        196.10        191.11         9.13 o                         
  -9   1  15         46.80         39.29         3.74 o                         
  -8   1  15        314.98        312.05        10.12 o                         
  -7   1  15         12.24         21.89         2.69 o                         
  -6   1  15         18.33         17.33         3.36 o                         
  -5   1  15        103.73         99.00         3.97 o                         
  -4   1  15       1296.35       1466.26        18.90 o                         
  -3   1  15          9.74          8.24         2.64 o                         
  -2   1  15       1049.11       1112.59        16.96 o                         
  -1   1  15         59.82         59.38         3.70 o                         
   0   1  15        699.01        727.90        12.83 o                         
   1   1  15         82.98         74.84         4.22 o                         
   2   1  15        243.93        252.31         9.93 o                         
   3   1  15        313.09        296.69        10.44 o                         
   4   1  15        377.25        366.20        11.34 o                         
   5   1  15         48.72         41.92         3.99 o                         
   6   1  15         88.86         96.31         5.60 o                         
   7   1  15          0.81          1.66         1.41 o                         
   8   1  15         34.25         40.19         3.81 o                         
   9   1  15          9.94         12.55         2.27 o                         
 -13   2  15          8.91         11.02         2.24 o                         
 -12   2  15          1.72         -2.44         2.44 o                         
 -11   2  15         41.55         45.89         3.48 o                         
 -10   2  15          0.70         -1.20         1.59 o                         
  -9   2  15        264.50        261.83         8.10 o                         
  -8   2  15         61.23         62.90         4.31 o                         
  -7   2  15        327.95        341.19        13.38 o                         
  -6   2  15          9.23          7.54         1.64 o                         
  -5   2  15        154.13        152.18         5.86 o                         
  -4   2  15         20.44         22.85         2.45 o                         
  -3   2  15        600.25        607.04        11.57 o                         
  -2   2  15         41.59         31.80         2.41 o                         
  -1   2  15        749.00        765.10        12.13 o                         
   0   2  15         12.30         14.64         2.02 o                         
   1   2  15        259.98        289.35        11.11 o                         
   2   2  15          2.96          1.77         2.06 o                         
   3   2  15        184.71        176.83        11.14 o                         
   4   2  15        163.73        143.78         9.94 o                         
   5   2  15        565.10        531.12        18.14 o                         
   6   2  15          9.20         16.36         2.92 o                         
   7   2  15        168.37        179.32         7.32 o                         
   8   2  15          8.11          8.10         1.75 o                         
 -12   3  15         47.89         43.54         3.35 o                         
 -11   3  15         39.58         38.29         3.02 o                         
 -10   3  15         25.15         29.30         2.71 o                         
  -9   3  15         37.04         36.88         4.31 o                         
  -8   3  15        211.50        215.65         5.93 o                         
  -7   3  15        197.53        193.59         6.36 o                         
  -6   3  15        360.60        355.75         9.85 o                         
  -5   3  15          8.53          5.32         1.40 o                         
  -4   3  15        224.36        207.94         6.40 o                         
  -3   3  15         21.04         14.66         1.92 o                         
  -2   3  15        196.48        205.79         6.34 o                         
  -1   3  15        212.02        204.30         6.91 o                         
   0   3  15        233.48        231.61         8.10 o                         
   1   3  15         33.09         28.45         2.67 o                         
   2   3  15        183.72        192.30         5.94 o                         
   3   3  15         11.25         10.72         2.78 o                         
   4   3  15        282.69        288.33         7.52 o                         
   5   3  15          0.08          0.91         1.37 o                         
   6   3  15         59.73         52.68         3.72 o                         
   7   3  15          5.01          8.41         1.86 o                         
  -9   4  15         50.34         52.30         4.17 o                         
  -8   4  15          1.29          2.94         1.21 o                         
  -7   4  15         99.93        100.12         4.20 o                         
  -6   4  15         10.97         11.19         1.99 o                         
  -5   4  15        284.39        286.16         7.63 o                         
  -4   4  15         41.27         41.02         3.59 o                         
  -3   4  15        141.83        143.31         6.41 o                         
  -2   4  15         80.73         74.68         4.71 o                         
  -1   4  15         20.86         16.71         2.47 o                         
   0   4  15         14.45         16.16         2.35 o                         
   1   4  15         37.85         31.51         3.32 o                         
   2   4  15          0.05          1.85         1.82 o                         
   3   4  15        114.06        113.31         4.19 o                         
   4   4  15         33.57         25.86         2.18 o                         
 -14   0  16        142.70        152.23         7.90 o                         
 -12   0  16        294.43        367.84        12.87 o                         
 -10   0  16         21.69         27.23         4.74 o                         
  -8   0  16         80.03         98.73        11.63 o                         
  -6   0  16        370.95        376.19        14.22 o                         
  -4   0  16       1795.43       1888.04        35.04 o                         
  -2   0  16         49.23         54.52         8.77 o                         
   0   0  16         36.07         40.91         5.14 o                         
   2   0  16         10.51         13.27         2.83 o                         
   4   0  16         17.64         21.92         3.40 o                         
   6   0  16         30.84         28.63         3.45 o                         
   8   0  16         15.78         15.98         2.82 o                         
 -14   1  16         23.27         22.13         2.42 o                         
 -13   1  16        135.72        154.00         5.76 o                         
 -12   1  16          2.17          5.14         1.72 o                         
 -11   1  16        130.60        146.57         9.12 o                         
 -10   1  16          3.41          5.47         2.25 o                         
  -9   1  16         71.07         78.62         5.09 o                         
  -8   1  16        126.65        109.32         6.11 o                         
  -7   1  16        226.19        235.70         9.85 o                         
  -6   1  16         24.95         29.00         4.20 o                         
  -5   1  16        196.45        206.75         5.12 o                         
  -4   1  16         77.70         88.95         4.46 o                         
  -3   1  16         89.01         86.29         4.88 o                         
  -2   1  16         42.64         46.11         3.71 o                         
  -1   1  16          3.56          4.32         1.78 o                         
   0   1  16        208.86        212.11         7.38 o                         
   1   1  16        222.09        223.76         7.27 o                         
   2   1  16         12.73         10.66         2.06 o                         
   3   1  16         64.03         64.26         4.35 o                         
   4   1  16          0.05          3.59         1.72 o                         
   5   1  16         39.08         38.21         3.67 o                         
   6   1  16        159.97        154.86         6.66 o                         
   7   1  16          4.74          7.35         1.73 o                         
   8   1  16         31.23         29.40         3.49 o                         
 -13   2  16          3.20          4.99         1.48 o                         
 -12   2  16        105.85        115.50         5.32 o                         
 -11   2  16          0.57         -0.24         1.31 o                         
 -10   2  16         24.33         23.31         2.76 o                         
  -9   2  16         54.54         48.93         3.65 o                         
  -8   2  16        181.93        175.45         6.25 o                         
  -7   2  16         19.49         18.53         2.29 o                         
  -6   2  16         50.87         52.93         3.57 o                         
  -5   2  16          0.03         -0.98         1.71 o                         
  -4   2  16          8.94          8.57         1.60 o                         
  -3   2  16          0.01          0.95         1.08 o                         
  -2   2  16         74.18         78.72         3.94 o                         
  -1   2  16         10.47         10.18         1.77 o                         
   0   2  16        825.28        827.13        27.61 o                         
   1   2  16          4.76          8.06         2.04 o                         
   2   2  16        263.67        257.97        10.83 o                         
   3   2  16          2.45          2.17         1.92 o                         
   4   2  16        208.68        196.75         9.05 o                         
   5   2  16         14.61          9.98         3.46 o                         
   6   2  16        135.64        137.88         6.63 o                         
   7   2  16         10.59          8.73         1.87 o                         
   8   2  16         51.97         49.54         3.63 o                         
 -11   3  16         41.83         48.62         2.73 o                         
 -10   3  16          9.60          7.78         1.55 o                         
  -9   3  16          3.41          3.76         1.81 o                         
  -8   3  16          4.92          4.56         1.41 o                         
  -7   3  16         35.69         36.09         2.62 o                         
  -6   3  16          6.44          7.64         1.74 o                         
  -5   3  16         89.24         81.67         3.99 o                         
  -4   3  16          1.35         -0.98         1.48 o                         
  -3   3  16         52.57         53.43         3.28 o                         
  -2   3  16         37.35         35.65         3.08 o                         
  -1   3  16        143.16        136.60         5.58 o                         
   0   3  16         25.74         21.43         2.56 o                         
   1   3  16        282.04        289.84         8.47 o                         
   2   3  16         14.36          9.50         1.94 o                         
   3   3  16        195.97        203.99         5.89 o                         
   4   3  16          0.87         -0.13         1.04 o                         
   5   3  16        101.27        104.51         5.22 o                         
   6   3  16          3.36          4.24         1.58 o                         
  -9   4  16          0.58         -0.33         1.77 o                         
  -8   4  16         22.32         25.45         2.53 o                         
  -7   4  16         33.45         36.97         2.77 o                         
  -6   4  16         35.87         40.70         2.79 o                         
  -5   4  16          0.52          2.34         1.19 o                         
  -4   4  16        142.23        133.98         5.83 o                         
  -3   4  16         18.23         15.76         2.36 o                         
  -2   4  16         31.87         38.14         3.82 o                         
  -1   4  16          1.12          3.36         2.38 o                         
   0   4  16         15.42         15.40         2.36 o                         
   1   4  16          2.52          3.81         1.79 o                         
   2   4  16        126.59        141.20         6.93 o                         
   3   4  16          7.49          6.18         2.91 o                         
 -13   0  17         42.67         40.57         4.06 o                         
 -11   0  17        125.77        135.91         8.63 o                         
  -9   0  17        779.81        859.63        60.38 o                         
  -7   0  17        870.21        782.09        22.92 o                         
  -5   0  17        512.28        508.76        15.12 o                         
  -3   0  17        153.54        131.09         9.73 o                         
  -1   0  17        141.97        156.36        15.57 o                         
   1   0  17          7.31          3.93         3.07 o                         
   3   0  17         54.57         57.61         5.20 o                         
   5   0  17         70.86         70.70         5.30 o                         
   7   0  17         83.57         94.25         6.27 o                         
 -13   1  17          8.37          9.71         1.98 o                         
 -12   1  17        113.50        111.60         5.72 o                         
 -11   1  17          0.00          2.19         2.35 o                         
 -10   1  17        166.85        170.57         8.37 o                         
  -9   1  17        102.94         99.09         5.58 o                         
  -8   1  17        661.27        653.14        13.37 o                         
  -7   1  17        192.31        177.75         7.87 o                         
  -6   1  17        357.60        373.74        14.33 o                         
  -5   1  17        189.77        180.60         5.85 o                         
  -4   1  17        305.99        297.54         8.10 o                         
  -3   1  17        392.30        383.51        13.15 o                         
  -2   1  17         10.88         11.12         2.14 o                         
  -1   1  17        436.25        439.02        10.24 o                         
   0   1  17        229.49        239.21         7.50 o                         
   1   1  17         35.76         31.17         2.89 o                         
   2   1  17         53.93         59.66         3.87 o                         
   3   1  17        164.98        154.22         5.77 o                         
   4   1  17        109.19        102.51         5.85 o                         
   5   1  17         99.59         87.48         5.12 o                         
   6   1  17         63.74         60.55         4.01 o                         
   7   1  17         24.36         18.81         2.44 o                         
   8   1  17         96.51         93.83         9.06 o                         
 -13   2  17         32.33         29.98         3.75 o                         
 -12   2  17          8.73          8.44         1.66 o                         
 -11   2  17        107.40        117.90         5.01 o                         
 -10   2  17         58.41         64.05         4.16 o                         
  -9   2  17         60.25         59.50         3.80 o                         
  -8   2  17        144.73        135.22         5.88 o                         
  -7   2  17        199.86        201.49         6.65 o                         
  -6   2  17        189.64        184.77         5.93 o                         
  -5   2  17        143.17        141.23         5.25 o                         
  -4   2  17        129.98        108.65         4.65 o                         
  -3   2  17        218.68        223.98         6.11 o                         
  -2   2  17        275.50        273.61         7.27 o                         
  -1   2  17        763.22        787.87        21.90 o                         
   0   2  17         52.27         53.69         4.77 o                         
   1   2  17        411.49        402.33        15.59 o                         
   2   2  17         56.66         47.71         4.69 o                         
   3   2  17         19.43         12.73         2.74 o                         
   4   2  17         44.08         34.68         4.04 o                         
   5   2  17        151.88        141.74         7.57 o                         
   6   2  17         43.12         44.33         3.64 o                         
   7   2  17         78.43         79.42         3.88 o                         
 -11   3  17         28.47         26.83         2.66 o                         
 -10   3  17         10.93         10.94         1.91 o                         
  -9   3  17          0.01         -1.13         1.19 o                         
  -8   3  17         59.63         64.00         3.32 o                         
  -7   3  17          4.95          5.06         1.28 o                         
  -6   3  17         94.11        107.49         4.71 o                         
  -5   3  17        109.81        105.40         4.42 o                         
  -4   3  17        232.54        217.36         6.28 o                         
  -3   3  17         23.60         24.92         2.28 o                         
  -2   3  17        400.05        399.83         9.24 o                         
  -1   3  17          0.97          2.66         2.22 o                         
   0   3  17        271.19        272.63         7.98 o                         
   1   3  17          0.07          2.11         1.62 o                         
   2   3  17         87.06         90.11         4.20 o                         
   3   3  17          0.47          0.86         0.94 o                         
   4   3  17         71.99         63.46         3.90 o                         
   5   3  17          0.17          2.95         1.46 o                         
  -8   4  17         11.41         12.10         4.09 o                         
  -7   4  17         96.29        109.41         4.17 o                         
  -6   4  17          2.06          3.57         1.17 o                         
  -5   4  17        100.94         98.89         3.93 o                         
  -4   4  17         13.01         13.84         2.02 o                         
  -3   4  17        166.26        161.92         7.13 o                         
  -2   4  17          0.14          0.17         1.48 o                         
  -1   4  17         50.37         52.76         3.94 o                         
   0   4  17          0.13          0.83         1.92 o                         
   1   4  17         77.83         83.70         5.20 o                         
   2   4  17          0.50          1.35         1.52 o                         
 -12   0  18         77.43         66.35         6.84 o                         
 -10   0  18        152.74        170.31        10.21 o                         
  -8   0  18        419.12        445.38        36.14 o                         
  -6   0  18         16.50         13.71         3.00 o                         
  -4   0  18         13.53         22.58         3.50 o                         
  -2   0  18          0.70         -1.20         2.44 o                         
   0   0  18         22.09         24.29         3.95 o                         
   2   0  18         35.36         36.00         4.38 o                         
   4   0  18        206.42        223.11         7.88 o                         
   6   0  18          0.93          1.69         1.75 o                         
 -13   1  18         51.90         53.75         5.68 o                         
 -12   1  18          1.43          3.17         1.25 o                         
 -11   1  18         92.07         88.45         5.55 o                         
 -10   1  18         25.94         28.62         3.61 o                         
  -9   1  18        211.46        213.55         7.95 o                         
  -8   1  18        246.15        248.89         8.93 o                         
  -7   1  18         80.63         77.93         5.97 o                         
  -6   1  18        103.46        117.47         5.68 o                         
  -5   1  18         46.34         55.99         3.58 o                         
  -4   1  18         13.64         14.69         2.39 o                         
  -3   1  18        362.10        378.04        10.23 o                         
  -2   1  18         96.42         85.54         5.63 o                         
  -1   1  18        200.88        206.59        10.07 o                         
   0   1  18         41.80         45.64         3.84 o                         
   1   1  18         44.44         46.99         3.44 o                         
   2   1  18        119.56        110.65         5.01 o                         
   3   1  18         24.05         22.09         2.63 o                         
   4   1  18          0.14          2.73         1.60 o                         
   5   1  18         90.09         88.61         4.87 o                         
   6   1  18          1.68          2.53         2.45 o                         
   7   1  18          6.77          7.17         1.74 o                         
 -12   2  18         82.60         81.43         7.29 o                         
 -11   2  18         22.43         22.06         1.90 o                         
 -10   2  18         78.95         87.29         4.04 o                         
  -9   2  18         26.88         22.13         2.18 o                         
  -8   2  18        211.30        212.64         6.47 o                         
  -7   2  18         21.39         24.71         2.10 o                         
  -6   2  18        221.40        223.11         6.89 o                         
  -5   2  18         83.91         73.09         3.78 o                         
  -4   2  18        643.51        615.96        10.73 o                         
  -3   2  18         10.90         13.51         1.65 o                         
  -2   2  18        823.81        837.21        13.49 o                         
  -1   2  18          4.59          4.82         1.95 o                         
   0   2  18        468.62        470.23        42.15 o                         
   1   2  18         28.88         25.53         3.50 o                         
   2   2  18          5.17          7.56         2.20 o                         
   3   2  18         23.38         23.91         4.08 o                         
   4   2  18         36.46         37.96         3.64 o                         
   5   2  18          1.06          1.86         2.18 o                         
   6   2  18         60.26         64.11         3.05 o                         
 -10   3  18         16.38         17.18         2.06 o                         
  -9   3  18        103.61        105.44         4.36 o                         
  -8   3  18         83.72         83.20         3.84 o                         
  -7   3  18        472.75        495.09         8.33 o                         
  -6   3  18          3.45          3.21         1.40 o                         
  -5   3  18        337.63        314.82         7.75 o                         
  -4   3  18         32.16         28.41         2.27 o                         
  -3   3  18        311.96        308.77         7.08 o                         
  -2   3  18         12.58          9.29         1.84 o                         
  -1   3  18        284.03        273.26         7.04 o                         
   0   3  18          8.84         10.58         1.86 o                         
   1   3  18        199.69        198.14         6.67 o                         
   2   3  18         35.06         32.46         3.06 o                         
   3   3  18         78.07         85.16         4.45 o                         
   4   3  18          5.31          4.43         1.17 o                         
  -7   4  18         19.41         15.05         2.26 o                         
  -6   4  18        172.41        168.66         6.94 o                         
  -5   4  18         12.62         11.32         1.48 o                         
  -4   4  18        137.98        130.12         4.86 o                         
  -3   4  18          0.08          1.76         1.34 o                         
  -2   4  18         57.39         51.03         3.62 o                         
  -1   4  18          3.02          2.74         1.53 o                         
   0   4  18         40.77         30.20         3.00 o                         
 -13   0  19         43.74         38.49         4.50 o                         
 -11   0  19         31.10         37.35         4.28 o                         
  -9   0  19          4.18          3.45         3.54 o                         
  -7   0  19          0.49          0.90         2.36 o                         
  -5   0  19         91.23         96.23         6.76 o                         
  -3   0  19         15.24         13.25         3.45 o                         
  -1   0  19         14.67         11.93         3.63 o                         
   1   0  19        135.14        138.77         6.83 o                         
   3   0  19        256.85        257.59         8.54 o                         
   5   0  19          1.89          0.72         1.31 o                         
 -13   1  19          0.19          2.25         1.61 o                         
 -12   1  19         73.76         72.54         5.77 o                         
 -11   1  19          3.39          1.94         1.99 o                         
 -10   1  19         20.57         24.59         3.12 o                         
  -9   1  19         39.08         28.43         3.04 o                         
  -8   1  19         47.79         50.17         4.08 o                         
  -7   1  19         92.61         94.99         5.07 o                         
  -6   1  19         71.33         73.46         3.76 o                         
  -5   1  19        160.77        164.61         6.17 o                         
  -4   1  19        316.84        300.77         8.10 o                         
  -3   1  19        380.77        389.90        10.12 o                         
  -2   1  19         35.01         31.64         4.34 o                         
  -1   1  19          2.63          5.20         2.45 o                         
   0   1  19         81.79         77.21         5.27 o                         
   1   1  19         15.76         19.72         2.90 o                         
   2   1  19         45.11         42.91         3.10 o                         
   3   1  19          0.26          0.05         1.67 o                         
   4   1  19         59.36         62.53         4.74 o                         
   5   1  19          0.56         -0.93         1.40 o                         
   6   1  19          0.42          1.06         2.55 o                         
 -12   2  19          0.57          1.57         1.72 o                         
 -11   2  19         96.28        100.85         4.77 o                         
 -10   2  19          3.18          4.98         1.85 o                         
  -9   2  19         63.93         62.37         3.20 o                         
  -8   2  19          3.96          6.24         1.44 o                         
  -7   2  19        253.80        271.43         7.39 o                         
  -6   2  19          2.59          3.31         1.26 o                         
  -5   2  19        339.38        342.85         8.35 o                         
  -4   2  19         81.01         85.68         3.23 o                         
  -3   2  19        322.42        328.18         7.01 o                         
  -2   2  19         14.57         11.97         2.36 o                         
  -1   2  19        194.40        204.06         9.23 o                         
   0   2  19          4.58          4.01         1.89 o                         
   1   2  19         76.92         86.04        10.32 o                         
   2   2  19          0.35         -0.94         1.68 o                         
   3   2  19          6.65          9.11         2.17 o                         
   4   2  19          0.05         -0.08         1.22 o                         
   5   2  19         51.03         53.03         3.31 o                         
 -10   3  19         65.18         56.63         5.13 o                         
  -9   3  19         35.81         41.30         3.12 o                         
  -8   3  19        126.54        129.03         4.33 o                         
  -7   3  19         16.88         12.43         1.65 o                         
  -6   3  19        199.26        208.97         5.32 o                         
  -5   3  19          9.72          7.48         1.63 o                         
  -4   3  19        142.72        143.23         4.59 o                         
  -3   3  19          6.66          5.83         1.61 o                         
  -2   3  19         52.45         53.63         3.42 o                         
  -1   3  19          0.01         -0.40         2.07 o                         
   0   3  19        105.69        111.08         4.81 o                         
   1   3  19         18.63         22.62         3.35 o                         
   2   3  19        115.33        120.63         6.44 o                         
   3   3  19         10.26          9.39         1.90 o                         
  -5   4  19          9.23          8.26         2.68 o                         
  -4   4  19          2.93          1.35         0.86 o                         
  -3   4  19         41.95         39.68         3.34 o                         
  -2   4  19          3.16          2.59         1.14 o                         
 -12   0  20          0.46          1.29         1.13 o                         
 -10   0  20          2.03          6.61         5.08 o                         
  -8   0  20        214.91        231.91        12.19 o                         
  -6   0  20        173.13        180.28         8.79 o                         
  -4   0  20        781.06        785.61        18.70 o                         
  -2   0  20        660.27        646.46        21.27 o                         
   0   0  20        745.21        725.39        21.94 o                         
   2   0  20        364.13        374.45        11.87 o                         
   4   0  20        149.86        163.06         6.54 o                         
 -12   1  20          0.35          0.89         3.78 o                         
 -11   1  20         12.55          8.66         1.85 o                         
 -10   1  20          0.87          3.82         1.78 o                         
  -9   1  20        110.25        114.58         5.41 o                         
  -8   1  20          7.16          3.85         1.56 o                         
  -7   1  20        313.47        312.45         8.46 o                         
  -6   1  20        111.80        110.94         4.45 o                         
  -5   1  20        459.36        488.05         9.89 o                         
  -4   1  20        306.54        304.31         7.94 o                         
  -3   1  20        451.57        449.37        10.30 o                         
  -2   1  20          0.00         -0.70         2.09 o                         
  -1   1  20        459.97        467.67        14.40 o                         
   0   1  20          3.33          3.99         2.45 o                         
   1   1  20        383.91        401.77        10.59 o                         
   2   1  20         32.82         30.71         2.71 o                         
   3   1  20        146.97        146.94         6.95 o                         
   4   1  20         25.99         27.52         2.56 o                         
   5   1  20         63.91         60.28         4.38 o                         
 -11   2  20          0.69         -1.02         1.25 o                         
 -10   2  20         65.61         61.94         3.32 o                         
  -9   2  20         34.13         35.22         2.57 o                         
  -8   2  20        152.56        148.62         5.69 o                         
  -7   2  20         66.49         67.48         3.46 o                         
  -6   2  20        328.94        338.04         8.91 o                         
  -5   2  20         78.20         83.29         3.99 o                         
  -4   2  20        292.80        310.67         6.45 o                         
  -3   2  20          2.89         -1.94         2.03 o                         
  -2   2  20        135.52        156.41         7.81 o                         
  -1   2  20         20.42         27.32         3.39 o                         
   0   2  20        245.75        250.58         9.25 o                         
   1   2  20         10.38         10.50         2.74 o                         
   2   2  20         46.66         52.39         4.00 o                         
   3   2  20         22.54         22.97         2.59 o                         
   4   2  20         50.13         49.06         3.31 o                         
  -9   3  20         19.76         11.95         1.98 o                         
  -8   3  20         74.88         79.78         3.50 o                         
  -7   3  20         64.69         63.39         2.85 o                         
  -6   3  20          0.16          1.49         1.08 o                         
  -5   3  20         51.32         47.56         2.47 o                         
  -4   3  20         20.98         18.41         2.25 o                         
  -3   3  20         96.30        106.77         4.38 o                         
  -2   3  20          4.24          3.66         1.35 o                         
  -1   3  20         61.61         63.68         4.96 o                         
   0   3  20          0.00         -1.23         3.55 o                         
   1   3  20         72.89         83.53         5.06 o                         
   2   3  20         15.57         14.70         2.02 o                         
 -11   0  21          0.65         -2.02         2.09 o                         
  -9   0  21         90.32         95.12        10.20 o                         
  -7   0  21        124.47        126.72        10.13 o                         
  -5   0  21         36.26         42.68         4.42 o                         
  -3   0  21        339.12        339.60        15.05 o                         
  -1   0  21        642.15        678.43        22.71 o                         
   1   0  21        225.71        217.86         8.87 o                         
   3   0  21        236.01        245.06         8.03 o                         
 -11   1  21          3.15          0.79         0.90 o                         
 -10   1  21         45.20         43.72         3.12 o                         
  -9   1  21          3.28          2.26         1.32 o                         
  -8   1  21        152.44        148.73         6.13 o                         
  -7   1  21         15.76         11.74         1.80 o                         
  -6   1  21         58.36         64.48         3.55 o                         
  -5   1  21        111.72        114.90         4.72 o                         
  -4   1  21        150.57        151.29         5.40 o                         
  -3   1  21          0.16          0.44         1.14 o                         
  -2   1  21        244.33        254.06         7.89 o                         
  -1   1  21         13.16          9.48         2.22 o                         
   0   1  21        308.37        306.69         9.30 o                         
   1   1  21         67.01         67.95         3.75 o                         
   2   1  21        126.33        123.61         5.19 o                         
   3   1  21         25.51         25.74         2.73 o                         
   4   1  21        216.96        216.49         7.81 o                         
   5   1  21          3.22          3.53         1.59 o                         
 -10   2  21          2.26          3.17         1.69 o                         
  -9   2  21         85.76         84.45         3.89 o                         
  -8   2  21          4.91          3.56         1.87 o                         
  -7   2  21        107.71        105.21         4.37 o                         
  -6   2  21          0.02          0.33         1.23 o                         
  -5   2  21        106.33         94.20         4.84 o                         
  -4   2  21         13.27         15.44         1.87 o                         
  -3   2  21        102.41        107.00         5.54 o                         
  -2   2  21          9.23          7.27         1.64 o                         
  -1   2  21        102.07        102.62         5.73 o                         
   0   2  21         79.02         80.94         4.93 o                         
   1   2  21        100.04        102.06         6.68 o                         
   2   2  21          6.67          7.68         2.12 o                         
   3   2  21         23.02         23.08         2.24 o                         
  -8   3  21         81.24         67.10         5.58 o                         
  -7   3  21          4.44          3.36         2.00 o                         
  -6   3  21         74.32         72.25         4.04 o                         
  -5   3  21          7.64          5.48         1.55 o                         
  -4   3  21         61.56         56.64         3.64 o                         
  -3   3  21          1.14          1.49         1.20 o                         
  -2   3  21         64.90         62.14         3.52 o                         
  -1   3  21         94.03         90.06         5.27 o                         
   0   3  21         72.41         58.48         4.05 o                         
   1   3  21          3.84          2.02         1.84 o                         
 -10   0  22         26.70         25.61         4.73 o                         
  -8   0  22         83.71         82.54         9.31 o                         
  -6   0  22         43.71         45.56         5.34 o                         
  -4   0  22         69.35         75.47         5.53 o                         
  -2   0  22         13.40          9.28         3.39 o                         
   0   0  22         37.77         38.65         4.92 o                         
   2   0  22        163.81        165.14         7.87 o                         
 -11   1  22         68.84         61.66         5.39 o                         
 -10   1  22         15.19         13.20         1.63 o                         
  -9   1  22         36.48         37.07         2.70 o                         
  -8   1  22          0.27          1.18         1.21 o                         
  -7   1  22         14.86         16.39         2.14 o                         
  -6   1  22          3.45          0.74         2.04 o                         
  -5   1  22         55.65         57.67         3.23 o                         
  -4   1  22        124.71        123.28         4.16 o                         
  -3   1  22         81.05         73.92         4.05 o                         
  -2   1  22          0.25          2.91         1.35 o                         
  -1   1  22         36.62         41.86         3.47 o                         
   0   1  22          0.07          0.40         1.26 o                         
   1   1  22         55.40         58.88         4.18 o                         
   2   1  22         16.52         15.33         2.08 o                         
   3   1  22        127.39        127.01         4.99 o                         
   4   1  22          0.01          2.95         1.62 o                         
  -9   2  22          2.68          3.33         1.29 o                         
  -8   2  22         17.46         21.73         2.10 o                         
  -7   2  22         10.14         11.95         1.79 o                         
  -6   2  22         32.85         37.07         2.86 o                         
  -5   2  22          3.85          2.54         1.03 o                         
  -4   2  22        125.97        127.19         4.53 o                         
  -3   2  22         46.41         38.27         2.65 o                         
  -2   2  22         45.64         47.47         3.22 o                         
  -1   2  22         31.40         31.57         2.65 o                         
   0   2  22         41.49         37.98         2.63 o                         
   1   2  22          0.01          1.20         1.23 o                         
   2   2  22         14.00         15.68         1.86 o                         
  -6   3  22         22.74         15.80         3.18 o                         
  -5   3  22         73.36         67.09         4.03 o                         
  -4   3  22          6.73          6.21         1.53 o                         
  -3   3  22         54.34         52.62         5.71 o                         
  -2   3  22         12.99          6.96         1.98 o                         
  -1   3  22         10.82         13.25         2.69 o                         
  -9   0  23        184.02        194.70        11.87 o                         
  -7   0  23        218.54        222.48         7.75 o                         
  -5   0  23        102.72        103.62         7.41 o                         
  -3   0  23        196.10        201.94        10.39 o                         
  -1   0  23        270.69        284.71        11.74 o                         
   1   0  23        205.90        203.82         8.48 o                         
 -10   1  23         45.61         43.48         3.56 o                         
  -9   1  23          0.79          2.40         1.43 o                         
  -8   1  23         94.73         92.80         3.48 o                         
  -7   1  23          1.11          1.00         1.09 o                         
  -6   1  23        102.76        103.97         4.63 o                         
  -5   1  23         44.87         50.44         3.35 o                         
  -4   1  23        161.50        148.94         5.87 o                         
  -3   1  23         10.95          9.29         1.57 o                         
  -2   1  23        166.60        179.11         6.30 o                         
  -1   1  23          6.12          6.03         1.55 o                         
   0   1  23        181.59        183.83         5.88 o                         
   1   1  23          1.49          2.33         1.11 o                         
   2   1  23         80.89         76.05         3.70 o                         
  -8   2  23          0.76          1.16         1.40 o                         
  -7   2  23         33.35         32.37         2.28 o                         
  -6   2  23          8.77          9.43         1.43 o                         
  -5   2  23        122.68        112.57         5.13 o                         
  -4   2  23         17.70         15.84         1.61 o                         
  -3   2  23         67.69         64.22         2.65 o                         
  -2   2  23          5.88          4.94         1.12 o                         
  -1   2  23         24.93         22.39         1.72 o                         
   0   2  23          3.72          3.97         1.17 o                         
   1   2  23         42.31         36.88         2.37 o                         
  -8   0  24        283.92        260.53        12.86 o                         
  -6   0  24         84.45         89.52         7.83 o                         
  -4   0  24         28.25         21.97         5.01 o                         
  -2   0  24        200.09        215.54         9.46 o                         
   0   0  24         88.26         84.13         5.22 o                         
  -9   1  24         77.86         68.66         4.79 o                         
  -8   1  24          6.41          6.46         1.12 o                         
  -7   1  24        151.79        156.21         5.56 o                         
  -6   1  24          7.62          7.75         1.69 o                         
  -5   1  24         73.73         77.92         4.30 o                         
  -4   1  24          4.66          4.64         1.39 o                         
  -3   1  24         48.10         49.63         3.70 o                         
  -2   1  24         48.88         46.62         2.89 o                         
  -1   1  24         34.06         34.82         2.43 o                         
   0   1  24          4.28          0.48         0.80 o                         
   1   1  24          3.93          4.44         1.61 o                         
  -6   2  24         58.78         57.45         3.85 o                         
  -5   2  24         16.30         13.97         2.16 o                         
  -4   2  24         44.56         40.66         3.33 o                         
  -3   2  24         58.51         54.57         5.18 o                         
  -2   2  24          2.42          0.92         1.67 o                         
  -7   0  25         78.01         64.59         5.44 o                         
  -3   0  25         47.31         50.42         6.21 o                         
  -1   0  25         25.37         21.14         3.48 o                         
  -6   1  25         39.73         37.48         4.41 o                         
  -5   1  25          0.66          2.87         1.95 o                         
  -4   1  25         46.82         44.22         3.52 o                         
  -3   1  25         12.42         12.80         3.40 o                         
  -2   1  25          9.83          8.03         1.38 o                         
  -1   1  25         51.31         39.17         2.98 o                         
                                                                                
